# Supplementary material for: Defining functional variants associated with Alzheimer’s disease in the induced immune response
Source: Brain Commun. 2021 Apr 19;3(2):fcab083. doi: 10.1093/braincomms/fcab083 (PMC8087896; doi:10.1093/braincomms/fcab083)
Supplement: fcab083_Supplementary_Data [file fcab083_supplementary_data.zip]

Archive with 2 entries (2 files):
- Supplementary_Material.pdf
- Supplementary_Tables.xlsx
