# Supplementary material for: Defining functional variants associated with Alzheimer’s disease in the induced immune response
Source: Brain Commun. 2021 Apr 19;3(2):fcab083. doi: 10.1093/braincomms/fcab083 (PMC8087896; doi:10.1093/braincomms/fcab083)
Supplement: fcab083_Supplementary_Data [file fcab083_supplementary_data.zip › Supplementary_Tables.xlsx]

## Sheet: README
Supplementary Table 1 ( ST1)
MONOCTYTE	CD14+ Monocyte cell from which expression data was derived
ID	ensembl gene ID
SYMB	HGNC Gene symbol
CHR	Chromosome
GENE_START	Gene start position (bp)
GENE_END	Gene end position (bp)
HSQ	Heritability of the gene
BEST.GWAS.ID	rsID of the most significant GWAS SNP in locus
BEST.GWAS.Z	Z-score of the most significant GWAS SNP in locus
EQTL.ID	rsID of the best eQTL in the locus
EQTL.R2	cross-validation R2 of the best eQTL in the locus
EQTL.Z	Z-score of the best eQTL in the locus
EQTL.GWAS.Z	GWAS Z-score for this eQTL
NSNP	Number of SNPs in the locus
NWGT	No. of non zero weights in the model.
MODEL	Best performing model
MODELCV.R2	cross-validation R2 of the best performing model
MODELCV.PV	cross-validation P-value of the best performing model
TWAS.Z	TWAS Z-Score
TWAS.P	TWAS P-value
Supplementary Table 5 ( ST5)
TISSUE	Tissue or cell type from which expression data was derived
ID	ensembl gene ID
SYMB	HGNC Gene symbol
CHR	Chromosome
GENE_START	Gene start position (bp)
GENE_END	Gene end position (bp)
HSQ	Heritability of the gene
BEST.GWAS.ID	rsID of the most significant GWAS SNP in locus
BEST.GWAS.Z	Z-score of the most significant GWAS SNP in locus
EQTL.ID	rsID of the best eQTL in the locus
EQTL.R2	cross-validation R2 of the best eQTL in the locus
EQTL.Z	Z-score of the best eQTL in the locus
EQTL.GWAS.Z	GWAS Z-score for this eQTL
NSNP	Number of SNPs in the locus
NWGT	No. of non zero weights in the model.
MODEL	Best performing model
MODELCV.R2	cross-validation R2 of the best performing model
MODELCV.PV	cross-validation P-value of the best performing model
TWAS.Z	TWAS Z-Score
TWAS.P	TWAS P-value
Supplementary Table 6 ( ST6)	CD14+ Monocyte cell from which expression data was derived
MONOCYTE	CD14+ Monocyte cell from which expression data was derived
TISSUE	Tissue or cell type from which expression data was derived
R2	Correlation co-efficient
p-value	p-values for the correlation
no. of genes	No of genes in the overalp of the two variables

## Sheet: ST2
MONOCYTE	ID	SYMB	CHR	GENE_START	GENE_END	HSQ	BEST.GWAS.ID	BEST.GWAS.Z	EQTL.ID	EQTL.R2	EQTL.Z	EQTL.GWAS.Z	NSNP	NWGT	MODEL	MODELCV.R2	MODELCV.PV	TWAS.Z	TWAS.P
CTS	ENSG00000104853	CLPTM1	19	45457842	45496599	0.0392	rs2075650	62.54	rs4803767	0.00489	3.33	-1.825	153	6	enet	0.00273	0.0802	-8.36565	5.98e-17
CTS	ENSG00000110077	MS4A6A	11	59939081	59952139	0.0549	rs7929589	-7.93	rs7929589	0.0726	-7.54	-7.935	140	3	lasso	0.067534	2.19e-13	7.9397	2.03e-15
LPS2	ENSG00000166926	MS4A6E	11	60102304	60164069	0.1205	rs4938933	-7.98	rs11824734	0.075946	5.39	-7.706	209	3	lasso	0.09621	1.07e-06	-7.8786	3.31e-15
LPS2	ENSG00000136717	BIN1	2	127805603	127864931	0.277	rs7561528	9.2	rs6710467	0.0468	-5.8	6.822	218	7	lasso	0.1568	3.36e-10	-7.84304	4.4e-15
LPS2	ENSG00000130203	APOE	19	45409011	45412650	0.1458	rs2075650	58.5	rs5157	0.063482	5.07	6.174	230	230	blup	0.08901	2.7e-06	7.44079	1e-13
LPS24	ENSG00000136717	BIN1	2	127805603	127864931	0.1746	rs7561528	9.2	rs6710467	0.170329	-6.39	6.822	218	2	lasso	0.149444	9.15e-10	-6.8253	8.78e-12
LPS24	ENSG00000073008	PVR	19	45147098	45166850	0.1384	rs2075650	59.45	rs10426401	0.072459	5.44	-6.552	232	4	lasso	0.07406	1.84e-05	-6.69122	2.21e-11
CD14	ENSG00000110079	MS4A4A	11	60048014	60076445	0.065	rs4938933	-7.98	rs6591559	0.04342	-3.89	-7.842	191	191	blup	0.04165	0.00114	6.68343	2.33e-11
CTS	ENSG00000066336	SPI1	11	47376411	47400127	0.1638	rs10769258	-6.32	rs4752993	0.0724	-7.71	-6.243	77	4	lasso	0.066292	3.66e-13	6.5571	5.48e-11
CD14	ENSG00000110077	MS4A6A	11	59939081	59952139	0.0979	rs4938933	-7.98	rs6591559	0.09662	-4.87	-7.842	174	14	enet	0.07076	2.8e-05	6.43122	1.27e-10
CD14	ENSG00000066336	SPI1	11	47376411	47400127	0.3778	rs10838698	-6.33	rs10838698	0.41716	-10.01	-6.331	113	2	lasso	0.41365	3.14e-28	6.39704	1.58e-10
IFN	ENSG00000066336	SPI1	11	47376411	47400127	0.5157	rs10838698	-6.33	rs10838698	0.526365	-10.97	-6.331	113	2	lasso	0.51233	2.56e-37	6.33657	2.35e-10
LPS24	ENSG00000066336	SPI1	11	47376411	47400127	0.3821	rs10838698	-6.33	rs10838698	0.479932	-10.52	-6.331	113	2	lasso	0.4736	1.51e-33	6.3327	2.41e-10
LPS2	ENSG00000066336	SPI1	11	47376411	47400127	0.3719	rs10838698	-6.33	rs755553	0.421405	-9.99	-6.128	113	4	lasso	0.41696	1.65e-28	6.218	5.04e-10
CD14	ENSG00000120899	PTK2B	8	27168999	27316903	0.1937	rs1532278	-8.16	rs17057043	0.18953	6.66	5.896	387	6	lasso	0.1825	9.45e-12	5.48491	4.14e-08
CD14	ENSG00000134571	MYBPC3	11	47352957	47374253	0.2319	rs10838698	-6.33	rs10838698	0.20136	-6.96	-6.331	115	11	enet	0.20684	2.93e-13	5.2036	1.95e-07
CTS	ENSG00000134571	MYBPC3	11	47352957	47374253	0.0993	rs10769258	-6.32	rs2290850	0.0901	-8.86	-5.563	78	11	enet	0.094393	2.97e-18	5.1329	2.85e-07
CTS	ENSG00000146072	TNFRSF21	6	47199268	47277641	0.0381	rs9381563	5.54	rs12198711	0.001781	-3.71	3.62	242	242	blup	0.0128	0.00105	-5.04852	4.45e-07
LPS24	ENSG00000166926	MS4A6E	11	60102304	60164069	0.1219	rs4938933	-7.98	rs11824734	0.041972	4.16	-7.706	209	17	enet	0.0792	9.48e-06	-4.9738	6.57e-07
CTS	ENSG00000110079	MS4A4A	11	60048014	60076445	0.0961	rs7929589	-7.93	rs610932	0.0355	-6.02	-7.062	159	159	blup	0.043035	4.89e-09	4.966	6.84e-07
LPS24	ENSG00000120899	PTK2B	8	27168999	27316903	0.2362	rs1532278	-8.16	rs17057043	0.13127	-6.41	5.896	387	10	enet	0.181925	1.03e-11	-4.9156	8.85e-07
CD14	ENSG00000166900	STX3	11	59480929	59573354	0.0772	rs4938933	-7.98	rs35211634	0.00945	-3.48	0.782	165	165	blup	0.04605	0.00065	-4.8984	9.66e-07
LPS2	ENSG00000109920	FNBP4	11	47738072	47788995	0.0641	rs10838698	-6.33	rs4752856	0.062688	-4.3	-5.674	117	117	blup	0.0498	0.000404	4.8728	1.1e-06
CTS	ENSG00000146904	EPHA1	7	143087382	143105985	0.0885	rs11767557	-5.66	rs11771145	0.051599	6.5	-4.573	100	4	lasso	0.05819	1.02e-11	-4.85328	1.21e-06
CTS	ENSG00000147592	LACTB2	8	71547553	71581409	0.2456	rs7834205	4.46	rs9650236	0.308	15.42	4.361	125	4	lasso	0.32772	2e-67	4.3956	1.1e-05
IFN	ENSG00000147592	LACTB2	8	71547553	71581409	0.5284	rs7830986	4.57	rs7830986	0.48389	10.51	4.57	118	3	lasso	0.48257	2.13e-34	4.36109	1.29e-05
LPS2	ENSG00000147872	PLIN2	9	19108373	19149288	0.132	rs1433825	-2.96	rs10757004	0.001509	-3.71	0.966	337	337	blup	0.02277	0.0128	-4.3558	1.33e-05
CD14	ENSG00000147592	LACTB2	8	71547553	71581409	0.3774	rs7830986	4.57	rs13271014	0.26953	8.13	4.295	118	5	lasso	0.2863	1.66e-18	4.30464	1.67e-05
LPS24	ENSG00000147592	LACTB2	8	71547553	71581409	0.3987	rs7830986	4.57	rs7830986	0.32315	8.73	4.57	118	16	enet	0.329097	1.43e-21	4.2737	1.92e-05
CTS	ENSG00000140090	SLC24A4	14	92788925	92962596	0.2736	rs11623019	5.23	rs7154308	0.185	-12.19	3.332	307	22	enet	0.23026	3.98e-45	-4.2419	2.22e-05
LPS2	ENSG00000174628	IQCK	16	19727778	19868907	0.1657	rs8050872	-4.21	rs7187976	0.19385	-6.83	-4.137	227	4	lasso	0.1948	1.66e-12	4.1369	3.52e-05
CTS	ENSG00000103550	KNOP1	16	19714902	19729557	0.137	rs12446632	-4.65	rs9931167	0.185097	12.06	-4.091	187	2	lasso	0.183582	2.05e-35	-4.09822	4.16e-05
IFN	ENSG00000120899	PTK2B	8	27168999	27316903	0.1626	rs1532278	-8.16	rs17057043	0.11817	5.47	5.896	387	17	enet	0.0994	7.04e-07	4.07518	4.6e-05
LPS2	ENSG00000147592	LACTB2	8	71547553	71581409	0.3762	rs7830986	4.57	rs7830986	0.37781	9.36	4.57	118	3	lasso	0.385	7.19e-26	4.0672	4.76e-05
CTS	ENSG00000073060	SCARB1	12	125261402	125367214	0.1563	rs4765623	-4.16	rs7954697	0.0978	8.88	3.822	241	7	lasso	0.10301	7.69e-20	4.06397	4.82e-05
LPS24	ENSG00000146904	EPHA1	7	143087382	143105985	0.1574	rs11767557	-5.66	rs11771145	0.094036	4.82	-4.573	124	124	blup	0.09456	1.32e-06	-4.0439	5.26e-05
CTS	ENSG00000132823	OSER1	20	42825136	42839431	0.2016	rs2143606	-3.97	rs2143606	0.243742	13.62	-3.966	231	4	lasso	0.24802	5.64e-49	-3.98295	6.81e-05
LPS2	ENSG00000131400	NAPSA	19	50861734	50869087	0.1415	rs283526	3.24	rs1274517	0.02127	-4.14	2.483	241	241	blup	0.02148	0.0152	-3.96876	7.22e-05
CTS	ENSG00000160870	CYP3A7	7	99302660	99332819	0.0224	rs6955348	4.02	rs10235235	0.001103	-3.67	2.921	102	102	blup	0.01009	0.00325	-3.94997	7.82e-05
CTS	ENSG00000022277	RTF2	20	55043647	55093943	0.0605	rs6064392	-4.56	rs6024881	0.036276	-6.05	-4.317	270	10	enet	0.05045	2.4e-10	3.80031	0.000145
LPS2	ENSG00000138600	SPPL2A	15	50999506	51058005	0.0737	rs12592778	-4.04	rs12592778	0.09304	5.14	-4.045	141	7	enet	0.0927	1.68e-06	-3.7907	0.00015
LPS24	ENSG00000105383	CD33	19	51728320	51747115	0.1869	rs3865444	-5.07	rs273634	0.149757	5.94	3.774	365	4	lasso	0.14812	1.1e-09	3.77134	0.000162
CD14	ENSG00000132823	OSER1	20	42825136	42839431	0.4249	rs1971447	-3.61	rs1971447	0.26443	7.87	-3.61	248	27	enet	0.30823	4.71e-20	-3.7252	0.000195
LPS2	ENSG00000108219	TSPAN14	10	82213922	82292879	0.0854	rs7097656	-4.21	rs4934169	0.065633	-4.78	-3.068	276	3	lasso	0.05106	0.000344	3.6971	0.000218
IFN	ENSG00000118200	CAMSAP2	1	200708686	200829832	0.1161	rs2275485	-4.25	rs7535122	0.00517	3.81	-1.494	293	293	blup	0.01276	0.0485	-3.6473	0.000265
CTS	ENSG00000089127	OAS1	12	113344582	113369990	0.0749	rs15895	-3.88	rs7965538	0.0474	6.56	-2.992	143	3	lasso	0.06976	8.73e-14	-3.62509	0.000289
CTS	ENSG00000196652	ZKSCAN5	7	99102274	99132323	0.0286	rs10281195	3.27	rs219824	-0.001123	-2.76	0.194	98	98	blup	0.00555	0.0226	-3.609	0.000307
CTS	ENSG00000108395	TRIM37	17	57059999	57184282	0.0483	rs8066773	3.56	rs2333410	0.054298	-7.37	3.251	90	8	enet	0.0653	5.49e-13	-3.5876	0.000334
LPS24	ENSG00000013392	RWDD2A	6	83903098	83908651	0.1592	rs12212188	-3.42	rs4515348	0.0773	-4.81	-2.254	142	142	blup	0.10328	4.25e-07	3.5842	0.000338
LPS24	ENSG00000007541	PIGQ	16	616995	634136	0.1366	rs2541644	3.3	rs10903017	0.043439	4.9	-0.934	250	250	blup	0.06149	9.14e-05	-3.5332	0.000411
IFN	ENSG00000111331	OAS3	12	113376157	113411054	0.2637	rs15895	-3.88	rs10735079	0.277	-8.57	-3.049	179	15	enet	0.3095	3.84e-20	3.52169	0.000429
LPS2	ENSG00000131495	NDUFA2	5	140018325	140027370	0.0554	rs7268	5.05	rs7268	0.010925	-3.43	5.048	120	120	blup	0.0392	0.00156	-3.5218	0.000429
CTS	ENSG00000164938	TP53INP1	8	95938200	95961639	0.1035	rs4735337	-3.78	rs896854	0.113	9.45	-3.396	222	4	lasso	0.11099	2.53e-21	-3.5209	0.00043
IFN	ENSG00000164136	IL15	4	142557752	142655140	0.1327	rs4254850	-4.07	rs1493025	0.13736	-6.05	-3.557	137	3	lasso	0.1162	7.83e-08	3.5184	0.000434
CTS	ENSG00000105287	PRKD2	19	47177532	47220384	0.0723	rs160544	-3.23	rs160544	0.0423	6.4	-3.227	156	5	lasso	0.04754	7.84e-10	-3.51687	0.000437
CTS	ENSG00000174628	IQCK	16	19727778	19868907	0.0448	rs12446632	-4.65	rs4782279	0.009197	-4.65	-4.231	220	10	enet	0.01894	8.49e-05	3.51296	0.000443
CTS	ENSG00000181027	FKRP	19	47249303	47280245	0.0694	rs160544	-3.23	rs160544	0.0632	7.23	-3.227	148	4	lasso	0.06337	1.22e-12	-3.49765	0.000469
CTS	ENSG00000187037	GPR141	7	37723399	37873390	0.0866	rs10261983	-3.83	rs2717926	0.051167	6.79	-3.544	315	5	lasso	0.05875	8.09e-12	-3.48793	0.000487
CD14	ENSG00000121671	CRY2	11	45868669	45904798	0.3911	rs11038689	4.05	rs10838524	0.26067	7.77	3.815	189	8	lasso	0.31173	2.64e-20	3.46537	0.000529
IFN	ENSG00000113108	APBB3	5	139937853	139973337	0.0878	rs7268	5.05	rs753279	0.04465	4.16	-2.651	116	12	enet	0.05528	0.000201	-3.4641	0.000532
LPS24	ENSG00000121671	CRY2	11	45868669	45904798	0.5812	rs11038689	4.05	rs10838524	0.408634	9.69	3.815	189	7	lasso	0.4483	3.09e-31	3.4395	0.000583
CTS	ENSG00000125844	RRBP1	20	17594323	17662940	0.0691	rs8121302	-3.43	rs6080761	0.019204	5.98	-3.082	313	7	lasso	0.04175	8.23e-09	-3.39879	0.000677
CTS	ENSG00000179562	GCC1	7	127220672	127233665	0.0194	rs11563463	-3.44	rs712701	0.00645	-4.2	-3.197	183	2	lasso	0.00523	0.0259	3.37162	0.000747
LPS2	ENSG00000111331	OAS3	12	113376157	113411054	0.0954	rs15895	-3.88	rs1293764	0.133048	-6.11	-3.349	179	2	lasso	0.1353	6.15e-09	3.3555	0.000792
CD14	ENSG00000113141	IK	5	140026643	140042064	0.0509	rs7268	5.05	rs251379	-0.00207	-3.42	-0.357	124	124	blup	0.01667	0.0287	3.3527	0.0008
CD14	ENSG00000164136	IL15	4	142557752	142655140	0.1504	rs4254850	-4.07	rs2322301	0.15814	-6.11	-3.362	137	4	lasso	0.139	3.76e-09	3.3296	0.00087
CD14	ENSG00000120451	SNX19	11	130745331	130786404	0.1577	rs3751039	-3.24	rs11222369	0.16451	-6.52	-3.222	316	4	lasso	0.15306	5.6e-10	3.32754	0.000876
IFN	ENSG00000122873	CISD1	10	60028818	60049346	0.1054	rs2275442	-3.84	rs2153281	0.13049	-5.63	-3.071	150	9	enet	0.12685	1.91e-08	3.3242	0.000887
CD14	ENSG00000198933	TBKBP1	17	45771447	45789416	0.263	rs8065669	-3.63	rs6503804	0.345639	9.31	2.845	151	19	enet	0.36122	5.35e-24	3.3186	0.000905
IFN	ENSG00000108395	TRIM37	17	57059999	57184282	0.0569	rs12051897	3.61	rs6416932	0.09583	-4.94	3.35	125	3	lasso	0.0685	3.77e-05	-3.30811	0.000939
CTS	ENSG00000203710	CR1	1	207669492	207813992	0.074	rs6701713	7.96	rs3818361	0.00478	3.34	7.96	168	168	blup	0.02076	4.05e-05	3.30798	0.00094
LPS24	ENSG00000132823	OSER1	20	42825136	42839431	0.163	rs1971447	-3.61	rs1971447	0.072227	4.99	-3.61	248	3	lasso	0.096	1.1e-06	-3.3003	0.000966
CTS	ENSG00000162997	PRORSD1P	2	55509455	55511658	0.1127	rs6749322	4.12	rs12470507	0.065053	8.06	-2.447	225	12	enet	0.08458	1.84e-16	-3.2964	0.000979
CTS	ENSG00000121671	CRY2	11	45868669	45904798	0.127	rs11038673	4	rs11607883	0.118	-9.64	-3.905	163	4	lasso	0.128752	1.14e-24	3.2673	0.00109
CTS	ENSG00000185651	UBE2L3	22	21903736	21978323	0.1152	rs2298428	-3.66	rs5754217	0.121646	9.71	-3.265	142	2	lasso	0.11922	7.27e-23	-3.26513	0.00109
CTS	ENSG00000197992	CLEC9A	12	10183276	10218565	0.0348	rs608418	2.84	rs1010981	-0.00102	3.75	-2.05	165	165	blup	0.00299	0.0709	-3.25115	0.00115
CTS	ENSG00000157445	CACNA2D3	3	54156574	55108584	0.04423	rs6774673	3.77	rs1492001	0.00511	-3.83	2.68	519	3	lasso	0.00485	0.0306	-3.2517	0.00115
LPS2	ENSG00000125744	RTN2	19	45988547	46000319	0.1852	rs17643262	10.15	rs17286686	0.039228	-4.43	0.015	200	200	blup	0.07011	3.05e-05	-3.23715	0.00121
IFN	ENSG00000185651	UBE2L3	22	21903736	21978323	0.2003	rs2298428	-3.66	rs878825	0.246376	7.8	-3.206	148	3	lasso	0.24798	6.54e-16	-3.2352	0.00122
LPS24	ENSG00000103544	VPS35L	16	19566562	19718115	0.13	rs8050872	-4.21	rs8053136	0.00948	3.75	-3.539	229	229	blup	0.00147	0.249	-3.2133	0.001312
LPS2	ENSG00000150867	PIP4K2A	10	22823778	23003484	0.2145	rs7088318	-3.51	rs7088318	0.174849	7.19	-3.509	151	5	lasso	0.21852	5.35e-14	-3.2104	0.001326
LPS24	ENSG00000140090	SLC24A4	14	92788925	92962596	0.3457	rs11160071	5.22	rs7154308	0.225526	-7.36	3.332	298	5	lasso	0.2348	4.78e-15	-3.20249	0.00136
LPS24	ENSG00000185651	UBE2L3	22	21903736	21978323	0.1577	rs2298428	-3.66	rs878825	0.2214	7.29	-3.206	148	2	lasso	0.2181	5.71e-14	-3.2026	0.00136
LPS2	ENSG00000185651	UBE2L3	22	21903736	21978323	0.1443	rs2298428	-3.66	rs7444	0.11956	5.52	-3.141	148	4	lasso	0.1122	1.31e-07	-3.1977	0.00139
IFN	ENSG00000122779	TRIM24	7	138145079	138274738	0.1631	rs6961222	-3.49	rs1552583	0.168	6.32	-2.997	259	2	lasso	0.1839	7.77e-12	-3.1954	0.0014
CTS	ENSG00000205358	MT1H	16	56703726	56705041	0.0442	rs1001362	-3.28	rs1001362	0.031321	5.26	-3.279	231	4	lasso	0.012736	0.00108	-3.19433	0.0014
IFN	ENSG00000133678	TMEM254	10	81838402	81852313	0.1633	rs7097656	-4.21	rs4934028	0.06256	4.75	4.084	177	17	enet	0.07448	1.75e-05	3.1632	0.00156
LPS24	ENSG00000146592	CREB5	7	28338940	28865511	0.1962	rs10486588	-3.18	rs10267387	-0.001936	3.6	0.015	446	446	blup	0.04853	0.000474	-3.1616	0.00157
IFN	ENSG00000111348	ARHGDIB	12	15094951	15114662	0.118	rs10846109	-2.55	rs2302888	0.0304	-3.57	0.634	165	165	blup	0.0416	0.00114	-3.16012	0.001577
CTS	ENSG00000158869	FCER1G	1	161185024	161190489	0.1264	rs511278	-3.1	rs4233366	0.111	9.22	-2.984	153	6	enet	0.12157	2.62e-23	-3.14351	0.00167
CD14	ENSG00000185651	UBE2L3	22	21903736	21978323	0.1662	rs2298428	-3.66	rs7444	0.2146	7.07	-3.141	148	1	lasso	0.2072	2.77e-13	-3.141	0.00168
LPS2	ENSG00000168575	SLC20A2	8	42273993	42397069	0.1352	rs13273204	3.13	rs2356610	0.03593	4.51	-2.386	113	3	lasso	0.0676	4.22e-05	-3.1228	0.00179
LPS2	ENSG00000089327	FXYD5	19	35645633	35660786	0.3001	rs7249921	2.88	rs10426624	0.201768	6.84	-2.712	283	5	lasso	0.21796	5.8e-14	-3.10459	0.00191
CD14	ENSG00000133661	SFTPD	10	81697496	81742370	0.4054	rs4934028	4.08	rs7908468	0.037344	-4	-0.786	156	156	blup	0.0951	1.24e-06	3.095	0.00197
IFN	ENSG00000169118	CSNK1G1	15	64457716	64648442	0.1114	rs11629676	3.3	rs3784381	0.06159	4.76	2.83	101	8	enet	0.0564	0.000176	3.0947	0.00197
CTS	ENSG00000141447	OSBPL1A	18	21742008	21977844	0.1916	rs9635963	-3.14	rs3760595	0.132	10.21	-2.541	272	34	enet	0.14705	3.52e-28	-3.09471	0.00197
CD14	ENSG00000120314	WDR55	5	140044261	140053709	0.2423	rs7268	5.05	rs2563302	0.28984	8.55	2.623	126	21	enet	0.32752	1.87e-21	3.0779	0.00208
CD14	ENSG00000108559	NUP88	17	5264258	5323480	0.1123	rs7225151	3.83	rs739768	0.06816	-4.76	2.827	255	5	lasso	0.04281	0.000981	-3.0699	0.002142
LPS24	ENSG00000197818	SLC9A8	20	48429250	48508779	0.0884	rs645544	-3.83	rs6063464	0.02557	3.82	-1.664	249	3	lasso	0.0152	0.0351	-3.0659	0.00217
IFN	ENSG00000136717	BIN1	2	127805603	127864931	0.6161	rs7561528	9.2	rs6710467	0.248431	-7.59	6.822	218	15	enet	0.5024	2.52e-36	-3.06302	0.00219
CD14	ENSG00000150593	PDCD4	10	112631565	112659764	0.13	rs4917589	3.59	rs7081726	0.101812	5.28	3.051	259	2	lasso	0.0796	9.03e-06	3.0589	0.00222
LPS2	ENSG00000089127	OAS1	12	113344582	113369990	0.1044	rs15895	-3.88	rs2285932	0.0818	-5.65	-2.892	177	5	lasso	0.0863	3.85e-06	3.0569	0.002237
LPS24	ENSG00000160613	PCSK7	11	117075053	117103241	0.1084	rs1263173	3.32	rs11216257	0.025911	3.85	1.958	268	268	blup	0.0296	0.00528	3.056	0.00224
CD14	ENSG00000108395	TRIM37	17	57059999	57184282	0.0899	rs12051897	3.61	rs2333410	0.052125	-4.95	3.251	125	3	lasso	0.06742	4.3e-05	-3.0539	0.002259
CTS	ENSG00000124813	RUNX2	6	45295894	45632086	0.4122	rs2772395	-3	rs13201287	0.233313	-14.11	-2.273	231	10	enet	0.34459	1.31e-71	3.04626	0.00232
CTS	ENSG00000122779	TRIM24	7	138145079	138274738	0.2239	rs6961222	-3.49	rs1552583	0.180697	11.8	-2.997	243	3	lasso	0.17875	1.94e-34	-3.0409	0.00236
CD14	ENSG00000198752	CDC42BPB	14	103398716	103523799	0.1802	rs10133111	-2.96	rs10129841	0.036909	-4.6	1.219	168	168	blup	0.1077	2.38e-07	-3.03495	0.00241
CD14	ENSG00000125740	FOSB	19	45971253	45978437	0.1109	rs17643262	10.15	rs344807	0.008147	3.32	-0.103	200	200	blup	0.0318	0.00401	3.0348	0.00241
CTS	ENSG00000064666	CNN2	19	1026298	1039068	0.3476	rs3764650	5.71	rs10419707	0.139	-10.68	3.108	160	36	enet	0.27521	4.82e-55	-3.03386	0.00241
IFN	ENSG00000089127	OAS1	12	113344582	113369990	0.1951	rs15895	-3.88	rs10774679	0.273	-8.34	-3.063	177	4	lasso	0.2887	1.13e-18	3.0299	0.002446
LPS24	ENSG00000213523	SRA1	5	139916925	139937895	0.1813	rs7268	5.05	rs1864255	0.157812	6.4	-2.095	116	116	blup	0.1516	6.8e-10	-3.01893	0.00254
CD14	ENSG00000122779	TRIM24	7	138145079	138274738	0.2177	rs6961222	-3.49	rs1552583	0.16912	6.41	-2.997	259	12	enet	0.1657	9.88e-11	-3.016	0.00256
CTS	ENSG00000174837	ADGRE1	19	6887577	6940470	0.3273	rs10424498	3.58	rs10424498	0.151	-10.76	3.575	212	9	lasso	0.2451	2.46e-48	-3.01264	0.00259
CTS	ENSG00000040199	PHLPP2	16	71671738	71758604	0.0953	rs3764310	3.35	rs951453	0.087461	-8.34	2.516	141	9	enet	0.11049	3.13e-21	-2.99655	0.00273
CTS	ENSG00000180817	PPA1	10	71962586	71993667	0.3466	rs7914811	3.6	rs1904592	0.126452	11.54	-2.108	367	9	lasso	0.33028	4.69e-68	-2.99224	0.00277
CD14	ENSG00000189060	H1-0	22	38201114	38203442	0.4288	rs2267366	3.42	rs1894644	0.23892	8.1	1.209	203	26	enet	0.4354	4.26e-30	2.9854	0.00283
CTS	ENSG00000198933	TBKBP1	17	45771447	45789416	0.1107	rs11870935	-3.58	rs4794053	0.207607	12.87	2.916	132	2	lasso	0.20978	8.51e-41	2.9783	0.0029
LPS2	ENSG00000029725	RABEP1	17	5185558	5289129	0.5058	rs16954223	3.95	rs1065483	0.593791	11.75	2.64	271	20	enet	0.6363	9.29e-52	2.9658	0.00302
LPS2	ENSG00000149577	SIDT2	11	117049449	117068160	0.407	rs1263173	3.32	rs4938353	0.474946	-10.67	2.944	266	4	lasso	0.48612	9.75e-35	-2.9642	0.00303
LPS2	ENSG00000122873	CISD1	10	60028818	60049346	0.1838	rs2275442	-3.84	rs2153281	0.150986	-6.02	-3.071	150	6	lasso	0.13603	5.6e-09	2.9602	0.003075
CD14	ENSG00000149577	SIDT2	11	117049449	117068160	0.501	rs1263173	3.32	rs4938353	0.54684	-11.51	2.944	266	3	lasso	0.57387	5.81e-44	-2.9561	0.00312
CTS	ENSG00000122873	CISD1	10	60028818	60049346	0.2535	rs12570088	-4.15	rs1867571	0.3678	-16.77	-3.117	146	7	lasso	0.36818	1.22e-77	2.95398	0.00314
CD14	ENSG00000083097	DOP1A	6	83777385	83881069	0.0793	rs12212188	-3.42	rs473267	0.04704	-4.31	-2.471	158	2	lasso	0.05897	0.000126	2.9532	0.00315
LPS24	ENSG00000149577	SIDT2	11	117049449	117068160	0.1549	rs1263173	3.32	rs4938353	0.168172	-6.37	2.944	266	2	lasso	0.1621	1.61e-10	-2.9524	0.00315
IFN	ENSG00000149577	SIDT2	11	117049449	117068160	0.4968	rs1263173	3.32	rs4938353	0.526021	-11.3	2.944	266	2	lasso	0.52778	6.65e-39	-2.95095	0.00317
CD14	ENSG00000071967	CYBRD1	2	172378757	172414643	0.2616	rs2356791	-3.17	rs2356791	0.123763	-5.63	-3.168	140	8	lasso	0.15951	2.31e-10	2.94995	0.00318
IFN	ENSG00000089327	FXYD5	19	35645633	35660786	0.2903	rs7249921	2.88	rs10426624	0.264878	8.18	-2.712	283	10	enet	0.2945	4.46e-19	-2.9481	0.0032
CTS	ENSG00000136717	BIN1	2	127805603	127864931	0.8585	rs7561528	9.2	rs873270	0.201862	-12.98	6.382	191	63	enet	0.59434	1.75e-150	-2.9458	0.00322
CTS	ENSG00000149577	SIDT2	11	117049449	117068160	0.1731	rs1351452	3.13	rs4938353	0.188	-12.13	2.944	233	1	lasso	0.188435	2.13e-36	-2.944	0.00324
CTS	ENSG00000100116	GCAT	22	38203912	38213183	0.0559	rs2267366	3.42	rs2413485	0.061063	7.19	2.938	168	4	lasso	0.0567	1.88e-11	2.9323	0.00336
LPS2	ENSG00000221838	AP4M1	7	99699172	99707968	0.1579	rs12539172	-4.25	rs4729568	0.140727	6.12	2.653	163	10	lasso	0.12972	1.3e-08	2.9277	0.00342
IFN	ENSG00000130764	LRRC47	1	3696784	3713068	0.1476	rs6424089	-2.87	rs2799182	0.05045	-4.4	-2.661	270	12	enet	0.08825	2.98e-06	2.92699	0.003423
CD14	ENSG00000122873	CISD1	10	60028818	60049346	0.3542	rs2275442	-3.84	rs2153281	0.3648	-9.14	-3.071	150	5	lasso	0.3646	2.93e-24	2.9101	0.00361
LPS2	ENSG00000198933	TBKBP1	17	45771447	45789416	0.1767	rs8065669	-3.63	rs6503804	0.27246	7.95	2.845	151	7	lasso	0.2658	4.21e-17	2.9044	0.00368
LPS24	ENSG00000112299	VNN1	6	133002729	133035188	0.6952	rs2300077	2.76	rs2294757	0.692	12.58	2.551	219	6	lasso	0.74161	1.44e-68	2.90245	0.003703
LPS2	ENSG00000134571	MYBPC3	11	47352957	47374253	0.0484	rs10838698	-6.33	rs7124681	0.003262	-3.46	-4.68	115	115	blup	0.03706	0.00204	2.8997	0.00374
LPS24	ENSG00000089327	FXYD5	19	35645633	35660786	0.1987	rs7249921	2.88	rs10426624	0.164928	6.29	-2.712	283	3	lasso	0.14579	1.5e-09	-2.89576	0.00378
CTS	ENSG00000029639	TFB1M	6	155578643	155635627	0.0695	rs162984	2.83	rs3011901	0.046431	-6.83	2.502	248	6	enet	0.05094	1.97e-10	-2.8959	0.00378
IFN	ENSG00000108559	NUP88	17	5264258	5323480	0.3003	rs7225151	3.83	rs739768	0.33064	-9.15	2.827	255	6	lasso	0.3628	4.01e-24	-2.89572	0.003783
CTS	ENSG00000148730	EIF4EBP2	10	72164135	72188374	0.1004	rs7914811	3.6	rs4746998	0.017538	5.46	-1.816	333	34	enet	0.06727	2.44e-13	-2.89488	0.00379
CTS	ENSG00000130731	METTL26	16	684429	686358	0.0653	rs7196963	-2.98	rs1139897	0.045751	6.07	-2.686	180	6	lasso	0.045812	1.58e-09	-2.88662	0.00389
CTS	ENSG00000141298	SSH2	17	27952956	28257294	0.05	rs894606	3.16	rs3102555	0.068625	-7.7	-2.402	95	15	enet	0.07296	2.33e-14	2.8765	0.00402
CTS	ENSG00000101421	CHMP4B	20	32399110	32442172	0.108	rs1205357	2.52	rs2103804	0.092905	8.76	-2.146	89	20	enet	0.11203	1.62e-21	-2.87494	0.00404
IFN	ENSG00000163814	CDCP1	3	45123770	45187914	0.2297	rs7618668	-5.03	rs4683071	0.13188	5.64	-1.429	203	5	lasso	0.1488	1e-09	-2.86907	0.00412
IFN	ENSG00000176422	SPRYD4	12	56862301	56864763	0.274	rs7302925	2.81	rs7302925	0.247	8.01	2.815	159	4	lasso	0.2595	1.13e-16	2.86501	0.00417
IFN	ENSG00000105287	PRKD2	19	47177532	47220384	0.1369	rs313841	-3.05	rs313841	0.011593	3.99	-3.05	193	193	blup	0.0552	0.000203	-2.8647	0.00417
CD14	ENSG00000204020	LIPN	10	90521163	90537999	0.1954	rs7081173	-3.19	rs10509554	0.253804	7.66	2.48	223	3	lasso	0.2591	1.19e-16	2.8642	0.00418
IFN	ENSG00000184903	IMMP2L	7	110303110	111202573	0.2419	rs2613596	3.31	rs2528691	0.211	-7.79	2.531	289	12	enet	0.279	5.32e-18	-2.8591	0.00425
CTS	ENSG00000173327	MAP3K11	11	65365226	65382853	0.0503	rs6591182	2.49	rs6591182	0.0126	-5.09	2.491	104	104	blup	0.034046	1.86e-07	-2.8591	0.00425
IFN	ENSG00000198933	TBKBP1	17	45771447	45789416	0.3317	rs8065669	-3.63	rs6503804	0.43297	10.01	2.845	151	10	lasso	0.4211	7.3e-29	2.856	0.00429
CD14	ENSG00000108387	SEPTIN4	17	56597611	56618179	0.1201	rs2526378	-4.94	rs1057068	0.010948	3.79	3.163	149	149	blup	0.04962	0.000413	2.8558	0.004293
LPS2	ENSG00000120451	SNX19	11	130745331	130786404	0.3901	rs3751039	-3.24	rs7110591	0.273066	8.02	2.614	316	7	lasso	0.29467	4.31e-19	2.8479	0.0044
IFN	ENSG00000134809	TIMM10	11	57295936	57298276	0.6344	rs2729353	-3.11	rs2649662	0.61819	-11.91	-2.513	171	5	lasso	0.69066	1.01e-59	2.84756	0.00441
LPS2	ENSG00000090006	LTBP4	19	41098789	41135725	0.178	rs410101	2.62	rs7259237	0.064726	-5.33	1.867	214	10	enet	0.09785	8.6e-07	-2.847	0.00441
LPS24	ENSG00000198933	TBKBP1	17	45771447	45789416	0.4078	rs8065669	-3.63	rs6503804	0.56061	11.32	2.845	151	3	lasso	0.55737	4.32e-42	2.8446	0.00445
LPS24	ENSG00000120314	WDR55	5	140044261	140053709	0.0674	rs7268	5.05	rs702397	0.104439	5.33	2.793	126	4	lasso	0.0978	8.61e-07	2.84198	0.00448
LPS24	ENSG00000205784	ARRDC5	19	4890449	4902879	0.1055	rs4807664	3.38	rs12974635	0.113327	5.16	2.84	236	1	lasso	0.0998	6.68e-07	2.84	0.00451
CTS	ENSG00000055950	MRPL43	10	102729215	102747272	0.1959	rs2273654	-3.07	rs2863095	0.251152	-13.98	2.714	169	3	lasso	0.25351	3.51e-50	-2.83275	0.00461
CTS	ENSG00000198642	KLHL9	9	21329670	21335379	0.1547	rs1377197	3.37	rs10119678	0.043625	6.53	2.747	218	218	blup	0.07326	2.06e-14	2.83332	0.00461
CTS	ENSG00000083097	DOP1A	6	83777385	83881069	0.0793	rs12212188	-3.42	rs4706980	0.085236	-8.23	-3.03	161	9	enet	0.08167	6.22e-16	2.83006	0.00465
IFN	ENSG00000139055	ERP27	12	15066969	15092016	0.1574	rs10846109	-2.55	rs10846115	0.0217	4.28	-2.54	166	166	blup	0.095	1.25e-06	-2.82636	0.004708
CD14	ENSG00000075413	MARK3	14	103851729	103970168	0.3457	rs10133111	-2.96	rs8020912	0.251388	8.26	2.755	175	3	lasso	0.2742	1.14e-17	2.82288	0.00476
IFN	ENSG00000120314	WDR55	5	140044261	140053709	0.1036	rs7268	5.05	rs2563263	0.12013	5.76	2.917	126	17	enet	0.0793	9.41e-06	2.8198	0.004806
CTS	ENSG00000120314	WDR55	5	140044261	140053709	0.0468	rs7268	5.05	rs2531349	0.0835	8.28	2.697	103	7	lasso	0.07931	1.67e-15	2.8197	0.00481
LPS2	ENSG00000103365	GGA2	16	23474863	23533316	0.102	rs8064199	2.91	rs488131	0.01834	-3.91	-2.429	188	188	blup	0.0625	8.04e-05	2.8158	0.00487
LPS2	ENSG00000176422	SPRYD4	12	56862301	56864763	0.2958	rs7302925	2.81	rs7302925	0.280123	8.38	2.815	159	19	enet	0.2812	3.74e-18	2.8153	0.004874
IFN	ENSG00000132823	OSER1	20	42825136	42839431	0.2891	rs1971447	-3.61	rs1971447	0.127568	5.64	-3.61	248	21	enet	0.202	5.87e-13	-2.81496	0.00488
CTS	ENSG00000162511	LAPTM5	1	31205316	31230667	0.0582	rs12736883	3.29	rs11585511	0.00475	4.45	2.061	216	216	blup	0.01609	0.000272	2.81105	0.00494
CD14	ENSG00000183049	CAMK1D	10	12391481	12877545	0.2275	rs9732147	-2.5	rs1757063	0.052359	4.42	1.494	499	6	lasso	0.0994	7.01e-07	2.7952	0.00519
CTS	ENSG00000162927	PUS10	2	61167357	61245394	0.047	rs12988616	-2.73	rs12988616	0.080966	8.03	-2.732	149	5	enet	0.07883	2.03e-15	-2.7945	0.0052
IFN	ENSG00000073060	SCARB1	12	125261402	125367214	0.1887	rs10846753	-4.16	rs838878	0.0106	4.72	-0.516	319	19	enet	0.1016	5.3e-07	2.79369	0.005211
CD14	ENSG00000176422	SPRYD4	12	56862301	56864763	0.2795	rs7302925	2.81	rs7302925	0.29976	8.33	2.815	159	5	lasso	0.287	1.48e-18	2.7868	0.00532
CTS	ENSG00000149591	TAGLN	11	117070037	117075498	0.2671	rs1351452	3.13	rs4938353	0.332	-15.96	2.944	228	5	lasso	0.335138	2.98e-69	-2.7827	0.00539
CTS	ENSG00000221838	AP4M1	7	99699172	99707968	0.0816	rs12539172	-4.25	rs4729568	0.100771	8.99	2.653	92	3	lasso	0.09428	3.12e-18	2.78269	0.00539
LPS2	ENSG00000176209	SMIM19	8	42396298	42409603	0.3347	rs13273204	3.13	rs2974354	0.28181	8.38	-3.085	103	37	enet	0.2915	7.24e-19	-2.782	0.0054
LPS24	ENSG00000134283	PPHLN1	12	42632249	42853517	0.0836	rs3229	-2.72	rs3213989	0.006351	3.82	2.083	219	219	blup	0.04257	0.00101	2.7815	0.00541
LPS2	ENSG00000162972	MAIP1	2	200820040	200873263	0.1202	rs10497841	-3.58	rs281766	0.15963	-6.1	2.728	155	6	lasso	0.1356	5.94e-09	-2.7795	0.00544
LPS24	ENSG00000134571	MYBPC3	11	47352957	47374253	0.0553	rs10838698	-6.33	rs10742816	0.019707	3.72	1.385	115	12	enet	0.0402	0.00137	2.7783	0.00546
LPS24	ENSG00000119042	SATB2	2	200134223	200335989	0.1024	rs10497841	-3.58	rs1551085	-0.004058	-2.91	-0.135	99	99	blup	0.04946	0.000422	-2.7745	0.00553
CTS	ENSG00000131652	THOC6	16	3074028	3077756	0.0522	rs548927	-2.95	rs548927	0.000667	-3.48	-2.954	132	27	enet	0.004291	0.0393	2.77425	0.00553
CD14	ENSG00000145214	DGKQ	4	952675	980683	0.3701	rs13115344	2.99	rs11724804	0.3436	9.01	2.705	204	5	lasso	0.35044	3.6e-23	2.774	0.00554
LPS24	ENSG00000123636	BAZ2B	2	160175490	160473203	0.0819	rs7588230	2.88	rs11693108	0.097524	5.33	2.699	225	2	lasso	0.096162	1.07e-06	2.7665	0.00567
CD14	ENSG00000112299	VNN1	6	133002729	133035188	0.5504	rs2300077	2.76	rs3798792	0.590533	11.56	2.682	219	6	lasso	0.58384	3.97e-45	2.765	0.00569
CD14	ENSG00000234327	ZNF232-AS1	17	5014763	5017674	0.1149	rs16954223	3.95	rs3887446	0.130322	-5.65	2.769	220	3	lasso	0.11671	7.31e-08	-2.763	0.005727
CTS	ENSG00000105854	PON2	7	95034175	95064510	0.396	rs9649194	-2.68	rs6946850	0.350913	16.34	2.389	214	22	enet	0.35737	7.55e-75	2.76205	0.00574
LPS2	ENSG00000108559	NUP88	17	5264258	5323480	0.4111	rs7225151	3.83	rs739768	0.429908	-9.99	2.827	255	7	lasso	0.46701	6.15e-33	-2.7538	0.00589
CTS	ENSG00000176422	SPRYD4	12	56862301	56864763	0.1267	rs7302925	2.81	rs774211	0.0996	9.25	2.104	105	9	enet	0.11254	1.3e-21	2.749	0.00598
CTS	ENSG00000198464	ZNF480	19	52800430	52829175	0.0448	rs13343641	-2.64	rs13343641	0.0323	5.64	-2.642	225	2	lasso	0.01896	8.41e-05	-2.74857	0.00599
CTS	ENSG00000112299	VNN1	6	133002729	133035188	0.3854	rs2300077	2.76	rs2300077	0.449562	18.5	2.761	225	8	lasso	0.45401	1.18e-101	2.7458	0.00604
CD14	ENSG00000149591	TAGLN	11	117070037	117075498	0.1339	rs1263173	3.32	rs4938353	0.1835	-6.66	2.944	262	3	lasso	0.16277	1.48e-10	-2.74101	0.00612
CTS	ENSG00000189060	H1-0	22	38201114	38203442	0.4312	rs2267366	3.42	rs1894644	0.257124	14	1.209	167	6	lasso	0.3874	1.01e-82	2.73656	0.00621
CD14	ENSG00000100116	GCAT	22	38203912	38213183	0.0914	rs2267366	3.42	rs5750508	0.03728	-4.8	-2.193	204	5	lasso	0.0476	0.000531	2.7351	0.00624
LPS24	ENSG00000110801	PSMD9	12	122326637	122356203	0.1471	rs2242260	3.23	rs1169081	0.102369	-5.2	-2.046	139	5	lasso	0.08641	3.78e-06	2.7287	0.00636
LPS24	ENSG00000108559	NUP88	17	5264258	5323480	0.2729	rs7225151	3.83	rs739768	0.33425	-8.81	2.827	255	5	lasso	0.30548	7.41e-20	-2.7274	0.00638
CTS	ENSG00000176209	SMIM19	8	42396298	42409603	0.1782	rs2974293	-3.44	rs2974352	0.24	14.03	-2.849	76	6	enet	0.25513	1.53e-50	-2.7255	0.00642
LPS24	ENSG00000176422	SPRYD4	12	56862301	56864763	0.1387	rs7302925	2.81	rs2657879	0.10987	5.35	2.748	159	3	lasso	0.10315	4.32e-07	2.7213	0.0065
CD14	ENSG00000047188	YTHDC2	5	112849380	112930982	0.2123	rs27566	3.35	rs6886628	0.00488	3.85	-2.176	233	233	blup	0.06065	0.000102	-2.7212	0.00651
LPS24	ENSG00000145214	DGKQ	4	952675	980683	0.3174	rs13115344	2.99	rs11724804	0.357914	9.13	2.705	204	2	lasso	0.36073	5.84e-24	2.7211	0.00651
CTS	ENSG00000104043	ATP8B4	15	50150435	50475014	0.1956	rs3098183	-3.82	rs12903325	0.181686	-11.8	2.482	209	10	lasso	0.18817	2.41e-36	-2.71582	0.00661
LPS24	ENSG00000167994	RAB3IL1	11	61664773	61687741	0.1496	rs882169	-3.56	rs2524289	0.095906	-5.36	2.099	227	3	lasso	0.0945	1.33e-06	-2.7143	0.00664
LPS24	ENSG00000029725	RABEP1	17	5185558	5289129	0.6656	rs16954223	3.95	rs1065483	0.65801	12.27	2.64	271	46	enet	0.69356	3.49e-60	2.7142	0.00664
LPS24	ENSG00000055950	MRPL43	10	102729215	102747272	0.2611	rs2273654	-3.07	rs2863095	0.25743	-7.86	2.714	210	1	lasso	0.2418	1.67e-15	-2.714	0.00665
LPS24	ENSG00000162972	MAIP1	2	200820040	200873263	0.1918	rs10497841	-3.58	rs281766	0.04536	-4.76	2.728	155	155	blup	0.106028	2.97e-07	-2.7121	0.00668
CTS	ENSG00000005381	MPO	17	56347217	56358296	0.2808	rs2526378	-4.94	rs12452417	0.340235	16.12	-2.381	170	7	lasso	0.34436	1.5e-71	-2.7124	0.00668
CD14	ENSG00000055950	MRPL43	10	102729215	102747272	0.2215	rs2273654	-3.07	rs2863095	0.261011	-7.83	2.714	210	3	lasso	0.2474	7.18e-16	-2.7118	0.00669
IFN	ENSG00000151135	TMEM263	12	107349497	107372556	0.1398	rs4964492	3.51	rs1053051	0.161	6.22	-2.328	155	13	enet	0.1219	3.69e-08	-2.71153	0.006697
LPS2	ENSG00000055950	MRPL43	10	102729215	102747272	0.1668	rs2273654	-3.07	rs2863095	0.161279	-6.15	2.714	210	9	lasso	0.1524	6.13e-10	-2.708	0.006769
IFN	ENSG00000145247	OCIAD2	4	48887036	48908954	0.1972	rs6447641	-3.33	rs2289065	0.17306	-6.35	2.602	65	4	lasso	0.1639	1.27e-10	-2.7072	0.006786
LPS2	ENSG00000145214	DGKQ	4	952675	980683	0.4404	rs13115344	2.99	rs11724804	0.409694	9.75	2.705	204	1	lasso	0.40406	1.99e-27	2.705	0.00683
CTS	ENSG00000075413	MARK3	14	103851729	103970168	0.1667	rs8014069	3.06	rs8020912	0.204	12.53	2.755	137	3	lasso	0.20253	2.73e-39	2.7038	0.00685
LPS2	ENSG00000134809	TIMM10	11	57295936	57298276	0.6426	rs2729353	-3.11	rs2649662	0.641356	-12.13	-2.513	171	6	lasso	0.65312	4.35e-54	2.7035	0.00686
LPS2	ENSG00000179562	GCC1	7	127220672	127233665	0.0803	rs11563463	-3.44	rs10247993	0.026382	4.01	2.401	148	148	blup	0.02521	0.00935	2.7028	0.00688
CTS	ENSG00000101255	TRIB3	20	361261	378203	0.0913	rs12480949	3.29	rs742605	0.039242	6.36	2.817	235	15	enet	0.09038	1.61e-17	2.69959	0.00694
CD14	ENSG00000147576	ADHFE1	8	67342420	67383836	0.5467	rs12721510	3.64	rs12541622	0.27773	9.13	2.456	136	11	enet	0.476	8.83e-34	2.69822	0.00697
IFN	ENSG00000162645	GBP2	1	89571815	89616139	0.141	rs3806338	3.29	rs4656078	0.08247	5.05	2.56	149	2	lasso	0.05642	0.000174	2.69799	0.006976
CD14	ENSG00000104043	ATP8B4	15	50150435	50475014	0.241	rs3098204	-4	rs12903325	0.20226	-6.91	2.482	207	6	lasso	0.1803	1.29e-11	-2.698	0.00698
CD14	ENSG00000166166	TRMT61A	14	103995521	104003410	0.0769	rs942866	2.95	rs942866	0.014034	-3.63	2.946	154	154	blup	0.0199	0.0187	-2.69276	0.00709
IFN	ENSG00000131495	NDUFA2	5	140018325	140027370	0.049	rs7268	5.05	rs778591	0.07443	-4.57	2.649	120	2	lasso	0.05222	0.000297	-2.6919	0.007104
LPS2	ENSG00000112299	VNN1	6	133002729	133035188	0.5809	rs2300077	2.76	rs2294757	0.607882	11.77	2.551	219	8	lasso	0.60446	1.25e-47	2.6915	0.00711
LPS2	ENSG00000086288	NME8	7	37888199	37940003	0.1205	rs2722334	-3.87	rs2247244	0.090893	-4.97	2.691	276	1	lasso	0.03852	0.00169	-2.691	0.00712
CD14	ENSG00000121691	CAT	11	34460472	34493609	0.1571	rs475043	-3.09	rs2284369	0.09451	-5.29	1.763	281	6	lasso	0.12083	4.24e-08	-2.68888	0.00717
LPS24	ENSG00000181374	CCL13	17	32683471	32685629	0.1237	rs4990638	-3.25	rs8069018	0.00441	3.95	0.764	309	309	blup	0.00784	0.0961	2.6888	0.00717
LPS24	ENSG00000166794	PPIB	15	64448011	64455404	0.0703	rs11629676	3.3	rs28720187	0.00999	3.93	3.108	84	7	enet	0.03437	0.00288	2.6807	0.00735
LPS2	ENSG00000234327	ZNF232-AS1	17	5014763	5017674	0.2116	rs16954223	3.95	rs3887446	0.236479	-7.67	2.769	220	5	lasso	0.22865	1.2e-14	-2.6808	0.00735
LPS24	ENSG00000130731	METTL26	16	684429	686358	0.1399	rs2541644	3.3	rs4984916	0.089411	5.36	-2.115	244	244	blup	0.05417	0.000232	-2.6791	0.007381
IFN	ENSG00000055950	MRPL43	10	102729215	102747272	0.173	rs2273654	-3.07	rs2295716	0.22353	-7.36	2.663	210	3	lasso	0.2057	3.46e-13	-2.677	0.007429
LPS2	ENSG00000123505	AMD1	6	111195973	111216916	0.1757	rs3904923	-2.86	rs7768897	0.187666	-6.79	2.53	170	11	enet	0.16131	1.81e-10	-2.6763	0.00744
IFN	ENSG00000189060	H1-0	22	38201114	38203442	0.2242	rs2267366	3.42	rs2285179	0.150254	6.44	2.212	203	13	enet	0.17904	1.54e-11	2.6757	0.00746
CTS	ENSG00000145780	FEM1C	5	114856608	114880591	0.0602	rs11950355	-3.71	rs256975	0.0289	5.39	2.433	230	8	enet	0.03538	1.09e-07	2.6753	0.00747
LPS24	ENSG00000134809	TIMM10	11	57295936	57298276	0.5272	rs2729353	-3.11	rs2649662	0.542479	-11.18	-2.513	171	6	lasso	0.5438	1.33e-40	2.6728	0.00752
CD14	ENSG00000169896	ITGAM	16	31271311	31344213	0.1078	rs4597342	-2.79	rs4597342	0.09814	-5.16	-2.787	146	146	blup	0.10066	5.97e-07	2.6724	0.00753
LPS24	ENSG00000176209	SMIM19	8	42396298	42409603	0.1992	rs13273204	3.13	rs2974342	0.22959	7.51	-2.645	103	6	lasso	0.218756	5.16e-14	-2.6705	0.00757
CTS	ENSG00000109189	USP46	4	53457138	53525502	0.0192	rs10026162	-2.73	rs2279334	0.003499	3.78	-1.302	116	116	blup	0.01417	0.000598	-2.66861	0.00762
CTS	ENSG00000127578	WFIKKN1	16	679239	684116	0.0524	rs7196963	-2.98	rs7204088	0.046423	6.11	-2.316	179	11	enet	0.046466	1.21e-09	-2.66792	0.00763
LPS24	ENSG00000103642	LACTB	15	63413999	63434260	0.3059	rs7175750	-3.09	rs1472631	0.25643	7.72	2.661	233	3	lasso	0.24001	2.19e-15	2.6665	0.00766
CTS	ENSG00000113552	GNPDA1	5	141371314	141392606	0.0435	rs17612068	3.97	rs403075	0.000212	-4.32	-0.37	220	220	blup	0.01937	7.12e-05	2.6626	0.00775
CTS	ENSG00000077458	FAM76B	11	95502106	95523573	0.0858	rs10501832	3.28	rs3748256	0.0865	-8.57	-2.612	301	2	lasso	0.086653	7.73e-17	2.6624	0.00776
LPS2	ENSG00000108262	GIT1	17	27900487	27921072	0.0439	rs894606	3.16	rs7220401	0.045333	4.16	-2.694	89	9	enet	0.02407	0.0108	-2.6616	0.00778
LPS24	ENSG00000130764	LRRC47	1	3696784	3713068	0.2284	rs6424089	-2.87	rs2799182	0.203	-6.9	-2.661	270	2	lasso	0.19592	1.41e-12	2.6609	0.00779
CD14	ENSG00000138801	PAPSS1	4	108511433	108641608	0.3013	rs13110240	3.09	rs2522420	0.1932	6.72	2.52	152	27	enet	0.20585	3.38e-13	2.6583	0.00785
LPS2	ENSG00000110274	CEP164	11	117185273	117283984	0.1114	rs1351452	3.13	rs687740	0.079604	-4.87	-2.666	319	2	lasso	0.05447	0.000223	2.6568	0.00789
LPS24	ENSG00000110074	FOXRED1	11	126138950	126148026	0.4198	rs625993	-3.3	rs627911	0.449949	-10.37	2.332	337	14	enet	0.4657	8.1e-33	-2.6562	0.0079
IFN	ENSG00000145214	DGKQ	4	952675	980683	0.4465	rs13115344	2.99	rs11724804	0.43044	9.95	2.705	204	4	lasso	0.4216	6.71e-29	2.6561	0.007906
CD14	ENSG00000072310	SREBF1	17	17713713	17740325	0.0554	rs2955378	-2.77	rs11652881	0.06474	-4.15	-2.656	185	1	lasso	0.0477	0.000527	2.656	0.007907
LPS2	ENSG00000145979	TBC1D7	6	13266774	13328815	0.1923	rs202032	-3.31	rs426518	-0.004185	-3.45	-1.359	205	18	enet	0.02859	0.00605	2.6514	0.00801
LPS2	ENSG00000213523	SRA1	5	139916925	139937895	0.0826	rs7268	5.05	rs10042299	0.040473	4.32	-2.42	116	12	enet	0.0743	1.78e-05	-2.6514	0.008016
CTS	ENSG00000104884	ERCC2	19	45853095	45874176	0.0274	rs2075650	63.39	rs13181	0.0225	-4.44	-2.583	133	2	lasso	0.01328	0.000865	2.65132	0.00802
LPS2	ENSG00000167778	SPRYD3	12	53458388	53473204	0.1222	rs6580942	-3.05	rs10876432	0.034787	-4.09	-1.982	260	28	enet	0.0369	0.0021	2.6477	0.008104
CD14	ENSG00000171051	FPR1	19	52248425	52307363	0.3408	rs10418739	-3.16	rs4802859	0.297909	-8.3	2.582	326	3	lasso	0.2941	4.71e-19	-2.6451	0.00817
LPS2	ENSG00000142583	SLC2A5	1	9095166	9148537	0.1797	rs7546225	-3.41	rs765617	0.123	-5.9	-2.63	233	2	lasso	0.10234	4.8e-07	2.6411	0.00826
CTS	ENSG00000145335	SNCA	4	90645250	90759466	0.232	rs168552	-3.01	rs2583985	0.279584	14.58	-2.636	160	2	lasso	0.27771	1.3e-55	-2.63922	0.00831
CTS	ENSG00000164219	PGGT1B	5	114546527	114598569	0.1431	rs11950355	-3.71	rs10077453	0.18	-11.78	-1.872	174	5	lasso	0.17934	1.47e-34	2.6364	0.00838
CTS	ENSG00000112303	VNN2	6	133065009	133084598	0.1806	rs2300077	2.76	rs1883613	0.080618	-7.97	2.013	223	32	enet	0.11012	3.67e-21	-2.63341	0.00845
LPS2	ENSG00000131401	NAPSB	19	50837053	50848024	0.2014	rs283526	3.24	rs1274517	0.1272	-5.63	2.483	236	7	lasso	0.11668	7.34e-08	-2.63292	0.00847
CTS	ENSG00000204947	ZNF425	7	148799876	148823438	0.0482	rs7778273	-2.92	rs1202449	0.033444	-5.17	2.384	161	4	lasso	0.03008	9.26e-07	-2.63182	0.00849
LPS2	ENSG00000154582	ELOC	8	74851404	74884522	0.1299	rs7830335	-2.44	rs7830335	0.10591	-5.43	-2.436	191	6	lasso	0.0915	1.96e-06	2.6302	0.00853
LPS24	ENSG00000120451	SNX19	11	130745331	130786404	0.4242	rs3751039	-3.24	rs7110591	0.378306	9.32	2.614	316	6	lasso	0.3967	8.02e-27	2.6274	0.0086
IFN	ENSG00000131242	RAB11FIP4	17	29718642	29865236	0.1358	rs11657989	2.61	rs2343165	0.00518	-3.16	-1.041	174	17	enet	0.0444	0.000798	2.61676	0.008877
IFN	ENSG00000005381	MPO	17	56347217	56358296	0.1408	rs2526378	-4.94	rs12949848	0.13515	6.12	-2.415	193	3	lasso	0.1143	1.01e-07	-2.61617	0.008892
LPS24	ENSG00000005844	ITGAL	16	30483979	30534506	0.0984	rs3814878	-2.77	rs11150589	0.070533	4.12	-0.683	122	17	enet	0.03821	0.00176	-2.6113	0.009021
CTS	ENSG00000106261	ZKSCAN1	7	99613204	99639312	0.127	rs12539172	-4.25	rs4729568	0.158177	11.04	2.653	93	3	lasso	0.15523	8.96e-30	2.60806	0.00911
IFN	ENSG00000198121	LPAR1	9	113635543	113800981	0.4557	rs12551377	3.37	rs4576485	0.0882	6.47	-2.374	281	42	enet	0.30147	1.43e-19	-2.60722	0.00913
CD14	ENSG00000134809	TIMM10	11	57295936	57298276	0.6775	rs2729353	-3.11	rs2649662	0.67445	-12.42	-2.513	171	4	lasso	0.66972	1.69e-56	2.60438	0.0092
IFN	ENSG00000197024	ZNF398	7	148823508	148880116	0.0817	rs11764570	-3.16	rs1202389	0.0177	3.72	2.187	175	175	blup	0.0275	0.00696	2.6041	0.00921
LPS24	ENSG00000125821	DTD1	20	18568537	18744561	0.1882	rs2424218	-3.03	rs2424218	0.121824	6.07	-3.026	234	11	enet	0.1393	3.61e-09	-2.604	0.009214
IFN	ENSG00000029725	RABEP1	17	5185558	5289129	0.6031	rs16954223	3.95	rs1065483	0.67887	12.44	2.64	271	14	enet	0.7171	4.14e-64	2.6038	0.00922
CTS	ENSG00000089327	FXYD5	19	35645633	35660786	0.3708	rs4806110	-2.72	rs2285515	0.379	-16.95	2.461	209	4	lasso	0.38531	3.67e-82	-2.60307	0.00924
CD14	ENSG00000176209	SMIM19	8	42396298	42409603	0.2676	rs13273204	3.13	rs2356610	0.28713	8.83	-2.386	103	3	lasso	0.2934	5.32e-19	-2.6019	0.00927
CD14	ENSG00000165006	UBAP1	9	34179003	34252521	0.0778	rs2297132	-2.58	rs1041251	0.00305	3.47	1.684	142	142	blup	0.0261	0.00833	2.60038	0.00931
LPS24	ENSG00000122694	GLIPR2	9	36136732	36163910	0.1264	rs7869658	2.9	rs10814339	0.12809	-5.7	-2.178	188	3	lasso	0.11734	6.72e-08	2.5988	0.00936
CTS	ENSG00000103642	LACTB	15	63413999	63434260	0.0931	rs723428	-3.23	rs2652813	0.074643	-8.51	-2.264	232	3	lasso	0.10919	5.47e-21	2.59749	0.00939
IFN	ENSG00000103202	NME4	16	446725	460367	0.6092	rs2541644	3.3	rs4984871	0.61	11.8	-2.043	199	33	enet	0.58416	3.64e-45	-2.5953	0.00945
CD14	ENSG00000165322	ARHGAP12	10	32094365	32217742	0.0799	rs7075638	2.75	rs1418635	-0.00419	3.19	0.863	154	154	blup	0.012	0.0541	2.5919	0.00955
LPS24	ENSG00000168575	SLC20A2	8	42273993	42397069	0.1022	rs13273204	3.13	rs13251378	0.05457	-4.65	2.235	113	4	lasso	0.044769	0.000765	-2.5901	0.0096
CD14	ENSG00000163945	UVSSA	4	1341054	1381837	0.2235	rs17781348	2.9	rs10024529	0.04557	5.03	1.643	171	26	enet	0.17318	3.49e-11	2.5885	0.00964
IFN	ENSG00000180257	ZNF816	19	53430388	53466164	0.3656	rs12981308	-3.27	rs9304742	0.230052	7.3	2.592	235	3	lasso	0.2137	1.08e-13	2.5881	0.00965
CTS	ENSG00000115145	STAM2	2	152973315	153032506	0.054	rs16831065	2.92	rs4664531	0.045091	-6.25	-1.644	160	160	blup	0.05302	8.42e-11	2.5815	0.00984
CTS	ENSG00000147576	ADHFE1	8	67342420	67383836	0.1323	rs12721510	3.64	rs7001334	0.107	9.7	1.505	87	16	enet	0.17111	6.55e-33	2.5774	0.00996
LPS24	ENSG00000166927	MS4A7	11	60145955	60163424	0.1022	rs4938933	-7.98	rs2233253	0.065322	-4.4	-0.187	203	203	blup	0.057	0.000162	-2.5768	0.00997
LPS24	ENSG00000119004	CYP20A1	2	204103663	204163009	0.1059	rs934287	-2.8	rs2036927	0.085732	4.72	-2.555	120	2	lasso	0.06176	8.83e-05	-2.5754	0.01
IFN	ENSG00000170954	ZNF415	19	53611132	53636330	0.2417	rs12981308	-3.27	rs10423215	0.178556	6.49	2.011	262	5	lasso	0.1814	1.11e-11	2.5713	0.01013
CD14	ENSG00000140678	ITGAX	16	31366455	31394318	0.1102	rs4597342	-2.79	rs1052352	0.05519	-5.35	-2.755	139	139	blup	0.10605	2.96e-07	2.5704	0.01016
CD14	ENSG00000158869	FCER1G	1	161185024	161190489	0.1577	rs4233366	-2.98	rs4233366	0.181	6.49	-2.984	212	2	lasso	0.188737	3.92e-12	-2.56868	0.0102
LPS2	ENSG00000133103	COG6	13	40229764	40365802	0.3342	rs7985075	3.5	rs9603592	0.31806	-8.6	2.452	278	5	lasso	0.3152	1.49e-20	-2.5689	0.0102
CTS	ENSG00000019169	MARCO	2	119699742	119752236	0.4083	rs11123523	3.2	rs4491733	0.402611	-17.48	2.8	241	4	lasso	0.40831	1.96e-88	-2.568	0.0102
CD14	ENSG00000145247	OCIAD2	4	48887036	48908954	0.1083	rs6447641	-3.33	rs2289065	0.09822	-4.99	2.602	65	2	lasso	0.08337	5.59e-06	-2.5656	0.0103
LPS24	ENSG00000115310	RTN4	2	55199325	55339757	0.1594	rs6749322	4.12	rs6545459	0.005741	-4.17	-1.615	245	245	blup	0.067192	4.42e-05	2.5623	0.0104
LPS2	ENSG00000171101	SIGLEC17P	19	51670585	51676780	0.1546	rs3865444	-5.07	rs7245800	-0.003152	-3.28	1.936	346	346	blup	0.02742	0.00703	-2.56333	0.0104
CTS	ENSG00000213694	S1PR3	9	91606362	91619925	0.0834	rs11265909	-3.9	rs7863591	0.037597	-6.38	2.304	146	5	enet	0.03661	6.6e-08	-2.56083	0.0104
LPS24	ENSG00000135587	SMPD2	6	109761966	109765122	0.1036	rs7767017	3.4	rs10499052	0.0604	4.72	1.114	140	140	blup	0.07881	1e-05	2.55815	0.010523
CD14	ENSG00000179583	CIITA	16	10971055	11026079	0.1272	rs7197758	3.73	rs393161	0.00556	3.8	-2.039	284	284	blup	0.0428	0.000983	-2.5562	0.01058
CTS	ENSG00000140386	SCAPER	15	76640526	77197785	0.1458	rs11637296	-2.9	rs4886493	0.196331	12.45	-2.545	146	6	lasso	0.20809	1.91e-40	-2.55689	0.0106
IFN	ENSG00000196814	MVB12B	9	129089128	129269320	0.1798	rs887653	3.05	rs10987246	0.06104	-5.28	2.486	251	24	enet	0.11047	1.66e-07	-2.54787	0.01084
CTS	ENSG00000080007	DDX43	6	74104471	74127292	0.0598	rs526434	2.43	rs311686	0.007225	-5.05	-2.028	155	155	blup	0.02427	9.75e-06	2.54528	0.0109
CD14	ENSG00000104783	KCNN4	19	44270685	44285409	0.3901	rs10402666	-2.93	rs3760982	0.346639	9.06	-2.473	216	7	lasso	0.4057	1.45e-27	-2.5428	0.011
LPS2	ENSG00000115904	SOS1	2	39208537	39351486	0.1523	rs12473092	2.49	rs10184015	0.0558	4.85	2.162	135	4	lasso	0.02804	0.00649	2.54004	0.0111
CTS	ENSG00000075151	EIF4G3	1	21132963	21503377	0.0346	rs2320590	-3.33	rs10753514	0.0242	4.84	2.562	279	2	lasso	0.00932	0.00449	2.54091	0.0111
CTS	ENSG00000104331	BPNT2	8	57870492	57906403	0.049	rs7835839	-3.08	rs8718	0.035	5.31	-2.909	177	2	lasso	0.03647	7e-08	-2.5322	0.0113
CD14	ENSG00000138744	NAAA	4	76831809	76862204	0.4059	rs12508223	-2.92	rs11731367	0.30424	8.41	2.252	166	7	lasso	0.40416	1.95e-27	2.5318	0.01135
LPS24	ENSG00000145365	TIFA	4	113195698	113207059	0.0688	rs13110304	3.35	rs701759	-0.000274	-3.5	-1.231	148	148	blup	0.03829	0.00175	2.5286	0.01145
LPS2	ENSG00000128973	CLN6	15	68499330	68549549	0.0976	rs12593922	3.28	rs2169215	0.13373	-5.83	2.393	223	2	lasso	0.1045	3.61e-07	-2.5274	0.01149
LPS24	ENSG00000250565	ATP6V1E2	2	46717889	46769696	0.3206	rs17823065	-3.36	rs12997164	0.199302	-7.02	1.369	331	14	enet	0.259211	1.17e-16	-2.5283	0.0115
LPS2	ENSG00000242612	DECR2	16	451826	462487	0.2745	rs2541644	3.3	rs1204504	0.21875	7.14	-2.463	201	4	lasso	0.1934	2.02e-12	-2.5265	0.0115
CTS	ENSG00000152518	ZFP36L2	2	43449541	43453748	0.0374	rs6738922	2.95	rs10176241	0.018985	-4.73	-2.298	214	4	lasso	0.02186	2.59e-05	2.528	0.0115
LPS24	ENSG00000162078	ZG16B	16	2880170	2888967	0.1943	rs548927	-2.95	rs3810801	0.025528	4.43	-1.267	160	28	enet	0.08568	4.15e-06	-2.5264	0.011524
LPS24	ENSG00000125510	OPRL1	20	62711526	62731996	0.1254	rs817370	-2.84	rs4408777	0.03687	-4.52	1.373	151	151	blup	0.0711	2.69e-05	-2.5254	0.011556
CD14	ENSG00000100744	GSKIP	14	96829814	96853625	0.2776	rs4905528	2.89	rs1545280	0.216536	7.25	1.779	275	17	enet	0.1998	8.12e-13	2.52331	0.01163
CTS	ENSG00000100731	PCNX1	14	71374122	71582099	0.0264	rs41220	3.15	rs4902920	0.0194	4.16	2.337	188	4	lasso	0.00803	0.00774	2.5219	0.0117
CTS	ENSG00000164300	SERINC5	5	79407050	79551898	0.1757	rs1470025	2.67	rs11950944	0.133	-10.25	-2.177	261	2	lasso	0.14485	9.4e-28	2.5189	0.0118
CTS	ENSG00000168575	SLC20A2	8	42273993	42397069	0.0362	rs2974293	-3.44	rs7004796	0.0381	-5.48	3.127	84	11	enet	0.02687	3.4e-06	-2.5183	0.0118
CTS	ENSG00000134809	TIMM10	11	57295936	57298276	0.6888	rs3851117	-3.22	rs2848630	0.719	-23.34	-2.382	131	7	lasso	0.724572	4.34e-214	2.5184	0.0118
CTS	ENSG00000242372	EIF6	20	33866714	33872788	0.1751	rs8119351	2.77	rs2275274	0.081214	8.49	1.315	95	95	blup	0.13475	8.23e-26	2.51942	0.0118
CD14	ENSG00000109743	BST1	4	15704573	15739936	0.1939	rs6449195	3.47	rs4698412	0.08222	5.27	2.353	245	245	blup	0.07358	1.96e-05	2.5172	0.01183
CD14	ENSG00000077458	FAM76B	11	95502106	95523573	0.1526	rs10501832	3.28	rs3748256	0.07169	-4.89	-2.612	325	325	blup	0.07463	1.71e-05	2.51413	0.0119
CD14	ENSG00000087053	MTMR2	11	95566046	95658479	0.1384	rs10501832	3.28	rs644799	0.06921	4.96	-2.575	334	6	lasso	0.02475	0.00993	-2.51537	0.0119
IFN	ENSG00000120451	SNX19	11	130745331	130786404	0.4022	rs3751039	-3.24	rs7110591	0.363908	9.26	2.614	316	6	lasso	0.38278	1.08e-25	2.51575	0.0119
LPS24	ENSG00000171051	FPR1	19	52248425	52307363	0.2444	rs10418739	-3.16	rs4802859	0.0637	-4.85	2.582	326	8	enet	0.08616	3.9e-06	-2.51551	0.0119
LPS2	ENSG00000164535	DAGLB	7	6448757	6523821	0.137	rs4724798	-2.96	rs836534	0.062269	-4.76	-2.621	132	132	blup	0.07408	1.84e-05	2.5124	0.01199
LPS2	ENSG00000154146	NRGN	11	124609742	124617106	0.1974	rs10893306	3.06	rs11219765	0.033602	4.86	2.444	237	4	lasso	0.04306	0.000951	2.5082	0.0121
LPS2	ENSG00000198959	TGM2	20	36756863	36794980	0.1283	rs6097106	3.06	rs6097906	0.010114	3.46	1.892	198	26	enet	0.01519	0.0349	2.51026	0.0121
CTS	ENSG00000131401	NAPSB	19	50837053	50848024	0.7437	rs283526	3.24	rs1405655	0.507	-19.61	2.297	181	4	lasso	0.66641	1.28e-182	-2.50723	0.0122
CD14	ENSG00000131507	NDFIP1	5	141488070	141534005	0.1185	rs4912850	3.91	rs1821263	0.02621	3.84	1.562	295	2	lasso	0.0517	0.000317	2.5036	0.01229
CTS	ENSG00000138744	NAAA	4	76831809	76862204	0.4515	rs12508223	-2.92	rs11934638	0.234716	13.4	2.229	177	17	enet	0.41558	1.81e-90	2.50354	0.0123
IFN	ENSG00000150048	CLEC1A	12	10222153	10264226	0.2046	rs10505753	-2.78	rs6488255	0.228	7.37	-2.503	201	1	lasso	0.2071	2.84e-13	-2.503	0.012315
CTS	ENSG00000131400	NAPSA	19	50861734	50869087	0.7952	rs283526	3.24	rs1405655	0.546	-20.35	2.297	185	4	lasso	0.7198	2.89e-211	-2.50039	0.0124
CTS	ENSG00000174953	DHX36	3	153990335	154042286	0.03187	rs6780992	2.35	rs1568790	0.00163	-3.98	1.872	124	16	enet	0.02298	1.64e-05	-2.4993	0.0124
IFN	ENSG00000106460	TMEM106B	7	12250867	12282993	0.2565	rs7810106	3.69	rs6966915	0.0783	4.81	-2.769	287	287	blup	0.1031	4.36e-07	-2.498	0.01249
IFN	ENSG00000133103	COG6	13	40229764	40365802	0.4545	rs7985075	3.5	rs9603592	0.436866	-10.11	2.452	278	5	lasso	0.4639	1.2e-32	-2.4966	0.0125
CTS	ENSG00000108344	PSMD3	17	38137050	38154213	0.0419	rs1568400	-3.18	rs8080546	0.016434	4.94	-1.652	90	4	lasso	0.03256	3.4e-07	-2.4974	0.0125
CD14	ENSG00000103642	LACTB	15	63413999	63434260	0.1599	rs7175750	-3.09	rs1472631	0.10849	6.36	2.661	233	5	lasso	0.1851	6.56e-12	2.49583	0.01257
IFN	ENSG00000130203	APOE	19	45409011	45412650	0.2214	rs2075650	58.5	rs5157	0.13874	5.98	6.174	230	10	enet	0.1566	3.46e-10	-2.495	0.01259
CTS	ENSG00000212694	LINC01089	12	122233173	122241812	0.0419	rs2242259	3.12	rs2242259	0.0235	-5.19	3.119	94	2	lasso	0.03043	8.05e-07	-2.49609	0.0126
IFN	ENSG00000171051	FPR1	19	52248425	52307363	0.2958	rs10418739	-3.16	rs4802859	0.212186	-7.2	2.582	326	4	lasso	0.2191	4.94e-14	-2.4945	0.01261
LPS2	ENSG00000137267	TUBB2A	6	3153903	3157760	0.1952	rs909962	2.49	rs6933330	0.199565	-6.89	2.488	299	4	lasso	0.18977	3.39e-12	-2.4946	0.01261
CTS	ENSG00000159339	PADI4	1	17634690	17690499	0.253	rs12756041	2.95	rs7548900	0.152	-10.97	2.332	190	28	enet	0.16084	7.12e-31	-2.49275	0.0127
CTS	ENSG00000145214	DGKQ	4	952675	980683	0.528	rs1134921	-3.08	rs11724804	0.42346	17.93	2.705	139	38	enet	0.43579	2.95e-96	2.49159	0.0127
IFN	ENSG00000167994	RAB3IL1	11	61664773	61687741	0.4045	rs882169	-3.56	rs2524289	0.27964	-8.02	2.099	227	3	lasso	0.2778	6.41e-18	-2.48797	0.0128
CTS	ENSG00000029725	RABEP1	17	5185558	5289129	0.3128	rs12150370	3.94	rs1065483	0.415366	17.8	2.64	227	30	enet	0.46013	1.65e-103	2.4899	0.0128
CTS	ENSG00000140678	ITGAX	16	31366455	31394318	0.0442	rs889555	-2.77	rs11150614	0.065397	-7.34	-2.511	74	2	lasso	0.063111	1.35e-12	2.48851	0.0128
LPS24	ENSG00000198793	MTOR	1	11166592	11322564	0.1227	rs1782455	2.77	rs7525957	0.0647	5.39	0.959	229	229	blup	0.07078	2.8e-05	2.4889	0.01282
IFN	ENSG00000131400	NAPSA	19	50861734	50869087	0.3115	rs283526	3.24	rs1274517	0.255501	-7.69	2.483	241	5	lasso	0.248	6.51e-16	-2.4875	0.01286
LPS2	ENSG00000179979	None	4	1385340	1389780	0.2645	rs4505759	-2.78	rs10024529	0.245523	7.93	1.643	155	155	blup	0.28352	2.59e-18	2.4873	0.01287
LPS24	ENSG00000105497	ZNF175	19	52074551	52092991	0.2754	rs3865444	-5.07	rs7245838	0.179135	-7.16	2.241	311	19	enet	0.266	4.08e-17	-2.48758	0.0129
LPS2	ENSG00000123636	BAZ2B	2	160175490	160473203	0.1705	rs7588230	2.88	rs6750782	0.00542	-3.56	-0.094	225	32	enet	0.03318	0.00335	2.48748	0.0129
LPS24	ENSG00000133678	TMEM254	10	81838402	81852313	0.0858	rs7097656	-4.21	rs7905482	0.00652	-3.67	-1.262	177	177	blup	0.01446	0.0386	2.48314	0.01302
LPS2	ENSG00000184752	NDUFA12	12	95290831	95397546	0.2336	rs10777647	-3.84	rs2569989	0.206595	7.28	-2.302	295	3	lasso	0.2276	1.41e-14	-2.4822	0.013058
IFN	ENSG00000152904	GGPS1	1	235490665	235507847	0.1697	rs10802797	2.79	rs7554192	0.12116	5.53	-2.128	146	16	enet	0.14239	2.38e-09	-2.47946	0.013158
CD14	ENSG00000130202	NECTIN2	19	45349432	45392485	0.4428	rs2075650	57.84	rs8104483	0.17502	7.42	-2.502	236	19	enet	0.2985	2.3e-19	-2.479	0.01318
CD14	ENSG00000145335	SNCA	4	90645250	90759466	0.2726	rs356174	-2.42	rs356174	0.19616	6.87	-2.42	152	4	lasso	0.1898	3.37e-12	-2.4774	0.01324
CD14	ENSG00000158555	GDPD5	11	75145685	75236948	0.3566	rs7947726	2.72	rs7125082	0.25896	7.67	2.54	225	3	lasso	0.25462	2.37e-16	2.47581	0.0133
IFN	ENSG00000128973	CLN6	15	68499330	68549549	0.119	rs12593922	3.28	rs2169215	0.05962	-4.66	2.393	223	223	blup	0.0563	0.000177	-2.4756	0.0133
CTS	ENSG00000082258	CCNT2	2	135675805	135716912	0.0996	rs1954874	3.7	rs10445686	0.00074	-4.4	0.803	98	98	blup	0.04395	3.37e-09	-2.4752	0.0133
CD14	ENSG00000005381	MPO	17	56347217	56358296	0.2371	rs2526378	-4.94	rs12452417	0.298266	8.6	-2.381	193	4	lasso	0.30505	7.95e-20	-2.4756	0.013301
LPS2	ENSG00000131409	LRRC4B	19	51020149	51071302	0.2172	rs8100750	-3.1	rs25666	-0.001537	3.46	1.575	293	293	blup	0.00254	0.21	2.47356	0.0134
LPS24	ENSG00000103202	NME4	16	446725	460367	0.3899	rs2541644	3.3	rs4984871	0.467103	10.35	-2.043	199	17	enet	0.49187	2.72e-35	-2.4726	0.013413
LPS24	ENSG00000196072	BLOC1S2	10	102033713	102046469	0.1689	rs12806	3.06	rs7073610	0.13088	5.52	2.471	181	1	lasso	0.1197	4.93e-08	2.471	0.01347
IFN	ENSG00000137267	TUBB2A	6	3153903	3157760	0.3973	rs909962	2.49	rs909962	0.2335	-7.62	2.491	299	2	lasso	0.2256	1.87e-14	-2.4698	0.0135
IFN	ENSG00000154582	ELOC	8	74851404	74884522	0.1445	rs7830335	-2.44	rs6990813	0.04943	-5.55	-2.35	191	12	enet	0.0988	7.61e-07	2.46771	0.0136
LPS2	ENSG00000122779	TRIM24	7	138145079	138274738	0.1512	rs6961222	-3.49	rs1552583	0.021579	4.22	-2.997	259	259	blup	0.03153	0.00414	-2.4667	0.01363
LPS24	ENSG00000154451	GBP5	1	89724633	89738544	0.1025	rs3806338	3.29	rs4376712	0.0369	4	2.549	152	152	blup	0.02819	0.00637	2.4631	0.01378
CTS	ENSG00000150593	PDCD4	10	112631565	112659764	0.0985	rs4917589	3.59	rs1407696	0.093103	8.54	1.541	221	3	lasso	0.1165	2.36e-22	2.46188	0.0138
IFN	ENSG00000140416	TPM1	15	63334831	63364114	0.1617	rs7175750	-3.09	rs1472631	0.0937	5.17	2.661	239	3	lasso	0.0879	3.13e-06	2.462	0.01382
CD14	ENSG00000141504	SAT2	17	7529552	7531194	0.1278	rs11552708	2.46	rs10468481	0.027173	4.51	-1.781	286	4	lasso	0.06846	3.76e-05	-2.4605	0.013873
CD14	ENSG00000102882	MAPK3	16	30125426	30134827	0.0801	rs3814878	-2.77	rs12444415	0.09097	-5.39	-2.538	128	10	enet	0.10014	6.39e-07	2.4595	0.01391
IFN	ENSG00000167778	SPRYD3	12	53458388	53473204	0.1178	rs6580942	-3.05	rs4454802	0.000727	-3.5	-0.693	260	260	blup	0.0343	0.0029	2.45885	0.013938
IFN	ENSG00000140386	SCAPER	15	76640526	77197785	0.0529	rs12440965	-2.76	rs3812908	0.02891	4.02	-2.484	137	2	lasso	0.0174	0.026	-2.4587	0.01394
CTS	ENSG00000102882	MAPK3	16	30125426	30134827	0.0315	rs11150581	-2.74	rs7202714	0.021763	5.21	0.348	65	65	blup	0.031625	4.96e-07	2.45645	0.014
LPS2	ENSG00000109814	UGDH	4	39500375	39529931	0.1618	rs2732072	2.73	rs7658676	0.139531	-6.63	2.263	151	7	lasso	0.19154	2.63e-12	-2.4571	0.01401
LPS2	ENSG00000117697	NSL1	1	212899495	212965124	0.0965	rs4951638	-2.77	rs11120025	0.129	5.57	2.507	191	2	lasso	0.11695	7.08e-08	2.4553	0.01408
CTS	ENSG00000143748	NVL	1	224415036	224518089	0.1087	rs16847945	-3.02	rs10916585	0.0736	-7.72	2.131	150	7	enet	0.07578	7.21e-15	-2.45364	0.0141
LPS24	ENSG00000175305	CCNE2	8	95891998	95908906	0.0839	rs4735337	-3.78	rs1129152	0.09464	5.09	2.451	188	1	lasso	0.066725	4.69e-05	2.451	0.0142
IFN	ENSG00000168575	SLC20A2	8	42273993	42397069	0.1985	rs13273204	3.13	rs2974312	0.08017	-4.66	2.948	113	21	enet	0.0773	1.22e-05	-2.44893	0.0143
LPS2	ENSG00000141447	OSBPL1A	18	21742008	21977844	0.1927	rs9635963	-3.14	rs2278664	0.106814	5.12	-2.244	260	4	lasso	0.10042	6.16e-07	-2.4488	0.0143
IFN	ENSG00000184752	NDUFA12	12	95290831	95397546	0.4012	rs10777647	-3.84	rs2569989	0.255	9.09	-2.302	295	4	lasso	0.374	5.39e-25	-2.44731	0.014393
CTS	ENSG00000167994	RAB3IL1	11	61664773	61687741	0.3238	rs882169	-3.56	rs2524289	0.279	-14.55	2.099	175	4	lasso	0.283495	6.16e-57	-2.4479	0.0144
LPS2	ENSG00000085719	CPNE3	8	87497059	87573726	0.1389	rs986633	2.8	rs1044730	0.04085	4.64	1.407	171	9	lasso	0.1192	5.27e-08	2.4438	0.0145
CTS	ENSG00000116991	SIPA1L2	1	232533711	232697304	0.2197	rs1353434	-3.62	rs4649274	0.146	10.57	2.111	282	18	enet	0.1515	4.79e-29	2.44493	0.0145
LPS2	ENSG00000112137	PHACTR1	6	12717893	13288645	0.1339	rs6458287	-3.55	rs12212533	0.07879	-5.05	-2.581	338	4	lasso	0.06733	4.34e-05	2.4434	0.01455
IFN	ENSG00000242612	DECR2	16	451826	462487	0.4502	rs2541644	3.3	rs1204504	0.408	9.67	-2.463	201	3	lasso	0.38651	5.4e-26	-2.4428	0.01457
LPS2	ENSG00000198625	MDM4	1	204485511	204542871	0.1716	rs4581328	3.07	rs10900436	-0.00352	3.06	1.314	282	282	blup	0.05094	0.000349	-2.4409	0.01465
LPS24	ENSG00000100106	TRIOBP	22	38093011	38172563	0.1306	rs2267366	3.42	rs4821714	0.1038	-5.82	2.975	239	12	lasso	0.1153	8.8e-08	-2.4398	0.0147
CTS	ENSG00000196072	BLOC1S2	10	102033713	102046469	0.2067	rs1408580	2.96	rs7073610	0.240951	13.5	2.471	155	2	lasso	0.23821	7.71e-47	2.4404	0.0147
IFN	ENSG00000131401	NAPSB	19	50837053	50848024	0.4036	rs283526	3.24	rs1274517	0.317227	-8.56	2.483	236	10	enet	0.3188	8.09e-21	-2.4373	0.0148
CTS	ENSG00000111640	GAPDH	12	6643093	6647537	0.0644	rs1639122	-3.07	rs1060619	0.0458	-6.26	-2.438	138	1	lasso	0.03946	2.08e-08	2.438	0.0148
CTS	ENSG00000242612	DECR2	16	451826	462487	0.0481	rs7196963	-2.98	rs1698231	0.052111	6.41	-2.466	133	7	enet	0.045895	1.53e-09	-2.43683	0.0148
LPS24	ENSG00000101557	USP14	18	158383	214629	0.1037	rs4798198	3.01	rs2846667	0.00899	3.76	2.684	209	209	blup	0.0275	0.00692	2.43516	0.0149
CTS	ENSG00000158435	CNOT11	2	101869264	101886778	0.0531	rs958790	2.19	rs12712101	-0.001257	3.57	0.554	181	181	blup	0.01477	0.000467	2.434	0.0149
LPS2	ENSG00000095383	TBC1D2	9	100961311	101017915	0.1229	rs2417733	2.88	rs7868451	0.015251	3.85	1.05	265	5	lasso	0.02327	0.012	2.4302	0.0151
LPS24	ENSG00000103266	STUB1	16	730224	732870	0.1104	rs9940585	3.05	rs393521	0.010208	-3.82	2.033	233	233	blup	0.04312	0.000943	-2.4289	0.015145
IFN	ENSG00000234327	ZNF232-AS1	17	5014763	5017674	0.1569	rs16954223	3.95	rs3887446	0.11358	-5.56	2.769	220	5	lasso	0.1131	1.18e-07	-2.42884	0.015147
CD14	ENSG00000159423	ALDH4A1	1	19197926	19229275	0.2209	rs10917443	3.02	rs17492518	0.0606	-4.74	2.6	293	28	enet	0.114127	1.03e-07	-2.42854	0.0152
LPS24	ENSG00000162302	RPS6KA4	11	64126620	64139687	0.0666	rs11231637	3.07	rs7938871	0.018214	-3.62	1.256	171	171	blup	0.0285	0.00615	-2.4255	0.0153
CTS	ENSG00000131899	LLGL1	17	18128901	18148189	0.0658	rs11868035	-2.65	rs2746025	0.044788	6.1	1.883	70	5	enet	0.05276	9.37e-11	2.4208	0.0155
IFN	ENSG00000112299	VNN1	6	133002729	133035188	0.2034	rs2300077	2.76	rs2294757	0.17004	6.32	2.551	219	18	enet	0.1562	3.66e-10	2.4177	0.0156
IFN	ENSG00000102882	MAPK3	16	30125426	30134827	0.0623	rs3814878	-2.77	rs4077410	-7.88e-05	3.66	1.818	128	128	blup	0.01927	0.0203	2.4176	0.01562
IFN	ENSG00000109814	UGDH	4	39500375	39529931	0.2173	rs2732072	2.73	rs7669821	0.1241	-7	1.588	151	22	enet	0.1874	4.74e-12	-2.4176	0.015625
LPS24	ENSG00000138744	NAAA	4	76831809	76862204	0.3355	rs12508223	-2.92	rs10008757	0.195093	7.4	2.248	166	25	enet	0.32044	6.17e-21	2.4162	0.01568
LPS24	ENSG00000187676	B3GLCT	13	31774073	31906413	0.4547	rs1041073	-2.6	rs2056443	0.43655	-10.06	-2.416	290	2	lasso	0.4315	9.44e-30	2.4167	0.0157
IFN	ENSG00000049759	NEDD4L	18	55711599	56068772	0.1705	rs17064378	-2.94	rs4583344	0.11702	5.3	-1.477	350	17	enet	0.1107	1.61e-07	-2.4136	0.0158
IFN	ENSG00000176209	SMIM19	8	42396298	42409603	0.1697	rs13273204	3.13	rs2356610	0.18204	6.63	-2.386	103	2	lasso	0.1627	1.49e-10	-2.41325	0.0158
LPS2	ENSG00000167637	ZNF283	19	44331444	44353307	0.1081	rs10402666	-2.93	rs407731	0.048515	4.1	-1.969	220	220	blup	0.06124	9.43e-05	-2.41393	0.0158
CTS	ENSG00000081189	MEF2C	5	88013975	88199922	0.0984	rs304132	-3.65	rs412458	0.0965	-9.14	-2.203	107	15	enet	0.11648	2.38e-22	2.4133	0.0158
IFN	ENSG00000089847	ANKRD24	19	4183351	4224811	0.1348	rs1046268	2.65	rs2159983	0.024152	3.7	2.419	223	3	lasso	0.0115	0.0578	2.4118	0.01587
CTS	ENSG00000158555	GDPD5	11	75145685	75236948	0.3726	rs12282340	2.9	rs7125082	0.206	12.92	2.54	183	36	enet	0.231244	2.45e-45	2.4091	0.016
IFN	ENSG00000101290	CDS2	20	5107432	5178533	0.2286	rs4815759	-3.13	rs6085011	0.16493	-6.79	1.559	285	7	enet	0.2101	1.82e-13	-2.40777	0.01605
LPS24	ENSG00000177700	POLR2L	11	837356	842545	0.0901	rs7482484	-3.82	rs7946539	0.06438	-4.68	-2.333	215	4	lasso	0.0579	0.000145	2.407	0.0161
CTS	ENSG00000136286	MYO1G	7	45002261	45018697	0.0974	rs10234070	-2.36	rs6976664	0.060047	6.92	-2.066	160	3	lasso	0.05772	1.23e-11	-2.40708	0.0161
LPS2	ENSG00000135643	KCNMB4	12	70760056	70828072	0.1594	rs6581964	-2.74	rs737371	0.035816	4.27	1.383	256	16	enet	0.0644	6.35e-05	2.4048	0.016182
CTS	ENSG00000103202	NME4	16	446725	460367	0.6779	rs7196963	-2.98	rs390499	0.528896	20.04	-2.189	133	44	enet	0.553569	9.56e-135	-2.40377	0.0162
LPS24	ENSG00000106771	TMEM245	9	111777432	111882225	0.2775	rs7848857	3.39	rs10759329	0.14141	-6.43	2.373	277	7	lasso	0.18386	7.81e-12	-2.4042	0.01621
CTS	ENSG00000185591	SP1	12	53773960	53810230	0.0569	rs6580942	-3.05	rs7300593	0.0819	7.97	2.331	133	3	lasso	0.07801	2.85e-15	2.40083	0.0164
LPS24	ENSG00000138771	SHROOM3	4	77356253	77704406	0.3116	rs12508223	-2.92	rs344122	0.345915	8.99	-2.431	286	3	lasso	0.34163	1.67e-22	-2.3996	0.01641
CTS	ENSG00000196814	MVB12B	9	129089128	129269320	0.1111	rs887656	3.21	rs10987246	0.064552	-7.46	2.486	310	16	enet	0.08503	1.53e-16	-2.39883	0.0165
CTS	ENSG00000183665	TRMT12	8	125463048	125474391	0.3273	rs6982303	2.9	rs3812475	0.292	14.91	2.348	227	7	lasso	0.30428	8.78e-62	2.3984	0.0165
CTS	ENSG00000108387	SEPTIN4	17	56597611	56618179	0.0503	rs2526378	-4.94	rs6503870	0.02945	5.38	3.134	118	4	lasso	0.03226	3.85e-07	2.398	0.0165
CTS	ENSG00000101290	CDS2	20	5107432	5178533	0.1939	rs4815759	-3.13	rs1470352	0.167135	-11.48	1.869	282	11	enet	0.17879	1.9e-34	-2.39825	0.0165
IFN	ENSG00000112992	NNT	5	43602794	43707507	0.355	rs17244293	2.92	rs9292877	0.0559	4.46	0.868	100	24	enet	0.11457	9.69e-08	2.395	0.016619
CD14	ENSG00000170581	STAT2	12	56735381	56753939	0.1058	rs7302925	2.81	rs744051	0.066449	-4.61	1.213	137	137	blup	0.0542	0.00023	-2.3951	0.01662
IFN	ENSG00000129353	SLC44A2	19	10713133	10755235	0.4732	rs7246673	-3.19	rs12983573	0.250624	7.59	1.318	195	6	lasso	0.3866	5.27e-26	2.3927	0.01672
LPS24	ENSG00000100124	ANKRD54	22	38226862	38245334	0.1661	rs2267366	3.42	rs2012859	0.0391	4.14	-1.33	198	198	blup	0.0367	0.00214	-2.3929	0.01672
CTS	ENSG00000184903	IMMP2L	7	110303110	111202573	0.1653	rs12705687	-3.7	rs214455	0.194133	12.58	-1.945	285	7	lasso	0.21414	1.04e-41	-2.38876	0.0169
CTS	ENSG00000154222	CC2D1B	1	52811395	52831865	0.2941	rs1167169	2.74	rs7513934	0.276	-14.56	-2.301	80	6	lasso	0.27315	1.41e-54	2.38875	0.0169
CD14	ENSG00000159202	UBE2Z	17	46985731	47006418	0.3456	rs747039	3	rs508696	0.049325	4.52	0.014	213	213	blup	0.15623	3.63e-10	2.3858	0.017043
LPS24	ENSG00000149548	CCDC15	11	124824017	124911385	0.1388	rs10893306	3.06	rs7925079	0.11633	5.64	-2.458	275	4	lasso	0.0996	6.86e-07	-2.3855	0.0171
LPS24	ENSG00000185009	AP3M1	10	75881524	75910821	0.1246	rs12570126	-2.29	rs7924176	0.02128	-3.76	1.682	76	20	enet	0.05885	0.000128	-2.38415	0.01712
IFN	ENSG00000110665	C11orf21	11	2316875	2324279	0.2079	rs626738	2.65	rs7941928	0.031188	-4.63	0.454	275	16	enet	0.08172	6.9e-06	-2.38225	0.0172
CTS	ENSG00000124299	PEPD	19	33877856	34012700	0.0476	rs4805863	2.93	rs3745968	0.0106	5.05	-2.025	241	19	enet	0.01827	0.000112	-2.38333	0.0172
CTS	ENSG00000171051	FPR1	19	52248425	52307363	0.3536	rs7254116	2.78	rs4802861	0.295	-15	2.517	296	6	lasso	0.32006	1.46e-65	-2.38245	0.0172
CTS	ENSG00000134996	OSTF1	9	77703459	77762181	0.1529	rs2800249	2.75	rs2273770	0.115634	-9.51	2.13	226	27	enet	0.12511	5.61e-24	-2.3819	0.0172
CD14	ENSG00000081189	MEF2C	5	88013975	88199922	0.1217	rs304132	-3.65	rs412458	0.00804	-3.43	-2.203	90	15	enet	0.09053	2.22e-06	2.3817	0.01723
IFN	ENSG00000164535	DAGLB	7	6448757	6523821	0.12	rs4724798	-2.96	rs702485	0.0706	-4.95	-2.781	132	132	blup	0.0773	1.22e-05	2.3807	0.01728
CTS	ENSG00000167680	SEMA6B	19	4542600	4559820	0.0428	rs4807664	3.38	rs2779173	-0.000981	2.92	-1.558	188	188	blup	0.00922	0.00468	-2.37747	0.0174
CTS	ENSG00000123636	BAZ2B	2	160175490	160473203	0.0415	rs11693108	2.7	rs11693108	0.00158	4.11	2.699	226	3	enet	0.0019	0.119	2.3779	0.0174
IFN	ENSG00000143198	MGST3	1	165600098	165631033	0.4202	rs12057296	3.5	rs4147592	0.39133	-9.46	-2.148	286	7	lasso	0.41019	6.14e-28	2.37628	0.017488
LPS24	ENSG00000133103	COG6	13	40229764	40365802	0.4598	rs7985075	3.5	rs9603592	0.4623	-10.33	2.452	278	19	enet	0.4651	9.23e-33	-2.3759	0.0175
CTS	ENSG00000133103	COG6	13	40229764	40365802	0.2733	rs12875655	3.12	rs4254189	0.254655	-13.94	2.335	269	27	enet	0.30031	7.58e-61	-2.3752	0.0175
LPS24	ENSG00000168434	COG7	16	23399814	23464501	0.0646	rs8064199	2.91	rs11861636	0.053154	4.77	-1.688	186	186	blup	0.04317	0.000937	-2.3748	0.017558
CD14	ENSG00000110074	FOXRED1	11	126138950	126148026	0.3701	rs625993	-3.3	rs574198	0.47027	-10.39	2.377	337	5	lasso	0.46824	4.74e-33	-2.37393	0.0176
CD14	ENSG00000141447	OSBPL1A	18	21742008	21977844	0.1388	rs9635963	-3.14	rs2278664	0.13519	5.91	-2.244	260	2	lasso	0.1172	6.89e-08	-2.3733	0.0176
LPS24	ENSG00000105854	PON2	7	95034175	95064510	0.2159	rs9649194	-2.68	rs730365	0.221212	7.25	2.374	267	2	lasso	0.21058	1.7e-13	2.3741	0.0176
LPS24	ENSG00000122873	CISD1	10	60028818	60049346	0.2187	rs2275442	-3.84	rs2153281	0.13433	-5.74	-3.071	150	150	blup	0.14148	2.69e-09	2.37069	0.01776
LPS2	ENSG00000167543	TP53I13	17	27893070	27900175	0.2066	rs894606	3.16	rs565977	0.189599	-6.86	-2.489	88	3	lasso	0.18573	6e-12	2.37	0.01779
LPS24	ENSG00000154222	CC2D1B	1	52811395	52831865	0.5474	rs1167169	2.74	rs7513934	0.43	-9.96	-2.301	105	15	enet	0.39994	4.35e-27	2.3695	0.01781
CD14	ENSG00000131400	NAPSA	19	50861734	50869087	0.6471	rs283526	3.24	rs1274517	0.596856	-11.7	2.483	241	45	enet	0.6906	1.02e-59	-2.369	0.01784
IFN	ENSG00000213625	LEPROT	1	65886270	65901690	0.4589	rs2310752	-3.25	rs9436748	0.20968	-7.05	-2.014	197	51	enet	0.33071	1.09e-21	2.36803	0.017883
LPS24	ENSG00000197771	MCMBP	10	121588972	121652068	0.468	rs3781503	2.98	rs1048120	0.17264	-7.52	1.597	250	22	enet	0.40697	1.14e-27	-2.36795	0.01789
LPS2	ENSG00000187676	B3GLCT	13	31774073	31906413	0.3737	rs1041073	-2.6	rs912603	0.45319	-10.25	-2.319	290	7	lasso	0.4416	1.22e-30	2.3627	0.0181
CTS	ENSG00000170509	HSD17B13	4	88224941	88244058	0.0518	rs17012948	2.77	rs11734330	0.019677	-5.05	1.777	174	5	lasso	0.02595	4.94e-06	-2.36176	0.0182
CTS	ENSG00000037042	TUBG2	17	40811323	40819024	0.059	rs161626	-3.68	rs161626	0.003679	3.59	-3.683	68	11	enet	0.01016	0.00316	-2.3613	0.0182
LPS2	ENSG00000072310	SREBF1	17	17713713	17740325	0.035	rs2955378	-2.77	rs3744115	0.019431	4.04	-2.504	185	185	blup	0.02839	0.00621	-2.3593	0.01831
IFN	ENSG00000112343	TRIM38	6	25963030	25987384	0.0645	rs6924986	3.3	rs13161	0.04658	4.44	-2.039	405	13	enet	0.0624	8.19e-05	-2.3572	0.0184
LPS24	ENSG00000143198	MGST3	1	165600098	165631033	0.2395	rs12057296	3.5	rs4147592	0.119	-6.39	-2.148	286	24	enet	0.1597	2.25e-10	2.3567	0.01844
LPS24	ENSG00000178802	MPI	15	75182346	75191798	0.0754	rs8028277	-2.06	rs1130741	0.09108	-4.99	-1.938	123	123	blup	0.05395	0.000238	2.3567	0.01844
IFN	ENSG00000164938	TP53INP1	8	95938200	95961639	0.2551	rs4735337	-3.78	rs4735337	0.14396	6.58	-3.781	213	22	enet	0.22978	1.01e-14	-2.35484	0.0185
LPS2	ENSG00000103202	NME4	16	446725	460367	0.418	rs2541644	3.3	rs4984871	0.44234	10.07	-2.043	199	7	enet	0.4334	6.44e-30	-2.3547	0.0185
IFN	ENSG00000160714	UBE2Q1	1	154521053	154531504	0.107	rs2335230	-2.8	rs4845652	0.08983	4.91	-2.609	217	3	lasso	0.08485	4.62e-06	-2.35424	0.018561
CD14	ENSG00000013392	RWDD2A	6	83903098	83908651	0.162	rs12212188	-3.42	rs4515348	0.165264	-6.42	-2.254	142	3	lasso	0.14451	1.79e-09	2.3528	0.01864
LPS24	ENSG00000163683	SMIM14	4	39547950	39640710	0.1093	rs2732072	2.73	rs6833494	0.048006	-4	-1.392	156	23	enet	0.07236	2.29e-05	2.3509	0.01873
CD14	ENSG00000105854	PON2	7	95034175	95064510	0.4364	rs9649194	-2.68	rs2374993	0.3829	9.34	2.305	267	4	lasso	0.3773	2.96e-25	2.3505	0.01875
IFN	ENSG00000023171	GRAMD1B	11	123396344	123498482	0.4265	rs1453631	-3.3	rs2714059	0.296028	8.41	-0.884	314	42	enet	0.33707	3.67e-22	-2.34803	0.0189
LPS24	ENSG00000120519	SLC10A7	4	147175127	147443123	0.1767	rs3914631	-3.03	rs1057560	0.018354	4	-2.22	183	22	enet	0.03738	0.00196	-2.3471	0.01892
CTS	ENSG00000108262	GIT1	17	27900487	27921072	0.0324	rs894606	3.16	rs2279957	0.015896	-3.71	0.755	67	67	blup	0.02281	1.76e-05	-2.3447	0.019
IFN	ENSG00000125686	MED1	17	37560538	37607539	0.091	rs1076438	2.92	rs657672	0.00209	-3.32	-1.168	161	161	blup	0.0246	0.0101	-2.34441	0.019057
LPS2	ENSG00000122694	GLIPR2	9	36136732	36163910	0.104	rs7869658	2.9	rs10814339	0.084934	-5.44	-2.178	188	6	enet	0.12761	1.73e-08	2.3431	0.0191
CD14	ENSG00000174837	ADGRE1	19	6887577	6940470	0.5677	rs16993897	3.65	rs10424498	0.186866	-7.42	3.575	257	9	lasso	0.4223	5.76e-29	-2.338	0.01939
CD14	ENSG00000105928	GSDME	7	24737972	24809244	0.5229	rs2523090	2.94	rs10227466	0.32118	9.49	0.776	308	58	enet	0.4615	1.99e-32	2.3329	0.01965
LPS2	ENSG00000122783	CYREN	7	134777115	134855547	0.1055	rs10266018	-2.45	rs7776519	0.025449	3.88	-1.864	204	204	blup	0.01283	0.0481	-2.3321	0.0197
CTS	ENSG00000188846	RPL14	3	40498783	40503861	0.56756	rs7652439	-2.76	rs4973994	0.66	22.39	-2.47	101	9	enet	0.66204	1.76e-180	-2.3328	0.0197
CTS	ENSG00000105374	NKG7	19	51874860	51875969	0.0679	rs3865444	-5.07	rs1974821	0.00269	3.95	-1.312	327	327	blup	0.02107	3.57e-05	-2.33206	0.0197
CTS	ENSG00000138600	SPPL2A	15	50999506	51058005	0.102	rs17646025	-4.15	rs17646025	0.014445	5.43	-4.146	144	144	blup	0.03956	2e-08	-2.33105	0.0198
CTS	ENSG00000143387	CTSK	1	150768684	150780799	0.1073	rs771204	2.14	rs11204684	0.0283	5.46	0.902	94	19	enet	0.04768	7.41e-10	2.33096	0.0198
CTS	ENSG00000134470	IL15RA	10	5990855	6020150	0.0864	rs725206	-3.52	rs7904224	0.031663	6.2	1.858	458	11	enet	0.05487	3.96e-11	2.33073	0.0198
LPS24	ENSG00000103264	FBXO31	16	87360593	87425748	0.1765	rs4843534	-3.03	rs11646004	0.085737	-5.19	1.29	336	336	blup	0.09632	1.05e-06	-2.3296	0.019827
CD14	ENSG00000197771	MCMBP	10	121588972	121652068	0.5707	rs3781503	2.98	rs1048120	0.361896	-9.18	1.597	250	28	enet	0.4801	3.63e-34	-2.3265	0.01999
CTS	ENSG00000145743	FBXL17	5	107194736	107717799	0.0429	rs12188460	2.94	rs10515380	0.0307	5.72	2.106	335	3	lasso	0.03	9.57e-07	2.3265	0.02
CD14	ENSG00000128973	CLN6	15	68499330	68549549	0.1983	rs12593922	3.28	rs8038170	0.19702	-7.28	2.359	223	15	enet	0.212	1.38e-13	-2.32274	0.02019
LPS24	ENSG00000146085	MMUT	6	49398073	49430904	0.1612	rs9395504	-3.14	rs3806988	0.195	6.86	2.238	116	3	lasso	0.17241	3.89e-11	2.32245	0.020209
LPS24	ENSG00000025434	NR1H3	11	47269851	47290396	0.0641	rs10838698	-6.33	rs2957873	0.008003	3.7	0.832	119	119	blup	0.042	0.00108	2.3214	0.0203
IFN	ENSG00000108219	TSPAN14	10	82213922	82292879	0.1019	rs7097656	-4.21	rs17107222	0.00834	3.77	0.843	276	276	blup	0.0375	0.00193	2.32	0.020342
LPS2	ENSG00000154222	CC2D1B	1	52811395	52831865	0.3591	rs1167169	2.74	rs7513934	0.305	-8.45	-2.301	105	2	enet	0.27442	1.09e-17	2.3198	0.02035
CTS	ENSG00000109819	PPARGC1A	4	23756664	23905712	0.3827	rs10027997	-3.52	rs17637318	0.195864	12.37	-2.269	279	33	enet	0.26607	5.61e-53	-2.31853	0.0204
CTS	ENSG00000163947	ARHGEF3	3	56761446	57113357	0.07625	rs6773931	3.43	rs9882898	0.0104	-4.73	3.415	233	4	lasso	0.02555	5.79e-06	-2.3184	0.0204
IFN	ENSG00000105854	PON2	7	95034175	95064510	0.184	rs9649194	-2.68	rs2374993	0.216	7.15	2.305	267	3	lasso	0.1862	5.65e-12	2.3175	0.02048
CTS	ENSG00000167543	TP53I13	17	27893070	27900175	0.0339	rs894606	3.16	rs3110496	0.009225	-4.22	-2.063	66	4	lasso	0.01651	0.000229	2.3147	0.0206
IFN	ENSG00000141298	SSH2	17	27952956	28257294	0.0793	rs894606	3.16	rs3110492	0.02958	-4.13	-1.869	133	7	enet	0.0492	0.000437	2.31407	0.020664
IFN	ENSG00000152404	CWF19L2	11	107197071	107328572	0.1712	rs489243	-3.29	rs7926602	0.069392	5.31	-1.352	216	216	blup	0.12644	2.02e-08	-2.31251	0.0207
CTS	ENSG00000187676	B3GLCT	13	31774073	31906413	0.178	rs7329101	2.73	rs1409379	0.167818	-11.53	-2.399	263	6	lasso	0.17316	2.56e-33	2.3134	0.0207
LPS24	ENSG00000129353	SLC44A2	19	10713133	10755235	0.3405	rs7246673	-3.19	rs7252007	0.172531	-6.41	-1.809	195	195	blup	0.18204	1.01e-11	2.31103	0.0208
CTS	ENSG00000180263	FGD6	12	95470525	95611258	0.084	rs10777647	-3.84	rs835043	0.0613	-7.89	2.097	300	300	blup	0.06549	5.08e-13	-2.31127	0.0208
LPS24	ENSG00000189060	H1-0	22	38201114	38203442	0.1325	rs2267366	3.42	rs1894644	0.084	5.29	1.209	203	3	lasso	0.1275	1.76e-08	2.3074	0.02103
CD14	ENSG00000141298	SSH2	17	27952956	28257294	0.0872	rs894606	3.16	rs13723	0.076261	4.63	2.356	133	133	blup	0.04302	0.000956	2.3058	0.02112
CD14	ENSG00000136717	BIN1	2	127805603	127864931	0.8089	rs7561528	9.2	rs6751498	0.504808	10.72	-1.073	218	10	lasso	0.64459	6.81e-53	-2.30238	0.02131
LPS2	ENSG00000117505	DR1	1	93811445	93835055	0.1257	rs17110111	2.93	rs12133576	0.154	6.04	-1.825	103	10	enet	0.1425	2.34e-09	-2.302	0.02134
LPS24	ENSG00000133639	BTG1	12	92536286	92539673	0.1165	rs432771	-2.6	rs4842798	0.01157	3.44	-0.231	213	213	blup	0.02358	0.0116	2.2984	0.02154
IFN	ENSG00000159788	RGS12	4	3294755	3441640	0.1585	rs1730768	-2.67	rs1406674	0.05961	-4.73	-2.311	198	2	lasso	0.0418	0.00111	2.2981	0.021558
LPS24	ENSG00000022277	RTF2	20	55043647	55093943	0.242	rs6024881	-4.32	rs6064401	0.193964	6.73	2.015	292	4	lasso	0.1896	3.48e-12	2.2952	0.021724
LPS2	ENSG00000163644	PPM1K	4	89178772	89205921	0.0884	rs6857600	-2.79	rs6846509	-0.002027	3.47	0.817	245	245	blup	0.02555	0.00896	2.2942	0.02178
LPS24	ENSG00000121316	PLBD1	12	14656595	14721283	0.1916	rs10845905	-2.65	rs1862013	0.025323	-3.93	0.9	166	166	blup	0.03812	0.00178	-2.2878	0.02215
CD14	ENSG00000133103	COG6	13	40229764	40365802	0.2468	rs7985075	3.5	rs9603592	0.20586	-6.94	2.452	278	9	enet	0.1824	9.55e-12	-2.2862	0.0222
LPS2	ENSG00000129925	PGAP6	16	420773	437113	0.4248	rs2541644	3.3	rs540	0.32663	9.03	1.014	195	17	enet	0.3794	2.02e-25	2.2864	0.0222
IFN	ENSG00000160613	PCSK7	11	117075053	117103241	0.1181	rs1263173	3.32	rs2000614	0.047032	4.44	2.985	268	268	blup	0.04139	0.00118	2.28447	0.0223
CTS	ENSG00000104343	UBE2W	8	74692332	74791145	0.0518	rs13254338	2.96	rs1022430	0.0247	-4.56	2.282	219	1	lasso	0.01882	8.93e-05	-2.282	0.0225
IFN	ENSG00000130479	MAP1S	19	17830051	17845325	0.3215	rs8102890	3	rs3761055	0.269458	-7.87	-1.76	265	3	lasso	0.314	1.8e-20	2.2807	0.02257
CTS	ENSG00000167526	RPL13	16	89627065	89630950	0.1223	rs3096309	3.35	rs3751691	0.180645	11.75	2.444	120	4	lasso	0.176449	5.61e-34	2.27987	0.0226
CTS	ENSG00000020181	ADGRA2	8	37641709	37702414	0.1435	rs7831942	2.86	rs4976893	0.054	-6.97	2.16	84	17	enet	0.11577	3.23e-22	-2.2797	0.0226
IFN	ENSG00000187676	B3GLCT	13	31774073	31906413	0.6518	rs1041073	-2.6	rs912603	0.718191	-12.87	-2.319	290	2	lasso	0.7281	4.52e-66	2.2777	0.0227
LPS24	ENSG00000104043	ATP8B4	15	50150435	50475014	0.3617	rs3098204	-4	rs11070752	0.44203	-10.06	2.106	207	6	lasso	0.46762	5.4e-33	-2.2784	0.0227
LPS2	ENSG00000121671	CRY2	11	45868669	45904798	0.111	rs11038689	4.05	rs3824872	0.075495	5.22	0.463	189	2	lasso	0.07824	1.08e-05	2.2787	0.0227
IFN	ENSG00000105497	ZNF175	19	52074551	52092991	0.2527	rs3865444	-5.07	rs7245838	0.197812	-6.94	2.241	311	4	lasso	0.1785	1.65e-11	-2.2769	0.02279
CTS	ENSG00000145982	FARS2	6	5261277	5771813	0.0962	rs9405783	-3.32	rs2875980	0.028495	-5.88	-2.032	462	5	lasso	0.04989	3.02e-10	2.27724	0.0228
LPS2	ENSG00000130703	OSBPL2	20	60813580	60871268	0.1063	rs6061845	-2.88	rs6089695	0.021008	-3.73	-0.643	255	255	blup	0.0347	0.00276	2.2756	0.0229
CTS	ENSG00000089050	RBBP9	20	18467184	18477887	0.0384	rs6035155	2.99	rs2057272	0.001638	4.01	-1.48	181	22	enet	0.0168	0.000203	-2.27546	0.0229
CTS	ENSG00000152380	FAM151B	5	79783788	79838382	0.0246	rs10079494	3.21	rs1650654	0.0167	-4.37	-0.612	238	8	enet	0.01622	0.000258	2.2743	0.023
CTS	ENSG00000155363	MOV10	1	113215763	113243368	0.0421	rs1106287	-2.28	rs1106287	0.0273	5.21	-2.282	129	3	lasso	0.02442	9.17e-06	-2.27312	0.023
LPS2	ENSG00000105854	PON2	7	95034175	95064510	0.352	rs9649194	-2.68	rs2374993	0.257931	7.85	2.305	267	5	lasso	0.24756	6.98e-16	2.2723	0.02307
CD14	ENSG00000213523	SRA1	5	139916925	139937895	0.1756	rs7268	5.05	rs10042299	0.06159	5.51	-2.42	116	21	enet	0.1297	1.31e-08	-2.2711	0.02314
CTS	ENSG00000169896	ITGAM	16	31271311	31344213	0.0265	rs889555	-2.77	rs8048583	0.021099	-4.73	-2.641	75	75	blup	0.017525	0.000151	2.26962	0.0232
CTS	ENSG00000162512	SDC3	1	31342314	31381608	0.0352	rs12736883	3.29	rs4949270	0.0139	4.17	2.846	187	187	blup	0.0141	0.000617	2.26954	0.0232
IFN	ENSG00000100116	GCAT	22	38203912	38213183	0.3504	rs2267366	3.42	rs6000898	0.378913	9.37	1.909	204	5	lasso	0.38102	1.49e-25	2.266	0.02345
IFN	ENSG00000151665	PIGF	2	46808076	46844258	0.1569	rs17823065	-3.36	rs1451152	0.094161	4.94	2.511	337	5	lasso	0.0715	2.56e-05	2.26536	0.02349
CTS	ENSG00000169599	NFU1	2	69622882	69664760	0.031	rs13424275	3.36	rs12473304	0.018796	-4.72	-2.177	156	3	lasso	0.00507	0.0278	2.2651	0.0235
CTS	ENSG00000134697	GNL2	1	38032417	38061536	0.0304	rs4653296	-2.41	rs2076519	0.0244	4.47	-2.211	143	4	lasso	0.01545	0.000354	-2.26483	0.0235
IFN	ENSG00000149591	TAGLN	11	117070037	117075498	0.3204	rs1263173	3.32	rs17120157	0.170833	6.52	-0.942	262	9	lasso	0.22314	2.71e-14	-2.263	0.0236
IFN	ENSG00000115825	PRKD3	2	37477645	37551951	0.0889	rs2300892	3.83	rs2372888	0.068725	4.19	-2.35	225	2	lasso	0.0419	0.0011	-2.26206	0.02369
CD14	ENSG00000149548	CCDC15	11	124824017	124911385	0.1005	rs10893306	3.06	rs3809055	0.06637	4.67	-2.499	275	10	enet	0.07581	1.47e-05	-2.26134	0.0237
LPS2	ENSG00000166847	DCTN5	16	23652713	23681195	0.3769	rs8064199	2.91	rs7588	0.47298	10.4	-2.092	183	14	enet	0.4932	2.03e-35	-2.2622	0.0237
LPS2	ENSG00000146085	MMUT	6	49398073	49430904	0.2191	rs9395504	-3.14	rs3806988	0.285428	8.15	2.238	116	3	lasso	0.27804	6.17e-18	2.261	0.02376
CD14	ENSG00000131148	EMC8	16	85805364	85833214	0.3651	rs11642511	2.87	rs11644720	0.2258	-7.32	-1.742	388	4	lasso	0.21134	1.53e-13	2.2603	0.0238
IFN	ENSG00000172292	CERS6	2	169312372	169631644	0.3601	rs2390731	-2.42	rs2044958	0.406047	-9.67	2.26	341	1	lasso	0.4076	1.02e-27	-2.26	0.02382
IFN	ENSG00000196072	BLOC1S2	10	102033713	102046469	0.4043	rs12806	3.06	rs6584356	0.30423	8.6	2.086	181	4	lasso	0.31311	2.1e-20	2.26	0.023824
LPS2	ENSG00000140386	SCAPER	15	76640526	77197785	0.073	rs12440965	-2.76	rs920712	0.03491	4.36	-2.603	137	3	lasso	0.0524	0.000292	-2.2598	0.02383
IFN	ENSG00000048740	CELF2	10	11047259	11378674	0.183	rs12356463	-3.48	rs658469	0.03855	-5.04	1.05	373	373	blup	0.10041	6.17e-07	-2.2561	0.024063
IFN	ENSG00000022277	RTF2	20	55043647	55093943	0.1553	rs6024881	-4.32	rs4811694	0.168929	6.57	2.381	292	3	lasso	0.1674	7.82e-11	2.25127	0.02437
IFN	ENSG00000101019	UQCC1	20	33890369	33999944	0.1718	rs8117847	3.31	rs6087704	0.098109	-5.08	0.172	138	138	blup	0.0867	3.65e-06	-2.24487	0.02478
CD14	ENSG00000146085	MMUT	6	49398073	49430904	0.2012	rs9395504	-3.14	rs3806988	0.272759	8.07	2.238	116	3	lasso	0.25673	1.72e-16	2.2445	0.0248
LPS2	ENSG00000110074	FOXRED1	11	126138950	126148026	0.4131	rs625993	-3.3	rs627911	0.432003	-9.97	2.332	337	24	enet	0.45234	1.34e-31	-2.2437	0.0249
IFN	ENSG00000103365	GGA2	16	23474863	23533316	0.1369	rs8064199	2.91	rs250587	0.148	-5.93	-2.122	188	2	lasso	0.14684	1.3e-09	2.2426	0.02492
LPS24	ENSG00000116957	None	1	235530675	235612283	0.1829	rs10802797	2.79	rs704710	0.0453	4.42	1.234	145	145	blup	0.08351	5.48e-06	2.2422	0.02495
CTS	ENSG00000119227	PIGZ	3	196673214	196695931	0.0879	rs4347982	-2.34	rs4347982	0.0623	7.17	-2.344	160	13	enet	0.0631	1.36e-12	-2.2416	0.025
CD14	ENSG00000166793	YPEL4	11	57412560	57417417	0.0616	rs2729353	-3.11	rs1798177	0.01895	-4.38	-2.374	180	3	lasso	0.02359	0.0115	2.23967	0.0251
IFN	ENSG00000149418	ST14	11	130029457	130080271	0.3015	rs7937715	-2.54	rs7103088	0.245929	-8.63	-2.24	252	3	lasso	0.29204	6.59e-19	2.23968	0.0251
LPS24	ENSG00000118557	PMFBP1	16	72146056	72210777	0.2379	rs3764310	3.35	rs11643192	0.122601	5.96	-1.617	120	4	lasso	0.17247	3.85e-11	-2.2389	0.025162
LPS24	ENSG00000115970	THADA	2	43393800	43823185	0.1937	rs1078579	-2.83	rs4372955	0.101543	-5.61	-2.686	306	5	lasso	0.099298	7.13e-07	2.2362	0.0253
IFN	ENSG00000198053	SIRPA	20	1875154	1920543	0.1496	rs2211325	-2.78	rs6045677	-0.003242	-3.36	-0.117	327	327	blup	0.0572	0.000157	2.23523	0.0254
IFN	ENSG00000079257	LXN	3	158363611	158390482	0.3683	rs6769725	3.06	rs9825140	0.206482	-7.18	1.288	132	21	enet	0.2733	1.31e-17	-2.23534	0.0254
CTS	ENSG00000167394	ZNF668	16	31072164	31085641	0.0273	rs889555	-2.77	rs10871454	0.0096	4.44	1.809	63	63	blup	0.011322	0.00194	2.23068	0.0257
CTS	ENSG00000124496	TRERF1	6	42192669	42419789	0.046	rs9369325	2.32	rs4711717	0.005614	-4.38	-2.089	217	217	blup	0.01167	0.00168	2.2309	0.0257
CTS	ENSG00000156110	ADK	10	75910960	76469061	0.5155	rs2395097	-3.31	rs11596526	0.426981	18.03	-1.383	133	31	enet	0.53126	9.89e-127	-2.23025	0.0257
LPS2	ENSG00000139168	ZCRB1	12	42705880	42719920	0.1468	rs3229	-2.72	rs2708078	0.153843	-6.07	-2.126	174	4	lasso	0.1535	5.25e-10	2.2292	0.025801
CD14	ENSG00000158882	TOMM40L	1	161195793	161200408	0.1611	rs4233366	-2.98	rs3402	-0.0024	3.38	2.879	217	217	blup	0.083156	5.74e-06	2.22782	0.0259
CTS	ENSG00000109919	MTCH2	11	47638867	47664175	0.0439	rs10769258	-6.32	rs7124681	0.00577	-4.08	-4.68	84	84	blup	0.016613	0.00022	2.2262	0.026
CTS	ENSG00000033867	SLC4A7	3	27414214	27525911	0.27047	rs7429875	2.55	rs7429875	0.194	12.27	2.546	163	17	enet	0.20305	2.14e-39	2.2249	0.0261
LPS2	ENSG00000100036	SLC35E4	22	31031639	31065003	0.3595	rs5997787	2.85	rs740234	0.01686	5.12	0.977	218	7	lasso	0.1021	4.95e-07	2.2215	0.02631
IFN	ENSG00000141447	OSBPL1A	18	21742008	21977844	0.1564	rs9635963	-3.14	rs12963950	0.13737	5.8	-2.328	260	6	lasso	0.1321	9.48e-09	-2.2209	0.0264
CTS	ENSG00000005187	ACSM3	16	20621565	20808903	0.0284	rs1155876	-4.27	rs11074471	0.012399	-4.51	-1.925	200	7	enet	0.016224	0.000258	2.21972	0.0264
LPS24	ENSG00000107099	DOCK8	9	214854	465259	0.2046	rs4742429	-3.8	rs2236547	0.11792	-5.43	-1.984	307	3	lasso	0.10187	5.1e-07	2.22	0.02642
CTS	ENSG00000138399	FASTKD1	2	170386259	170430385	0.0699	rs12619026	-2.44	rs12619026	0.054368	6.67	-2.435	184	4	lasso	0.05247	1.05e-10	-2.2188	0.0265
LPS24	ENSG00000184752	NDUFA12	12	95290831	95397546	0.4247	rs10777647	-3.84	rs11107847	0.352035	9.74	-1.951	295	4	lasso	0.43154	9.28e-30	-2.2184	0.02653
CD14	ENSG00000196653	ZNF502	3	44754135	44765323	0.1328	rs7618668	-5.03	rs6809116	0.081865	4.46	2	151	151	blup	0.08969	2.48e-06	2.21743	0.0266
CTS	ENSG00000163069	SGCB	4	52886872	52904648	0.0264	rs959214	2.46	rs12507167	0.009907	-4.3	-1.744	52	52	blup	0.03172	4.77e-07	2.21719	0.0266
CTS	ENSG00000110074	FOXRED1	11	126138950	126148026	0.1926	rs625993	-3.3	rs478309	0.238	-13.48	2.22	316	18	enet	0.23017	4.16e-45	-2.2159	0.0267
CTS	ENSG00000128203	ASPHD2	22	26825239	26840981	0.0892	rs136504	2.88	rs16982107	0.082138	8.1	-2.355	370	4	lasso	0.08569	1.16e-16	-2.21483	0.0268
CTS	ENSG00000135587	SMPD2	6	109761966	109765122	0.0789	rs7767017	3.4	rs2275650	0.094118	8.72	2.085	125	3	lasso	0.08503	1.52e-16	2.21284	0.0269
CD14	ENSG00000131401	NAPSB	19	50837053	50848024	0.5712	rs283526	3.24	rs1405655	0.554129	-11.27	2.297	236	37	enet	0.6498	1.29e-53	-2.209	0.02717
CD14	ENSG00000257704	INAFM1	19	47778142	47778979	0.2119	rs888836	-3.06	rs4804036	0.179494	6.65	-2.128	148	3	lasso	0.1711	4.65e-11	-2.2078	0.02726
CD14	ENSG00000162769	FLVCR1	1	213031597	213072705	0.1345	rs4951638	-2.77	rs3738804	0.00207	3.88	0.42	188	188	blup	0.034081	0.00299	2.20657	0.0273
CTS	ENSG00000048392	RRM2B	8	103216730	103251346	0.1232	rs2436889	2.67	rs3907099	0.124	-9.81	-2.186	253	2	lasso	0.12537	5.02e-24	2.2077	0.0273
LPS24	ENSG00000168060	NAALADL1	11	64812290	64826021	0.1156	rs35251366	3.66	rs500464	0.105234	-5.2	2.331	158	2	lasso	0.0922	1.79e-06	-2.2054	0.0274
LPS24	ENSG00000086619	ERO1B	1	236378855	236445319	0.2601	rs6682352	-3.98	rs12023793	0.177	7.05	2.447	246	5	lasso	0.15842	2.69e-10	2.2055	0.02742
LPS2	ENSG00000149418	ST14	11	130029457	130080271	0.3231	rs7937715	-2.54	rs7103088	0.2806	-8.05	-2.24	252	3	lasso	0.26335	6.17e-17	2.2045	0.0275
LPS2	ENSG00000176476	SGF29	16	28565236	28603111	0.1561	rs1074629	-2.81	rs151228	0.14605	-5.86	-2.382	102	4	lasso	0.14	3.27e-09	2.2049	0.0275
CTS	ENSG00000137876	RSL24D1	15	55473004	55489265	0.0273	rs1690387	2.81	rs4774750	0.002271	3.58	-1.849	186	186	blup	0.00543	0.0237	-2.2042	0.0275
LPS24	ENSG00000115904	SOS1	2	39208537	39351486	0.292	rs12473092	2.49	rs10184015	0.273414	8.04	2.162	135	4	lasso	0.222923	2.8e-14	2.2034	0.0276
CTS	ENSG00000109743	BST1	4	15704573	15739936	0.1989	rs6449195	3.47	rs4698412	0.143248	11.63	2.353	229	10	lasso	0.19783	2.55e-38	2.20348	0.0276
CD14	ENSG00000156795	NTAQ1	8	124428965	124479470	0.2393	rs16898013	-2.54	rs3824254	0.17052	6.65	1.788	277	2	lasso	0.2423	1.56e-15	2.20157	0.0277
LPS2	ENSG00000120314	WDR55	5	140044261	140053709	0.0462	rs7268	5.05	rs246049	0.031382	4.12	1.096	126	12	enet	0.0329	0.00349	2.2013	0.027716
IFN	ENSG00000105778	AVL9	7	32535038	33078516	0.1301	rs17170282	2.89	rs6462381	0.0924	-5.02	-2.199	250	2	lasso	0.0614	9.3e-05	2.1988	0.02789
CD14	ENSG00000164880	INTS1	7	1509913	1545489	0.1524	rs3735656	-3.02	rs10282181	0.08373	5.03	-2.353	192	5	lasso	0.0992	7.27e-07	-2.1987	0.0279
LPS24	ENSG00000105778	AVL9	7	32535038	33078516	0.0974	rs17170282	2.89	rs6462381	0.098333	-4.89	-2.199	250	2	lasso	0.08058	7.99e-06	2.1988	0.0279
CD14	ENSG00000101019	UQCC1	20	33890369	33999944	0.0842	rs8117847	3.31	rs6087704	0.0294	-3.86	0.172	138	138	blup	0.0587	0.00013	-2.196	0.028093
CTS	ENSG00000154134	ROBO3	11	124735282	124751366	0.1521	rs10893306	3.06	rs4617604	0.0587	7.87	-2.332	221	12	enet	0.117835	1.32e-22	-2.1952	0.0281
LPS24	ENSG00000013523	ANGEL1	14	77253588	77292589	0.175	rs11623322	-2.92	rs2362861	-0.000181	3.7	0.44	325	325	blup	0.044	0.000839	2.19509	0.02816
CD14	ENSG00000150048	CLEC1A	12	10222153	10264226	0.2162	rs10505753	-2.78	rs2087307	0.062171	5.28	-2.493	201	4	lasso	0.1483	1.08e-09	-2.1947	0.02819
LPS24	ENSG00000130640	TUBGCP2	10	135093135	135125841	0.2257	rs10776675	2.55	rs3008324	0.08024	-4.77	-2.19	204	204	blup	0.09217	1.8e-06	2.19399	0.02824
IFN	ENSG00000128789	PSMG2	18	12658737	12725739	0.199	rs1941075	3.11	rs10460003	0.02635	4.18	-2.121	189	5	lasso	0.08691	3.54e-06	-2.1928	0.0283
CTS	ENSG00000100395	L3MBTL2	22	41601209	41627275	0.0975	rs5758264	3.19	rs139484	0.097572	-8.72	-2.126	88	5	lasso	0.09165	9.45e-18	2.19261	0.0283
CD14	ENSG00000115310	RTN4	2	55199325	55339757	0.17	rs6749322	4.12	rs10166518	0.027723	4.67	0.858	245	245	blup	0.07082	2.78e-05	2.188	0.02867
IFN	ENSG00000197930	ERO1A	14	53106634	53162618	0.2449	rs17125944	4.88	rs4898762	0.08462	-5.11	-2.27	163	163	blup	0.1506	7.86e-10	2.1873	0.0287
CD14	ENSG00000109814	UGDH	4	39500375	39529931	0.1695	rs2732072	2.73	rs1450	0.15809	6.14	-1.861	151	14	enet	0.10741	2.48e-07	-2.1849	0.0289
IFN	ENSG00000110074	FOXRED1	11	126138950	126148026	0.5218	rs625993	-3.3	rs574198	0.501284	-10.7	2.377	337	31	enet	0.56238	1.19e-42	-2.18525	0.0289
CTS	ENSG00000184752	NDUFA12	12	95290831	95397546	0.1158	rs10777647	-3.84	rs2569989	0.0793	9.21	-2.302	282	7	lasso	0.12596	3.87e-24	-2.18493	0.0289
IFN	ENSG00000143753	DEGS1	1	224363458	224381143	0.1703	rs16847945	-3.02	rs12134258	0.12012	5.55	-2.171	157	2	lasso	0.10203	5e-07	-2.18478	0.028905
LPS2	ENSG00000085871	MGST2	4	140586922	140661899	0.1289	rs17050782	-3	rs3822044	0.022544	4.5	1.104	228	18	enet	0.03326	0.00332	2.1839	0.02897
CTS	ENSG00000171695	LKAAEAR1	20	62714733	62715712	0.0731	rs2229205	2.58	rs13036542	0.073728	-8.33	2.293	106	3	lasso	0.07484	1.07e-14	-2.18325	0.029
IFN	ENSG00000159692	CTBP1	4	1205236	1243741	0.1614	rs17781348	2.9	rs3755920	0.18015	6.89	-2.13	198	13	enet	0.1706	4.97e-11	-2.1823	0.029088
LPS24	ENSG00000072778	ACADVL	17	7120444	7128592	0.1833	rs8078571	-2.64	rs2074222	0.14236	6.29	2.073	269	22	enet	0.15315	5.53e-10	2.1809	0.02919
IFN	ENSG00000183844	FAM3B	21	42676139	42729358	0.7752	rs2410416	-2.91	rs441810	0.36983	10.1	1.085	357	26	enet	0.6894	1.63e-59	2.181	0.0292
CTS	ENSG00000107593	PKD2L1	10	102047903	102090243	0.5411	rs1408580	2.96	rs6584356	0.488655	20.08	2.086	154	16	enet	0.54432	2.25e-131	2.18066	0.0292
IFN	ENSG00000033867	SLC4A7	3	27414214	27525911	0.1084	rs7429875	2.55	rs3892373	0.07441	5.13	1.746	177	2	lasso	0.0826	6.19e-06	2.17833	0.02938
LPS24	ENSG00000110665	C11orf21	11	2316875	2324279	0.1902	rs626738	2.65	rs2074019	0.114909	-5.23	1.569	275	3	lasso	0.1349	6.52e-09	-2.1781	0.0294
IFN	ENSG00000197747	S100A10	1	151955391	151966866	0.0766	rs7537265	-2.8	rs17648141	0.00729	-3.28	1.976	148	148	blup	0.04323	0.00093	-2.1755	0.029592
LPS24	ENSG00000149418	ST14	11	130029457	130080271	0.3171	rs7937715	-2.54	rs7103088	0.242162	-7.54	-2.24	252	3	lasso	0.2305	9.06e-15	2.1751	0.0296
CTS	ENSG00000213523	SRA1	5	139916925	139937895	0.0397	rs7268	5.05	rs1432959	0.0528	-6.6	1.421	94	94	blup	0.04802	6.46e-10	-2.1761	0.0296
CTS	ENSG00000013392	RWDD2A	6	83903098	83908651	0.3246	rs12212188	-3.42	rs4515348	0.239653	-13.6	-2.254	144	12	enet	0.24222	1.04e-47	2.17587	0.0296
CD14	ENSG00000166347	CYB5A	18	71920530	71959251	0.1534	rs1790801	2.66	rs11665471	0.06975	4.97	1.705	331	18	enet	0.1117	1.42e-07	2.173	0.0298
CTS	ENSG00000129925	PGAP6	16	420773	437113	0.1381	rs7196963	-2.98	rs1981492	0.136176	-10.44	-2.56	129	15	enet	0.158249	2.3e-30	2.17106	0.0299
CTS	ENSG00000134248	LAMTOR5	1	110943871	110950564	0.0345	rs12116787	3.18	rs666493	0.0123	4.86	-0.998	237	9	enet	0.02496	7.38e-06	-2.17088	0.0299
LPS24	ENSG00000139651	ZNF740	12	53574484	53584596	0.0979	rs6580942	-3.05	rs822682	-0.00023	-3.68	1.664	229	229	blup	0.03674	0.00213	-2.1677	0.03018
CTS	ENSG00000118557	PMFBP1	16	72146056	72210777	0.0525	rs3764310	3.35	rs11640722	0.038509	6.43	-2.329	101	5	lasso	0.059026	7.23e-12	-2.1678	0.0302
IFN	ENSG00000146085	MMUT	6	49398073	49430904	0.2277	rs9395504	-3.14	rs4267943	0.23823	7.42	2.213	116	4	lasso	0.2469	7.74e-16	2.1658	0.0303
CTS	ENSG00000167397	VKORC1	16	31102163	31107301	0.0128	rs889555	-2.77	rs2359612	0.011555	4.05	1.895	63	7	enet	0.008495	0.00637	2.16602	0.0303
IFN	ENSG00000101421	CHMP4B	20	32399110	32442172	0.1117	rs819167	3.21	rs736953	0.079294	4.89	-2.219	105	6	enet	0.0315	0.00417	-2.16371	0.03049
CD14	ENSG00000166847	DCTN5	16	23652713	23681195	0.2433	rs8064199	2.91	rs7588	0.3655	9.46	-2.092	183	6	enet	0.34931	4.39e-23	-2.1623	0.03059
LPS2	ENSG00000022277	RTF2	20	55043647	55093943	0.2222	rs6024881	-4.32	rs4811694	0.189865	6.92	2.381	292	4	lasso	0.18348	8.24e-12	2.16269	0.0306
LPS24	ENSG00000136842	TMOD1	9	100263462	100364030	0.3411	rs4576532	1.73	rs4742693	0.02975	-5.12	-1.68	153	8	lasso	0.18076	1.21e-11	2.1619	0.03062
LPS24	ENSG00000221838	AP4M1	7	99699172	99707968	0.1296	rs12539172	-4.25	rs4729567	0.083508	4.74	2.754	163	163	blup	0.08751	3.28e-06	2.1607	0.0307
LPS24	ENSG00000169118	CSNK1G1	15	64457716	64648442	0.0915	rs11629676	3.3	rs12148898	0.0193	4.03	2.835	101	6	enet	0.04365	0.000882	2.1599	0.03078
IFN	ENSG00000117054	ACADM	1	76190036	76253260	0.1482	rs12035017	2.45	rs11161510	0.16532	6.29	-2.137	169	2	lasso	0.151	7.41e-10	-2.15976	0.030791
CD14	ENSG00000154222	CC2D1B	1	52811395	52831865	0.3463	rs1167169	2.74	rs7513934	0.254	-7.8	-2.301	105	5	enet	0.21636	7.33e-14	2.15953	0.0308
LPS2	ENSG00000184903	IMMP2L	7	110303110	111202573	0.1309	rs2613596	3.31	rs2301733	0.097282	5.8	-1.71	289	289	blup	0.09886	7.55e-07	-2.1592	0.03084
IFN	ENSG00000156795	NTAQ1	8	124428965	124479470	0.4648	rs16898013	-2.54	rs7014678	0.24311	-8.18	-2	277	11	lasso	0.35837	8.88e-24	2.15878	0.0309
CTS	ENSG00000177082	WDR73	15	85185999	85197574	0.0726	rs2049511	3.96	rs3825877	0.039131	5.57	-1.164	165	21	enet	0.07133	4.57e-14	-2.15863	0.0309
CTS	ENSG00000176222	ZNF404	19	44376515	44405537	0.045	rs2284243	2.88	rs8104290	0.0385	6.04	-2.133	158	3	lasso	0.02855	1.72e-06	-2.15844	0.0309
LPS2	ENSG00000120071	KANSL1	17	44107282	44302733	0.0615	rs16940665	-2.17	rs1396862	0.081383	-4.68	-2.158	10	2	lasso	0.06967	3.23e-05	2.158	0.03092
CD14	ENSG00000204650	LINC02210	17	43697694	43725582	0.6639	rs16940665	-2.17	rs1396862	0.759352	13.13	-2.158	43	2	lasso	0.75599	2.22e-71	-2.158	0.030924
LPS2	ENSG00000156795	NTAQ1	8	124428965	124479470	0.2324	rs16898013	-2.54	rs7014678	0.21367	-7.05	-2	277	5	lasso	0.2143	9.92e-14	2.1567	0.031
LPS2	ENSG00000170525	PFKFB3	10	6186881	6277495	0.1463	rs725206	-3.52	rs10795331	-0.001927	3.63	-0.801	386	386	blup	0.0118	0.0553	2.1548	0.03118
CTS	ENSG00000109047	RCVRN	17	9799637	9808938	0.3308	rs4791959	2.74	rs2270121	0.272877	14.44	1.793	324	44	enet	0.31057	2.8e-63	2.1544	0.0312
CTS	ENSG00000175866	BAIAP2	17	79008948	79091232	0.2637	rs4969385	2.79	rs12051877	0.100188	8.83	0.688	168	37	enet	0.18792	2.71e-36	2.1543	0.0312
LPS24	ENSG00000138760	SCARB2	4	77079890	77135046	0.1239	rs12508223	-2.92	rs3796496	0.068788	4.89	-1.27	190	3	lasso	0.07089	2.76e-05	-2.1534	0.03129
LPS2	ENSG00000105851	PIK3CG	7	106505723	106547590	0.0992	rs342182	2.89	rs10225065	-0.00288	3.24	-2.775	175	175	blup	0.00201	0.229	-2.1522	0.03138
CTS	ENSG00000141027	NCOR1	17	15932471	16121499	0.0212	rs2970065	-2.77	rs4791665	0.016026	3.89	1.02	107	11	enet	0.00888	0.0054	2.1526	0.0314
CD14	ENSG00000020181	ADGRA2	8	37641709	37702414	0.3075	rs7831942	2.86	rs7827048	0.17973	6.63	-2.17	125	5	lasso	0.2155	8.29e-14	-2.15121	0.0315
LPS24	ENSG00000130475	FCHO1	19	17858527	17899377	0.3265	rs8102890	3	rs3761055	0.241312	-7.58	-1.76	268	20	enet	0.25231	3.38e-16	2.14676	0.0318
CTS	ENSG00000126860	EVI2A	17	29644578	29648902	0.2389	rs11080149	2.57	rs2525574	0.385718	17.12	2.151	119	3	lasso	0.38313	1.4e-81	2.1473	0.0318
CD14	ENSG00000116991	SIPA1L2	1	232533711	232697304	0.1363	rs1353434	-3.62	rs4649274	0.149	6.02	2.111	316	2	lasso	0.131242	1.06e-08	2.14502	0.032
IFN	ENSG00000115904	SOS1	2	39208537	39351486	0.1762	rs12473092	2.49	rs10184015	0.164927	6.42	2.162	135	4	lasso	0.1471	1.26e-09	2.14357	0.03207
LPS24	ENSG00000064115	TM7SF3	12	27126128	27167367	0.3222	rs12582845	2.52	rs6487582	0.210064	-7.01	-2.209	223	6	lasso	0.21454	9.57e-14	2.1405	0.03231
CD14	ENSG00000143198	MGST3	1	165600098	165631033	0.4138	rs12057296	3.5	rs4147592	0.464	-10.32	-2.148	286	4	lasso	0.457851	4.26e-32	2.13753	0.0326
LPS2	ENSG00000185015	CA13	8	86132816	86196302	0.0408	rs12550044	-2.26	rs7818163	0.04237	-4.2	-2.248	75	6	enet	0.0421	0.00108	2.1354	0.0327
CTS	ENSG00000158882	TOMM40L	1	161195793	161200408	0.1318	rs511278	-3.1	rs10908824	0.00136	4.02	2.294	162	34	enet	0.04859	5.12e-10	2.13525	0.0327
CD14	ENSG00000110871	COQ5	12	120941077	120972237	0.1776	rs509445	2.19	rs2235217	0.221849	7.17	2.135	161	8	lasso	0.2179	5.88e-14	2.135	0.03276
LPS24	ENSG00000145780	FEM1C	5	114856608	114880591	0.1678	rs2963769	-3.67	rs6888963	0.010898	-3.98	-0.741	206	21	enet	0.0704	2.94e-05	2.13488	0.03277
IFN	ENSG00000099956	SMARCB1	22	24129150	24176703	0.3039	rs762260	3.02	rs9612481	0.243346	-7.6	2.157	187	4	lasso	0.23352	5.79e-15	-2.134	0.03284
LPS2	ENSG00000099956	SMARCB1	22	24129150	24176703	0.3297	rs762260	3.02	rs1128127	0.30417	-8.55	1.965	187	5	lasso	0.3061	6.73e-20	-2.1337	0.03287
CTS	ENSG00000175643	RMI2	16	11343476	11445619	0.0383	rs7197758	3.73	rs243324	-0.001287	3.22	-0.802	228	228	blup	0.012071	0.00142	-2.13248	0.033
LPS24	ENSG00000166847	DCTN5	16	23652713	23681195	0.3433	rs8064199	2.91	rs7588	0.441847	10.08	-2.092	183	3	lasso	0.43427	5.37e-30	-2.1315	0.033048
CD14	ENSG00000069943	PIGB	15	55611158	55647846	0.1426	rs2899575	2.91	rs678892	0.11716	5.45	-1.989	195	5	lasso	0.0977	8.82e-07	-2.13137	0.03306
IFN	ENSG00000110801	PSMD9	12	122326637	122356203	0.0925	rs2242260	3.23	rs895960	0.0183	4.09	2.459	139	11	enet	0.0176	0.0254	2.12848	0.033298
CTS	ENSG00000175662	TOM1L2	17	17746828	17875736	0.0189	rs11868035	-2.65	rs4925125	0.024463	-4.79	-2.162	137	3	lasso	0.0167	0.000212	2.1281	0.0333
LPS24	ENSG00000102882	MAPK3	16	30125426	30134827	0.1306	rs3814878	-2.77	rs8061772	0.083126	5.6	1.906	128	128	blup	0.10244	4.74e-07	2.1282	0.033321
CTS	ENSG00000108599	AKAP10	17	19807615	19881656	0.0669	rs9901294	2.33	rs397969	0.064272	7.22	2.211	90	4	lasso	0.05927	6.55e-12	2.1266	0.0335
CTS	ENSG00000166847	DCTN5	16	23652713	23681195	0.1335	rs17753569	-2.75	rs35633	0.164502	11.23	-2.151	150	2	lasso	0.161816	4.56e-31	-2.12566	0.0335
LPS2	ENSG00000153113	CAST	5	95860971	96115299	0.1053	rs6556924	-2.64	rs26482	0.066596	4.88	2.06	236	2	lasso	0.0578	0.000146	2.124	0.033667
LPS24	ENSG00000099956	SMARCB1	22	24129150	24176703	0.3404	rs762260	3.02	rs9612481	0.2416	-7.46	2.157	187	4	lasso	0.2329	6.41e-15	-2.124	0.03367
CTS	ENSG00000159840	ZYX	7	143078173	143088204	0.1089	rs11767557	-5.66	rs2242601	0.055941	-6.62	-2.912	99	4	lasso	0.05246	1.06e-10	2.12372	0.0337
IFN	ENSG00000107771	CCSER2	10	86088342	86278273	0.1543	rs10887188	2.72	rs4366428	0.1055	-5.17	-2.028	269	6	lasso	0.08305	5.82e-06	2.1232	0.033741
LPS2	ENSG00000170312	CDK1	10	62538089	62554610	0.1513	rs10761559	2.51	rs3213075	0.142124	5.92	1.509	145	8	enet	0.13037	1.19e-08	2.1208	0.033939
LPS24	ENSG00000091073	DTX2	7	76090993	76135312	0.3081	rs2868366	2.19	rs2868366	0.327498	8.72	2.185	99	6	lasso	0.31973	6.96e-21	2.1203	0.034
CTS	ENSG00000137672	TRPC6	11	101322295	101743293	0.0288	rs12417295	2.96	rs10895087	0.00437	3.86	0.768	251	16	enet	0.01304	0.000954	2.1193	0.0341
CD14	ENSG00000149262	INTS4	11	77589766	77705724	0.1302	rs1790244	2.87	rs1783546	0.10526	-5.02	-2.156	143	5	lasso	0.09438	1.35e-06	2.11708	0.0343
CD14	ENSG00000152518	ZFP36L2	2	43449541	43453748	0.1163	rs1078579	-2.83	rs10176241	0.011277	-3.98	-2.298	207	207	blup	0.037	0.00206	2.11548	0.03439
CD14	ENSG00000187676	B3GLCT	13	31774073	31906413	0.1672	rs1041073	-2.6	rs7333382	0.19218	-6.91	-2.178	290	4	lasso	0.1966	1.29e-12	2.1155	0.0344
CD14	ENSG00000168404	MLKL	16	74705753	74734858	0.1194	rs2303275	-2.53	rs12443505	-0.00387	-3.11	-1.963	150	2	lasso	0.00268	0.206	2.1153	0.0344
CD14	ENSG00000160193	WDR4	21	44263204	44299678	0.388	rs228042	-2.92	rs8132468	0.308799	-8.54	-1.803	321	6	lasso	0.3443	1.04e-22	2.1153	0.0344
CTS	ENSG00000143198	MGST3	1	165600098	165631033	0.243	rs12057296	3.5	rs4147594	0.299	-15.16	-2.079	279	3	lasso	0.29943	1.22e-60	2.11552	0.0344
CD14	ENSG00000103202	NME4	16	446725	460367	0.5667	rs2541644	3.3	rs4984871	0.59883	11.68	-2.043	199	14	enet	0.59726	9.67e-47	-2.1142	0.0345
CTS	ENSG00000198625	MDM4	1	204485511	204542871	0.1025	rs6702751	3.05	rs7556371	0.104	-9.36	2.295	260	2	lasso	0.10932	5.18e-21	-2.1147	0.0345
CTS	ENSG00000131148	EMC8	16	85805364	85833214	0.2789	rs6540244	-2.85	rs11860152	0.280685	-14.92	-2.383	322	5	lasso	0.29332	3.28e-59	2.11237	0.0347
CTS	ENSG00000106144	CASP2	7	142985308	143004789	0.0305	rs11767557	-5.66	rs6962852	0.000718	-3.59	1.751	114	114	blup	0.00486	0.0306	-2.11203	0.0347
CD14	ENSG00000154229	PRKCA	17	64298754	64806861	0.1518	rs17690038	-3.05	rs9635753	-0.003556	-3.38	2.984	327	327	blup	0.0713	2.62e-05	-2.111	0.034776
CTS	ENSG00000166471	TMEM41B	11	9302201	9336327	0.0519	rs1353730	2.81	rs4910443	0.0582	-6.93	2.109	150	1	lasso	0.051873	1.35e-10	-2.109	0.0349
CD14	ENSG00000167065	DUSP18	22	31048038	31063877	0.3098	rs5997787	2.85	rs16988966	0.13117	-5.62	1.461	218	41	enet	0.181	1.18e-11	-2.1086	0.03498
CTS	ENSG00000120519	SLC10A7	4	147175127	147443123	0.0423	rs11731491	3.04	rs13149037	0.040273	6.06	-2.132	189	2	lasso	0.03842	3.18e-08	-2.10856	0.035
CD14	ENSG00000064115	TM7SF3	12	27126128	27167367	0.2953	rs12582845	2.52	rs6487582	0.252212	-7.62	-2.209	223	5	lasso	0.2626	6.98e-17	2.1078	0.03504
CTS	ENSG00000153157	SYCP2L	6	10748027	10979553	0.11	rs2142739	-2.53	rs9379896	0.100416	8.92	-1.79	285	3	lasso	0.10838	7.74e-21	-2.1072	0.0351
IFN	ENSG00000130731	METTL26	16	684429	686358	0.0943	rs2541644	3.3	rs3752493	0.0306	4.36	-1.636	244	244	blup	0.03076	0.00457	-2.1055	0.03525
IFN	ENSG00000204650	LINC02210	17	43697694	43725582	0.2752	rs16940665	-2.17	rs1396862	0.38553	9.45	-2.158	43	3	lasso	0.3872	4.74e-26	-2.1043	0.035352
LPS24	ENSG00000101190	TCFL5	20	61472467	61493115	0.2603	rs4809479	-2.76	rs1048100	0.219704	7.25	-2.115	256	4	lasso	0.2397	2.3e-15	-2.1041	0.035372
CD14	ENSG00000120008	WDR11	10	122610687	122669036	0.2022	rs11199680	2.68	rs1254178	0.080161	5.27	-2.102	319	1	lasso	0.0336	0.00317	-2.102	0.03555
IFN	ENSG00000117500	TMED5	1	93615299	93646285	0.075	rs17110111	2.93	rs4847240	0.10348	-5.27	-1.826	93	5	enet	0.10298	4.41e-07	2.10166	0.035583
IFN	ENSG00000152193	OBI1	13	79188426	79233314	0.1388	rs9544823	-2.58	rs12585725	0.165103	-6.2	-1.822	226	3	lasso	0.1832	8.63e-12	2.1012	0.0356
CTS	ENSG00000171960	PPIH	1	43124096	43142429	0.0284	rs841837	-2.62	rs7543061	0.0122	4.1	-2.458	139	4	lasso	0.0102	0.0031	-2.10182	0.0356
CD14	ENSG00000167994	RAB3IL1	11	61664773	61687741	0.2358	rs882169	-3.56	rs2524289	0.21957	-7.23	2.099	227	1	lasso	0.19175	2.55e-12	-2.099	0.0358
CD14	ENSG00000133313	CNDP2	18	72163051	72188366	0.3271	rs1790801	2.66	rs2303463	0.2626	-8.04	-1.973	234	5	lasso	0.2752	9.69e-18	2.0998	0.0358
CTS	ENSG00000187474	FPR3	19	52298416	52329442	0.1502	rs7254116	2.78	rs4802861	0.0391	5.62	2.517	290	6	lasso	0.07559	7.82e-15	2.09902	0.0358
CD14	ENSG00000150967	ABCB9	12	123405498	123466196	0.0805	rs4275659	-2.94	rs1106240	0.01041	3.75	-1.515	119	119	blup	0.0406	0.0013	-2.0989	0.03582
CD14	ENSG00000033867	SLC4A7	3	27414214	27525911	0.1094	rs7429875	2.55	rs3892373	0.069936	4.7	1.746	177	3	lasso	0.06624	4.99e-05	2.09822	0.0359
CTS	ENSG00000188404	SELL	1	169659808	169680839	0.4638	rs7535510	-3.43	rs2223286	0.215	-12.89	2.634	187	33	enet	0.30655	2.53e-62	-2.09705	0.036
CTS	ENSG00000103126	AXIN1	16	337440	402673	0.1586	rs7196963	-2.98	rs400037	0.198407	-12.35	2.081	127	3	lasso	0.196968	3.84e-38	-2.09672	0.036
CTS	ENSG00000076555	ACACB	12	109554400	109706031	0.1811	rs7314956	3.03	rs2268405	0.0915	-9.85	-1.551	179	8	lasso	0.20856	1.53e-40	2.09331	0.0363
LPS2	ENSG00000111615	KRR1	12	75890684	75905416	0.1579	rs1463506	2.12	rs7953860	0.013465	2.91	-0.126	230	230	blup	0.0304	0.0048	2.0925	0.036393
LPS2	ENSG00000121542	SEC22A	3	122920774	122992977	0.2036	rs17295246	3.69	rs4482616	0.165226	6.73	2.004	199	26	enet	0.1703	5.23e-11	2.0921	0.0364
LPS2	ENSG00000112282	MED23	6	131895106	131949369	0.2014	rs1800949	3.17	rs2246012	0.134488	5.68	2.026	181	4	lasso	0.11516	8.96e-08	2.0909	0.03654
LPS24	ENSG00000146859	TMEM140	7	134832824	134850967	0.0967	rs10266018	-2.45	rs4366014	0.059096	-4.13	-1.638	194	6	lasso	0.05708	0.00016	2.0897	0.0366
LPS24	ENSG00000131148	EMC8	16	85805364	85833214	0.2152	rs11642511	2.87	rs11860152	0.136734	-5.99	-2.383	388	6	lasso	0.11453	9.74e-08	2.0893	0.036681
CD14	ENSG00000088970	KIZ	20	21106624	21227260	0.0971	rs2328621	3.01	rs1569959	0.04655	4.9	2.431	162	5	lasso	0.03204	0.00388	2.0884	0.03676
CD14	ENSG00000172795	DCP2	5	112312399	112356667	0.1367	rs27566	3.35	rs7670	0.16032	6.3	2.097	194	2	lasso	0.14501	1.67e-09	2.0876	0.03684
LPS24	ENSG00000165689	ENTR1	9	139296377	139305061	0.1362	rs2297690	-2.87	rs11145750	0.08516	-5.47	-2.251	202	4	lasso	0.10727	2.52e-07	2.0873	0.03686
LPS24	ENSG00000117676	RPS6KA1	1	26856252	26901521	0.1007	rs11247919	-2.39	rs9438551	0.0336	4.53	-1.382	185	3	lasso	0.04449	0.000793	-2.0867	0.03692
IFN	ENSG00000107593	PKD2L1	10	102047903	102090243	0.2381	rs12806	3.06	rs6584356	0.187	6.87	2.086	190	1	lasso	0.16139	1.79e-10	2.086	0.036979
CD14	ENSG00000107593	PKD2L1	10	102047903	102090243	0.2739	rs12806	3.06	rs6584356	0.298912	8.34	2.086	190	1	lasso	0.2916	7.11e-19	2.086	0.03698
CD14	ENSG00000054983	GALC	14	88304164	88460009	0.0984	rs12433739	3.08	rs11159834	0.0137	-3.93	-0.974	219	219	blup	0.032	0.00389	2.08455	0.03711
IFN	ENSG00000142444	TIMM29	19	11039409	11044211	0.1001	rs7246673	-3.19	rs11880628	0.014616	-3.66	-0.441	206	206	blup	0.0455	0.000695	2.0838	0.03718
CTS	ENSG00000168411	RFWD3	16	74655292	74700779	0.0966	rs7190905	-2.44	rs4243108	0.0649	-8.03	-2.01	136	4	lasso	0.093525	4.29e-18	2.08006	0.0375
CTS	ENSG00000125510	OPRL1	20	62711526	62731996	0.0844	rs2229205	2.58	rs13036542	0.058249	-7.01	2.293	107	4	lasso	0.05798	1.11e-11	-2.07878	0.0376
LPS2	ENSG00000171792	RHNO1	12	2985424	2998626	0.1496	rs2370602	3.43	rs3742076	0.061053	-4.5	2.061	296	3	lasso	0.0556	0.000193	-2.0791	0.03761
LPS2	ENSG00000119878	CRIPT	2	46843555	46852881	0.3332	rs17823065	-3.36	rs1451152	0.22951	7.98	2.511	326	11	enet	0.27003	2.18e-17	2.07803	0.0377
CTS	ENSG00000149418	ST14	11	130029457	130080271	0.1617	rs7937715	-2.54	rs959354	0.133	-10.16	-2.348	204	7	lasso	0.132416	2.3e-25	2.075	0.038
LPS24	ENSG00000131378	RFTN1	3	16355081	16555533	0.1266	rs9842776	2.62	rs11128793	0.01845	-4.05	-0.546	299	6	lasso	0.0561	0.000181	2.0743	0.0381
LPS2	ENSG00000167236	None	17	34340096	34345005	0.3034	rs854684	2.49	rs854670	0.209253	-7.01	1.748	126	3	lasso	0.2015	6.34e-13	-2.0734	0.03813
LPS24	ENSG00000139168	ZCRB1	12	42705880	42719920	0.1695	rs3229	-2.72	rs2708078	0.213252	-7.1	-2.126	174	5	lasso	0.22604	1.76e-14	2.0729	0.03818
LPS24	ENSG00000077458	FAM76B	11	95502106	95523573	0.1844	rs10501832	3.28	rs3748256	0.116455	-5.29	-2.612	325	325	blup	0.1092	1.97e-07	2.0715	0.0383
LPS24	ENSG00000170954	ZNF415	19	53611132	53636330	0.2968	rs12981308	-3.27	rs10423215	0.240527	7.56	2.011	262	3	lasso	0.23385	5.52e-15	2.07052	0.0384
LPS24	ENSG00000038945	MSR1	8	15965387	16424999	0.2309	rs10093681	3.14	rs351554	0.03457	4.64	-1.741	396	5	lasso	0.048365	0.000484	-2.0703	0.0384
CTS	ENSG00000078487	ZCWPW1	7	99998449	100026615	0.082	rs12539172	-4.25	rs11761624	0.00676	4.1	-0.623	93	93	blup	0.02171	2.75e-05	-2.07008	0.0384
CD14	ENSG00000063761	ADCK1	14	78266426	78401355	0.3525	rs3087972	2.43	rs724264	0.320455	8.57	1.972	339	9	lasso	0.3133	2.04e-20	2.06999	0.03845
CTS	ENSG00000213246	SUPT4H1	17	56422539	56430454	0.0572	rs2526378	-4.94	rs10515157	0.068779	-7.35	-2.165	147	3	lasso	0.0632	1.31e-12	2.0692	0.0385
IFN	ENSG00000104043	ATP8B4	15	50150435	50475014	0.1046	rs3098204	-4	rs12903325	0.02906	-4.38	2.482	207	4	lasso	0.0606	0.000103	-2.0679	0.03865
LPS24	ENSG00000183844	FAM3B	21	42676139	42729358	0.7206	rs2410416	-2.91	rs6517664	0.3312	9.68	2.027	357	9	lasso	0.61565	4.85e-49	2.0673	0.0387
LPS2	ENSG00000181894	ZNF329	19	58637619	58666477	0.2553	rs257663	-2.15	rs3810126	0.017266	-4.5	-0.747	222	51	enet	0.09994	6.56e-07	2.065	0.0389
LPS24	ENSG00000204650	LINC02210	17	43697694	43725582	0.5659	rs16940665	-2.17	rs1396862	0.71871	12.81	-2.158	43	6	enet	0.72079	9.29e-65	-2.0652	0.03891
CD14	ENSG00000140474	ULK3	15	75128457	75135687	0.0518	rs1127796	-2.04	rs936229	0.0231	4.33	-2.011	136	5	enet	0.0386	0.00168	-2.06324	0.03909
LPS2	ENSG00000186132	C2orf76	2	120059801	120124404	0.2073	rs11123523	3.2	rs1052500	0.19692	-6.81	-1.944	211	3	lasso	0.18817	4.25e-12	2.0636	0.0391
CTS	ENSG00000105497	ZNF175	19	52074551	52092991	0.0971	rs3865444	-5.07	rs8108872	0.0686	-7.55	1.966	282	4	lasso	0.06497	6.31e-13	-2.06287	0.0391
IFN	ENSG00000100336	APOL4	22	36585172	36600886	0.2397	rs9619574	2.74	rs10483193	-0.000676	-3.25	-0.109	226	226	blup	0.0607	0.000101	2.0621	0.03919
CD14	ENSG00000153814	JAZF1	7	27870192	28220362	0.2186	rs10486588	-3.18	rs849338	0.10064	5.72	-1.542	326	4	lasso	0.1401	3.22e-09	-2.0615	0.03925
LPS24	ENSG00000152332	UHMK1	1	162467041	162499419	0.1699	rs1510267	2.94	rs10919550	0.128	5.95	-1.939	301	6	enet	0.11017	1.73e-07	-2.061	0.03931
IFN	ENSG00000152332	UHMK1	1	162467041	162499419	0.1851	rs1510267	2.94	rs12757408	0.14767	6.39	-2.211	301	4	lasso	0.14895	9.79e-10	-2.06087	0.039315
CD14	ENSG00000184903	IMMP2L	7	110303110	111202573	0.2132	rs2613596	3.31	rs38748	0.21417	-7.77	2.148	289	16	enet	0.2068	2.94e-13	-2.0606	0.03935
LPS24	ENSG00000107593	PKD2L1	10	102047903	102090243	0.2066	rs12806	3.06	rs6584356	0.22605	7.38	2.086	190	3	lasso	0.21061	1.7e-13	2.05857	0.03954
IFN	ENSG00000166847	DCTN5	16	23652713	23681195	0.4191	rs8064199	2.91	rs35586	0.484	10.75	-2.042	183	4	lasso	0.47842	5.27e-34	-2.0582	0.03957
CD14	ENSG00000099810	MTAP	9	21802542	21931646	0.0978	rs10965163	4.07	rs6475564	0.07398	-5.14	1.763	195	5	lasso	0.063	7.55e-05	-2.05814	0.03958
LPS24	ENSG00000166793	YPEL4	11	57412560	57417417	0.2322	rs2729353	-3.11	rs1783983	0.305672	-8.38	-2.013	180	3	lasso	0.2962	3.35e-19	2.0579	0.0396
CTS	ENSG00000076003	MCM6	2	136597196	136633996	0.0383	rs2322659	2.08	rs2322659	0.039751	5.68	2.085	78	5	lasso	0.03652	6.86e-08	2.0566	0.0397
CTS	ENSG00000117228	GBP1	1	89518002	89531043	0.0392	rs3806338	3.29	rs12740160	0.0244	4.56	-1.501	133	8	enet	0.02992	9.9e-07	-2.05611	0.0398
IFN	ENSG00000089177	KIF16B	20	16252749	16554078	0.2394	rs6131851	3.17	rs997972	0.166957	-6.36	2.545	434	7	lasso	0.1706	4.97e-11	-2.05524	0.03986
LPS2	ENSG00000140474	ULK3	15	75128457	75135687	0.0861	rs1127796	-2.04	rs4886615	0.06523	4.5	-1.96	136	4	lasso	0.0474	0.00055	-2.0552	0.03986
LPS2	ENSG00000100526	CDKN3	14	54863567	54886936	0.1847	rs7143704	2.02	rs2235961	0.09161	-4.9	2.009	206	3	lasso	0.06953	3.28e-05	-2.055	0.0399
CTS	ENSG00000102805	CLN5	13	77564795	77576652	0.0298	rs9544519	-3.17	rs1927403	0.017267	-4.34	-1.921	205	5	lasso	0.00692	0.0125	2.055	0.0399
CD14	ENSG00000134324	LPIN1	2	11817721	11967535	0.2034	rs12989835	2.77	rs3795974	0.189283	-6.76	-2.424	267	2	lasso	0.20765	2.61e-13	2.05461	0.03992
LPS2	ENSG00000204650	LINC02210	17	43697694	43725582	0.126	rs16940665	-2.17	rs1396862	0.037138	4.57	-2.158	43	43	blup	0.10821	2.23e-07	-2.0539	0.03999
CTS	ENSG00000140400	MAN2C1	15	75648133	75660971	0.2214	rs4616261	2.78	rs4886699	0.302803	15.23	-2.033	72	5	lasso	0.30121	4.65e-61	-2.0543	0.04
CTS	ENSG00000108389	MTMR4	17	56566898	56595266	0.0157	rs2526378	-4.94	rs304283	0.004905	-3.62	-1.16	123	123	blup	0.00701	0.012	2.0534	0.04
CD14	ENSG00000180834	MAP6D1	3	183533664	183543382	0.3083	rs11706273	-2.75	rs263024	0.24858	-8.03	-1.16	262	25	enet	0.32371	3.56e-21	2.05321	0.0401
CD14	ENSG00000142546	NOSIP	19	50058968	50093519	0.1438	rs283526	3.24	rs3760707	0.070782	5.05	-2.038	200	3	lasso	0.0949	1.26e-06	-2.052	0.04017
CTS	ENSG00000119650	IFT43	14	76368479	76550928	0.0434	rs4632065	3.91	rs2360979	0.00445	-3.82	0.008	282	282	blup	0.00199	0.113	-2.0509	0.0403
CTS	ENSG00000159692	CTBP1	4	1205236	1243741	0.0389	rs1134921	-3.08	rs7673398	0.030662	5.62	-2.06	143	2	lasso	0.02634	4.21e-06	-2.04905	0.0405
CTS	ENSG00000089177	KIF16B	20	16252749	16554078	0.1776	rs6111042	2.67	rs997972	0.114696	-10.99	2.545	409	4	lasso	0.19159	4.86e-37	-2.04864	0.0405
IFN	ENSG00000124207	CSE1L	20	47662849	47713489	0.1368	rs7261606	-2.97	rs1538482	0.076287	-5.33	-2.107	208	3	lasso	0.0715	2.55e-05	2.04659	0.0407
LPS2	ENSG00000115446	UNC50	2	99225042	99234978	0.3619	rs6542833	3.22	rs6736755	0.39733	-9.59	-1.164	129	129	blup	0.3971	7.45e-27	2.04457	0.0409
CTS	ENSG00000154330	PGM5	9	70943224	71145977	0.4432	rs11143005	2.24	rs11143005	0.301017	16.54	2.243	127	33	enet	0.46624	2.23e-105	2.0448	0.0409
CTS	ENSG00000149054	ZNF215	11	6947635	7005863	0.1306	rs2555159	-3.16	rs1602569	0.0876	8.6	-2.122	309	5	lasso	0.087231	6.06e-17	-2.0445	0.0409
CTS	ENSG00000153113	CAST	5	95860971	96115299	0.0535	rs2350291	-2.53	rs7705824	0.0514	6.34	2.042	222	1	lasso	0.04779	7.09e-10	2.042	0.0412
LPS24	ENSG00000018280	SLC11A1	2	219246752	219261617	0.5825	rs4674301	2.71	rs13062	0.574517	11.51	1.79	171	6	lasso	0.571933	9.72e-44	2.0409	0.0413
CTS	ENSG00000110871	COQ5	12	120941077	120972237	0.2203	rs7970908	2.1	rs3213565	0.219	12.92	2.051	134	3	lasso	0.21563	5.05e-42	2.04004	0.0413
CTS	ENSG00000104689	TNFRSF10A	8	23047965	23082639	0.2799	rs2430802	-3.01	rs3736025	0.114	9.39	-0.472	324	19	enet	0.23978	3.52e-47	-2.0402	0.0413
LPS2	ENSG00000153879	CEBPG	19	33864236	33873592	0.1441	rs8106375	2.85	rs7253865	0.171857	-6.34	-1.841	266	3	lasso	0.18153	1.09e-11	2.03912	0.0414
IFN	ENSG00000169758	TMEM266	15	76352178	76521462	0.0907	rs4616261	2.78	rs334930	-0.00409	3.25	-0.68	121	121	blup	0.0193	0.0204	-2.0365	0.0417
CTS	ENSG00000150048	CLEC1A	12	10222153	10264226	0.1192	rs608418	2.84	rs7959451	0.0173	-5.08	0.54	180	7	lasso	0.05753	1.33e-11	-2.03518	0.0418
CD14	ENSG00000172322	CLEC12A	12	10103915	10148293	0.6597	rs10505753	-2.78	rs7313235	0.604192	11.76	1.858	175	6	lasso	0.656	1.7e-54	2.0344	0.04191
LPS2	ENSG00000104043	ATP8B4	15	50150435	50475014	0.304	rs3098204	-4	rs7177316	0.16678	6.77	-1.256	207	9	lasso	0.2468	7.86e-16	-2.0344	0.04191
LPS2	ENSG00000048405	ZNF800	7	126986844	127071978	0.0789	rs11563463	-3.44	rs7811565	0.027182	-4.18	0.606	169	169	blup	0.03135	0.00424	-2.0343	0.04192
LPS2	ENSG00000112992	NNT	5	43602794	43707507	0.1657	rs17244293	2.92	rs10055801	0.006037	4.09	0.657	100	24	enet	0.0914	1.99e-06	2.0334	0.042017
LPS2	ENSG00000124570	SERPINB6	6	2948393	2972090	0.2263	rs1150656	-3.25	rs2756071	0.135647	-6.26	-1.792	317	20	enet	0.15345	5.31e-10	2.0327	0.04208
LPS24	ENSG00000188211	NCR3LG1	11	17373273	17398888	0.2466	rs1544506	3.43	rs2285676	0.169234	-6.57	-2.179	249	4	lasso	0.1682	6.97e-11	2.032	0.0422
LPS2	ENSG00000118557	PMFBP1	16	72146056	72210777	0.2992	rs3764310	3.35	rs4788605	0.32708	8.79	-2.012	120	9	lasso	0.3379	3.16e-22	-2.0295	0.0424
LPS24	ENSG00000176476	SGF29	16	28565236	28603111	0.1483	rs1074629	-2.81	rs151228	0.161523	-7.02	-2.382	102	4	lasso	0.15831	2.73e-10	2.0275	0.042613
LPS2	ENSG00000170027	YWHAG	7	75956116	75988348	0.1694	rs2868366	2.19	rs2868366	0.138901	6.19	2.185	109	5	lasso	0.15653	3.48e-10	2.0274	0.04262
LPS24	ENSG00000172795	DCP2	5	112312399	112356667	0.1439	rs27566	3.35	rs13186334	0.132337	5.96	2.054	194	4	lasso	0.1253	2.34e-08	2.02523	0.04284
CTS	ENSG00000074696	HACD3	15	65822756	65870687	0.0276	rs17810074	2.74	rs8027260	0.010837	4.46	-2.148	122	2	lasso	0.00917	0.00479	-2.02331	0.043
CD14	ENSG00000172243	CLEC7A	12	10269376	10282857	0.2019	rs10505753	-2.78	rs11053624	0.164994	-6.28	2.139	210	7	lasso	0.1763	2.26e-11	-2.0228	0.04309
LPS2	ENSG00000136238	RAC1	7	6414154	6443608	0.2358	rs4724798	-2.96	rs3729790	0.185733	-7.17	-1.496	134	134	blup	0.20919	2.08e-13	2.022	0.04317
IFN	ENSG00000101224	CDC25B	20	3767578	3786762	0.4435	rs927091	3.6	rs4813643	0.344303	-8.9	-2.081	241	4	lasso	0.4143	2.77e-28	2.02086	0.04329
CTS	ENSG00000125449	ARMC7	17	73106047	73126360	0.0248	rs11870474	4.21	rs12950752	0.002636	-4.2	0.112	141	141	blup	0.00777	0.00866	-2.0194	0.0434
IFN	ENSG00000125124	BBS2	16	56500748	56554195	0.4272	rs1799917	-2.73	rs8060037	0.438	-10.03	-1.729	228	2	lasso	0.44498	6.12e-31	2.0195	0.04343
IFN	ENSG00000179979	None	4	1385340	1389780	0.1855	rs4505759	-2.78	rs10024529	0.14806	6.26	1.643	155	155	blup	0.15	8.45e-10	2.0193	0.043461
IFN	ENSG00000100151	PICK1	22	38452318	38471708	0.2395	rs2267366	3.42	rs3952	0.162718	-6.35	1.951	174	2	lasso	0.16851	6.68e-11	-2.018	0.04359
LPS24	ENSG00000165997	ARL5B	10	18948334	18970568	0.1016	rs16917924	-2.58	rs3817494	0.03301	-3.93	-1.857	268	5	lasso	0.02609	0.00835	2.01707	0.04369
CTS	ENSG00000130702	LAMA5	20	60883011	60942368	0.0459	rs6142875	-2.98	rs7266121	0.020701	4.43	-2.04	185	3	lasso	0.01084	0.00238	-2.01714	0.0437
CD14	ENSG00000101190	TCFL5	20	61472467	61493115	0.5776	rs4809479	-2.76	rs1048100	0.20037	7.65	-2.115	256	9	lasso	0.30411	9.27e-20	-2.0167	0.043723
IFN	ENSG00000069943	PIGB	15	55611158	55647846	0.2318	rs2899575	2.91	rs12902710	0.14246	5.91	-2.042	195	5	lasso	0.1471	1.25e-09	-2.0159	0.04381
IFN	ENSG00000110871	COQ5	12	120941077	120972237	0.202	rs509445	2.19	rs2235217	0.187	6.64	2.135	161	10	lasso	0.1837	8.01e-12	2.0151	0.043894
CTS	ENSG00000188372	ZP3	7	76026835	76071388	0.0684	rs1019096	-2.38	rs1046304	0.076078	7.85	1.476	59	59	blup	0.07633	5.74e-15	2.0151	0.0439
IFN	ENSG00000231999	LRRC8C-DT	1	90048800	90098453	0.1118	rs2816850	3.31	rs4658321	0.02111	-3.73	0.304	176	176	blup	0.00631	0.12	2.01357	0.044054
IFN	ENSG00000154222	CC2D1B	1	52811395	52831865	0.647	rs1167169	2.74	rs7513934	0.48184	-10.47	-2.301	105	31	enet	0.47046	2.94e-33	2.0133	0.044083
IFN	ENSG00000166793	YPEL4	11	57412560	57417417	0.5668	rs2729353	-3.11	rs1783983	0.677963	-12.44	-2.013	180	2	lasso	0.67867	7.52e-58	2.01354	0.0441
IFN	ENSG00000139168	ZCRB1	12	42705880	42719920	0.2167	rs3229	-2.72	rs2708078	0.113	-6.4	-2.126	174	2	lasso	0.1933	2.05e-12	2.01235	0.044183
LPS2	ENSG00000171094	ALK	2	29415640	30144432	0.145	rs6708752	3.23	rs1670284	0.08317	-4.93	1.731	462	5	lasso	0.0597	0.000115	-2.01179	0.0442
LPS2	ENSG00000183844	FAM3B	21	42676139	42729358	0.4542	rs2410416	-2.91	rs441810	0.136507	7.02	1.085	357	31	enet	0.338	3.14e-22	2.0098	0.0444
CTS	ENSG00000104783	KCNN4	19	44270685	44285409	0.1938	rs10402666	-2.93	rs10426528	0.197	12.24	-1.799	152	3	lasso	0.19107	6.19e-37	-2.00734	0.0447
IFN	ENSG00000069974	RAB27A	15	55495164	55611311	0.1133	rs2899575	2.91	rs1061824	0.0171	4.37	-2.042	210	210	blup	0.0558	0.000188	-2.006	0.04485
CTS	ENSG00000128973	CLN6	15	68499330	68549549	0.0599	rs7495583	3.05	rs7166850	0.039404	-6.7	2.658	216	3	lasso	0.04294	5.09e-09	-2.00598	0.0449
LPS2	ENSG00000042980	ADAM28	8	24151553	24216531	0.1748	rs7016438	-3.8	rs17051819	0.08461	-4.73	1.744	171	3	lasso	0.0483	0.000488	-2.0045	0.045
CTS	ENSG00000030066	NUP160	11	47799639	47870107	0.0368	rs10769258	-6.32	rs12286721	0.0261	5.04	3.568	85	4	enet	0.022403	2.08e-05	2.0044	0.045
LPS24	ENSG00000221823	PPP3R1	2	68405989	68483369	0.2774	rs905488	-2.57	rs1060842	0.196195	-6.94	1.684	241	2	lasso	0.231452	7.89e-15	-2.0039	0.0451
CTS	ENSG00000163161	ERCC3	2	128014866	128051752	0.0328	rs7561528	9.2	rs1011019	0.014702	-5.11	-0.087	183	183	blup	0.02425	9.81e-06	2.0037	0.0451
CTS	ENSG00000054983	GALC	14	88304164	88460009	0.1451	rs12433739	3.08	rs10483987	0.0462	-8.13	-0.366	201	4	lasso	0.1032	7.09e-20	2.0037	0.0451
LPS24	ENSG00000146242	TPBG	6	83072923	83080545	0.2894	rs9344230	-2.62	rs367890	-0.00247	3.12	-1.024	154	38	enet	0.1103	1.7e-07	-2.00366	0.045107
CD14	ENSG00000173917	HOXB2	17	46618256	46623441	0.5179	rs3764400	2.35	rs4793870	0.340366	-9.78	-0.803	175	45	enet	0.47742	6.55e-34	2.0035	0.045127
CD14	ENSG00000140400	MAN2C1	15	75648133	75660971	0.1057	rs4616261	2.78	rs4886707	0.12128	5.72	-2.098	112	4	lasso	0.1184	5.84e-08	-2.00226	0.04526
CD14	ENSG00000188404	SELL	1	169659808	169680839	0.4532	rs7535510	-3.43	rs2223286	0.292	-8.29	2.634	207	35	enet	0.37994	1.81e-25	-2.00059	0.0454
LPS2	ENSG00000176953	NFATC2IP	16	28962128	28978418	0.1307	rs9929750	-3.52	rs252353	0.04722	-4.06	-0.952	95	95	blup	0.04	0.00141	-2.0009	0.0454
LPS24	ENSG00000113643	RARS1	5	167913450	167946304	0.1195	rs3756603	3.49	rs9313437	0.02066	-4.17	0.943	318	318	blup	0.0269	0.00752	-2.00048	0.04545
CD14	ENSG00000149418	ST14	11	130029457	130080271	0.3191	rs7937715	-2.54	rs7103088	0.17351	-7.02	-2.24	252	3	lasso	0.21915	4.87e-14	2	0.0455
IFN	ENSG00000156599	ZDHHC5	11	57435219	57468659	0.1473	rs2729353	-3.11	rs1783978	0.142405	-6.15	-1.702	189	5	lasso	0.1485	1.04e-09	2.00032	0.0455
CTS	ENSG00000106341	PPP1R17	7	31726329	31748069	0.1115	rs7792024	-2.92	rs6953623	0.023272	-4.44	-0.639	293	293	blup	0.02758	2.55e-06	-2.00004	0.0455
CTS	ENSG00000186001	LRCH3	3	197518097	197615307	0.03566	rs7640149	2.69	rs9839840	0.00388	-3.25	0.055	122	122	blup	0.01354	0.000776	-1.9978	0.0457
IFN	ENSG00000006015	REX1BD	19	18699495	18703146	0.1497	rs7258465	4.38	rs2314664	0.087636	5.28	1.584	180	4	lasso	0.077	1.27e-05	1.9971	0.04581
LPS24	ENSG00000175662	TOM1L2	17	17746828	17875736	0.0934	rs2955378	-2.77	rs11078408	0.04813	-4.98	-2.369	185	185	blup	0.08567	4.15e-06	1.9956	0.04598
CD14	ENSG00000148110	MFSD14B	9	97136833	97223324	0.3034	rs12341268	2.62	rs7042481	0.20276	7.13	2.601	169	6	lasso	0.2747	1.04e-17	1.99551	0.04599
CTS	ENSG00000038945	MSR1	8	15965387	16424999	0.2762	rs10093681	3.14	rs7823625	0.165	-11.26	1.438	395	29	enet	0.18827	2.3e-36	-1.9948	0.0461
CTS	ENSG00000064115	TM7SF3	12	27126128	27167367	0.3717	rs7314394	-3.43	rs6487582	0.2	-12.43	-2.209	260	8	lasso	0.23079	3.06e-45	1.99469	0.0461
CTS	ENSG00000114098	ARMC8	3	137906109	138017231	0.043	rs1564406	2.83	rs12636521	-0.00117	2.75	0.979	129	129	blup	0.01194	0.0015	1.9941	0.0461
IFN	ENSG00000167272	POP5	12	121016567	121019201	0.0691	rs509445	2.19	rs2235217	0.0411	-3.71	2.135	166	166	blup	0.0306	0.00466	-1.99412	0.046139
CTS	ENSG00000075142	SRI	7	87834433	87856308	0.6792	rs2213991	2.56	rs1063964	0.652952	22.24	-2.022	135	4	lasso	0.6553	3.09e-177	-1.99233	0.0463
LPS24	ENSG00000151553	FAM160B1	10	116581503	116659591	0.1192	rs7913199	2.41	rs17092542	0.08672	4.83	-1.899	140	140	blup	0.07623	1.39e-05	-1.99094	0.04649
LPS24	ENSG00000164880	INTS1	7	1509913	1545489	0.1124	rs3735656	-3.02	rs6968011	0.127691	-5.79	1.24	192	7	enet	0.14117	2.81e-09	-1.9907	0.0465
LPS2	ENSG00000138757	G3BP2	4	76567966	76649709	0.0898	rs12508223	-2.92	rs1553985	0.015284	-3.75	0.857	168	25	enet	0.01985	0.0188	-1.9897	0.04662
CTS	ENSG00000125821	DTD1	20	18568537	18744561	0.0549	rs6035155	2.99	rs6075351	0.046129	6.35	-2.433	225	6	lasso	0.03646	7.03e-08	-1.98774	0.0468
IFN	ENSG00000167005	NUDT21	16	56463045	56486111	0.1162	rs1799917	-2.73	rs7184422	0.0677	4.25	2.015	199	2	lasso	0.0373	0.00198	1.9874	0.04688
LPS24	ENSG00000104823	ECH1	19	39306062	39322645	0.1174	rs2228070	-3.01	rs10403012	0.021305	-3.97	-2.343	197	197	blup	0.07066	2.84e-05	1.9872	0.0469
CD14	ENSG00000254838	GVINP1	11	6734767	6767670	0.183	rs2555159	-3.16	rs7935848	0.13412	-6.68	-2.703	310	3	lasso	0.1929	2.17e-12	1.98531	0.0471
CTS	ENSG00000197448	GSTK1	7	142941186	142967947	0.0633	rs11767557	-5.66	rs7810486	0.050946	-6.34	1.972	115	5	lasso	0.05442	4.77e-11	-1.98535	0.0471
CTS	ENSG00000163412	EIF4E3	3	71724567	71803924	0.21228	rs2044606	-2.85	rs6804667	0.0764	-7.83	-0.927	293	51	enet	0.13848	1.59e-26	1.9851	0.0471
CTS	ENSG00000166793	YPEL4	11	57412560	57417417	0.1863	rs3851117	-3.22	rs1783983	0.25	-13.79	-2.013	138	4	lasso	0.246832	1.03e-48	1.9821	0.0475
LPS24	ENSG00000100151	PICK1	22	38452318	38471708	0.2668	rs2267366	3.42	rs3952	0.2577	-7.72	1.951	174	2	lasso	0.2563	1.83e-16	-1.9813	0.04756
LPS2	ENSG00000159692	CTBP1	4	1205236	1243741	0.0866	rs17781348	2.9	rs2291199	0.097984	4.82	-2.032	198	3	lasso	0.09259	1.7e-06	-1.9811	0.04758
IFN	ENSG00000127947	PTPN12	7	77166592	77269388	0.1717	rs11771619	3.45	rs2097892	0.136	5.73	-1.257	209	13	enet	0.1662	9.14e-11	-1.981	0.04759
CD14	ENSG00000076555	ACACB	12	109554400	109706031	0.3497	rs2241249	2.91	rs2430683	0.150076	6.36	1.497	216	8	lasso	0.2485	6.05e-16	1.9807	0.04763
LPS24	ENSG00000154719	MRPL39	21	26957968	26979829	0.0882	rs2829654	3	rs1893650	0.09336	-4.77	1.871	145	4	lasso	0.06856	3.72e-05	-1.98	0.0477
IFN	ENSG00000109047	RCVRN	17	9799637	9808938	0.2516	rs4791959	2.74	rs1047334	0.22075	7.24	2.154	326	9	enet	0.2292	1.1e-14	1.97835	0.04789
LPS2	ENSG00000143333	RGS16	1	182567758	182573543	0.1158	rs1144566	2.71	rs2985440	-3.53e-05	3.24	0.76	174	174	blup	0.021	0.0162	1.9776	0.04798
CTS	ENSG00000172795	DCP2	5	112312399	112356667	0.0677	rs27566	3.35	rs13177101	0.0754	7.79	2.162	209	7	enet	0.07399	1.52e-14	1.9775	0.048
CTS	ENSG00000139405	RITA1	12	113623331	113630173	0.0479	rs15895	-3.88	rs7970839	0.0281	-4.96	1.785	176	2	lasso	0.02017	5.15e-05	-1.97707	0.048
LPS2	ENSG00000136867	SLC31A2	9	115913222	115926417	0.1271	rs10981639	-2.75	rs10817476	8.5e-05	3.57	0.864	268	268	blup	0.01838	0.0229	1.9762	0.0481
IFN	ENSG00000182134	TDRKH	1	151742583	151763892	0.0879	rs7537265	-2.8	rs1054475	0.10379	5.11	-1.976	158	1	lasso	0.07189	2.43e-05	-1.976	0.048155
IFN	ENSG00000100526	CDKN3	14	54863567	54886936	0.1375	rs7143704	2.02	rs2235961	0.11444	-5.39	2.009	206	3	lasso	0.0994	7.04e-07	-1.97525	0.0482
LPS2	ENSG00000175662	TOM1L2	17	17746828	17875736	0.1307	rs2955378	-2.77	rs7501812	0.226746	-7.47	-2.593	185	16	enet	0.21226	1.33e-13	1.975	0.04827
CD14	ENSG00000175161	CADM2	3	85008132	86123579	0.1367	rs6549088	3.95	rs13061855	0.005157	3.42	1.77	209	209	blup	0.03858	0.00168	1.97417	0.0484
CTS	ENSG00000152492	CCDC50	3	191046866	191116459	0.169	rs9810936	-3.27	rs9868286	0.0968	-8.76	-1.23	222	8	lasso	0.15585	6.78e-30	1.9738	0.0484
LPS24	ENSG00000133313	CNDP2	18	72163051	72188366	0.1791	rs1790801	2.66	rs2303463	0.14979	-5.97	-1.973	234	2	lasso	0.1395	3.53e-09	1.97283	0.0485
CTS	ENSG00000160352	ZNF714	19	21264965	21308073	0.0186	rs11085429	2.79	rs8112216	0.000431	-3.38	2.691	100	100	blup	0.00968	0.00386	-1.97258	0.0485
CD14	ENSG00000135587	SMPD2	6	109761966	109765122	0.1361	rs7767017	3.4	rs9480957	0.185175	7	2.121	140	6	lasso	0.19635	1.33e-12	1.9726	0.04854
CTS	ENSG00000161955	TNFSF13	17	7461609	7464925	0.1339	rs11552708	2.46	rs6259	0.124879	-10.61	2.094	161	4	lasso	0.14644	4.62e-28	-1.9721	0.0486
CTS	ENSG00000134287	ARF3	12	49329506	49351334	0.0387	rs7311091	-3.12	rs7311091	0.00573	-3.81	-3.116	103	8	enet	0.02469	8.2e-06	1.97167	0.0486
CD14	ENSG00000129925	PGAP6	16	420773	437113	0.3584	rs2541644	3.3	rs3848368	0.29891	8.65	2.09	195	6	lasso	0.34533	8.79e-23	1.9713	0.04869
CD14	ENSG00000242612	DECR2	16	451826	462487	0.1968	rs2541644	3.3	rs3743890	0.10436	5.15	-2.061	201	4	lasso	0.09291	1.63e-06	-1.9682	0.04905
LPS2	ENSG00000249915	PDCD6	5	271736	353971	0.0897	rs4957044	-2.69	rs2672770	2.2e-05	3.58	1.661	129	24	enet	0.0311	0.00437	1.9681	0.04906
LPS24	ENSG00000162430	SELENON	1	26126667	26144713	0.2379	rs6687605	-1.81	rs807245	0.118	-5.64	0.817	144	144	blup	0.10257	4.66e-07	-1.9665	0.04924
LPS24	ENSG00000156795	NTAQ1	8	124428965	124479470	0.1391	rs16898013	-2.54	rs7014678	0.14581	-5.92	-2	277	10	enet	0.146114	1.44e-09	1.9657	0.0493
CD14	ENSG00000167325	RRM1	11	4115937	4160106	0.0988	rs2672221	2.75	rs10835407	0.13215	5.6	-2.032	250	2	lasso	0.11236	1.3e-07	-1.96498	0.0494
CD14	ENSG00000121417	ZNF211	19	58141761	58154147	0.2064	rs9676859	-3.22	rs3746215	0.115257	5.95	0.816	265	5	lasso	0.1514	7.05e-10	1.9645	0.04947
LPS24	ENSG00000119878	CRIPT	2	46843555	46852881	0.4599	rs17823065	-3.36	rs3087822	0.435358	9.99	1.904	326	4	lasso	0.427029	2.28e-29	1.964	0.0495
IFN	ENSG00000178467	P4HTM	3	49027319	49044587	0.0987	rs9882962	-2.71	rs13074318	0.084135	4.99	-1.471	107	107	blup	0.0987	7.7e-07	-1.96384	0.04955
CD14	ENSG00000183844	FAM3B	21	42676139	42729358	0.731	rs2410416	-2.91	rs441810	0.362753	9.13	1.085	357	38	enet	0.566	4.63e-43	1.963	0.0496
CTS	ENSG00000165689	ENTR1	9	139296377	139305061	0.058	rs2297690	-2.87	rs1130635	0.073999	-7.66	-1.998	126	2	lasso	0.07165	3.99e-14	1.9631	0.0496
CD14	ENSG00000100151	PICK1	22	38452318	38471708	0.2366	rs2267366	3.42	rs3952	0.28645	-8.18	1.951	174	2	lasso	0.2762	8.29e-18	-1.963	0.04965
CD14	ENSG00000198468	FLVCR1-DT	1	213025450	213031430	0.6728	rs4951638	-2.77	rs1047881	0.679	-12.43	1.572	183	53	enet	0.687496	3.21e-59	-1.96243	0.0497
CD14	ENSG00000170873	MTSS1	8	125563031	125740730	0.2454	rs2288664	3.08	rs3935197	0.1853	6.6	1.748	255	3	lasso	0.1682	7.01e-11	1.96213	0.0497
LPS2	ENSG00000173905	GOLIM4	3	167726465	167813763	0.1671	rs7632500	2.15	rs10936549	0.133212	5.81	2.053	121	6	enet	0.1406	3.04e-09	1.9624	0.0497
CTS	ENSG00000102921	N4BP1	16	48572637	48654059	0.123	rs12599325	3.39	rs2883475	0.188663	-11.99	-1.962	130	1	lasso	0.188753	1.84e-36	1.962	0.0498
IFN	ENSG00000171729	TMEM51	1	15479028	15546976	0.2476	rs17385885	-2.8	rs6429732	0.05161	4.7	0.516	291	6	lasso	0.0858	4.09e-06	1.9615	0.04982
IFN	ENSG00000103642	LACTB	15	63413999	63434260	0.2542	rs7175750	-3.09	rs4774476	0.14735	-7.16	-2.508	233	21	enet	0.2326	6.69e-15	1.9611	0.04987
IFN	ENSG00000130303	BST2	19	17513748	17516457	0.1325	rs8102890	3	rs12972417	0.118539	5.3	1.961	255	1	lasso	0.0949	1.26e-06	1.961	0.04988
CTS	ENSG00000164346	NSA2	5	74062817	74072737	0.2706	rs4703658	2.76	rs957680	0.261	14.3	1.961	186	2	lasso	0.26126	6.68e-52	1.961	0.0499
CTS	ENSG00000124370	MCEE	2	71336814	71357369	0.0372	rs12474121	-3.3	rs4852760	0.012313	4.16	-1.672	263	7	enet	0.01211	0.0014	-1.9608	0.0499
CTS	ENSG00000104728	ARHGEF10	8	1772142	1906807	0.1905	rs2972180	-4.22	rs749822	0.098	8.83	-1.943	380	27	enet	0.14377	1.51e-27	-1.9608	0.0499
LPS2	ENSG00000105393	BABAM1	19	17378159	17392058	0.1319	rs8102890	3	rs3826729	0.030557	3.77	1.824	237	237	blup	0.04945	0.000422	1.95975	0.05
CD14	ENSG00000156110	ADK	10	75910960	76469061	0.8034	rs2395097	-3.31	rs11596526	0.657538	12.3	-1.383	125	28	enet	0.6889	1.92e-59	-1.959	0.05011
IFN	ENSG00000119878	CRIPT	2	46843555	46852881	0.5937	rs17823065	-3.36	rs3087822	0.553667	11.22	1.904	326	4	lasso	0.5464	6.97e-41	1.95856	0.05016
CTS	ENSG00000057294	PKP2	12	32943679	33049774	0.0949	rs12425072	-2.8	rs12425072	0.0332	5.58	-2.8	233	16	enet	0.07003	7.83e-14	-1.95867	0.0502
LPS2	ENSG00000152332	UHMK1	1	162467041	162499419	0.2468	rs1510267	2.94	rs10919550	0.159	6.44	-1.939	301	6	lasso	0.11025	1.71e-07	-1.9567	0.05039
CTS	ENSG00000165025	SYK	9	93564069	93660831	0.0987	rs1777011	2.78	rs290991	0.059412	-7.49	-1.784	260	17	enet	0.08487	1.63e-16	1.95309	0.0508
LPS2	ENSG00000142192	APP	21	27252861	27543446	0.1554	rs468594	3.33	rs7276984	-0.004144	2.87	-0.013	272	272	blup	0.0493	0.000428	-1.9518	0.051
CTS	ENSG00000137038	DMAC1	9	7796490	7888380	0.0515	rs1566447	2.81	rs9407389	0.043263	-5.94	1.841	420	4	lasso	0.03652	6.84e-08	-1.95111	0.051
CD14	ENSG00000196628	TCF4	18	52889562	53332018	0.0827	rs1506633	-2.66	rs2276195	0.019	-3.57	0.244	243	243	blup	0.0312	0.0043	-1.9499	0.0512
CTS	ENSG00000162704	ARPC5	1	183592401	183604892	0.0383	rs2500103	2.5	rs6424909	0.00788	4.71	-1.637	185	185	blup	0.01133	0.00193	-1.94982	0.0512
CTS	ENSG00000100030	MAPK1	22	22108789	22221970	0.0249	rs2298428	-3.66	rs2298432	0.028443	-4.82	-1.893	184	2	lasso	0.02174	2.72e-05	1.9488	0.0513
IFN	ENSG00000130640	TUBGCP2	10	135093135	135125841	0.221	rs10776675	2.55	rs2275723	0.09407	-5.43	-1.908	204	2	lasso	0.07844	1.05e-05	1.9481	0.051401
CTS	ENSG00000119878	CRIPT	2	46843555	46852881	0.1969	rs17773016	-3.47	rs1531133	0.207234	12.65	1.901	328	2	lasso	0.22921	6.67e-45	1.9476	0.0515
LPS24	ENSG00000069943	PIGB	15	55611158	55647846	0.3228	rs2899575	2.91	rs12902710	0.27431	8.23	-2.042	195	16	enet	0.29454	4.4e-19	-1.9454	0.05173
LPS24	ENSG00000099817	POLR2E	19	1086594	1095598	0.209	rs3764650	5.71	rs3761026	0.115138	5.36	-0.837	262	4	lasso	0.15686	3.33e-10	-1.94493	0.0518
CTS	ENSG00000069943	PIGB	15	55611158	55647846	0.1069	rs1690387	2.81	rs12902710	0.120941	9.7	-2.042	193	3	lasso	0.12045	4.25e-23	-1.94521	0.0518
CTS	ENSG00000163864	NMNAT3	3	139279022	139396859	0.2948	rs4894381	-2.35	rs9822952	0.248	13.74	-1.665	243	6	lasso	0.29734	3.77e-60	-1.9446	0.0518
CTS	ENSG00000115993	TRAK2	2	202241930	202316302	0.0565	rs12464623	2.73	rs6715380	0.012028	4.99	1.897	134	6	lasso	0.03445	1.59e-07	1.9428	0.052
LPS2	ENSG00000065308	TRAM2	6	52362200	52441713	0.1511	rs222458	-2.3	rs767308	-0.000813	3.19	-2.179	311	4	lasso	0.00875	0.0844	-1.9429	0.05202
LPS2	ENSG00000066027	PPP2R5A	1	212458879	212535200	0.1355	rs4951638	-2.77	rs10863966	0.0715	5.08	-0.62	197	197	blup	0.08414	5.06e-06	-1.9424	0.05209
CTS	ENSG00000143155	TIPRL	1	168148171	168169950	0.2199	rs203797	2.75	rs2235207	0.216	-12.96	-1.725	201	37	enet	0.23187	1.8e-45	1.94215	0.0521
CTS	ENSG00000138166	DUSP5	10	112257596	112271302	0.0535	rs4917589	3.59	rs7918064	-0.000674	-3.84	0.986	178	178	blup	0.0268	3.5e-06	-1.9421	0.0521
IFN	ENSG00000136628	EPRS1	1	220141943	220220000	0.1886	rs2605097	2.5	rs2047451	-0.00136	4.11	-1.49	180	180	blup	0.02328	0.012	-1.94084	0.052278
LPS24	ENSG00000135045	C9orf40	9	77561497	77567802	0.1743	rs11144144	2.85	rs11519	0.05703	4.65	1.102	190	7	enet	0.10917	1.97e-07	1.9402	0.05235
CD14	ENSG00000250565	ATP6V1E2	2	46717889	46769696	0.5437	rs17823065	-3.36	rs12997164	0.329735	-9.36	1.369	331	40	enet	0.471	2.62e-33	-1.93983	0.0524
CTS	ENSG00000157335	CLEC18C	16	70207225	70221264	0.029	rs4985556	3.69	rs1052429	0.030185	5.02	1.407	64	4	lasso	0.024907	7.53e-06	1.93992	0.0524
CTS	ENSG00000188641	DPYD	1	97543299	98386605	0.0424	rs1328310	-2.82	rs1112314	0.00316	-4.25	-0.883	308	308	blup	0.00539	0.0242	1.93974	0.0524
CD14	ENSG00000196693	ZNF33B	10	43084555	43133992	0.0731	rs12221397	3.38	rs210271	0.007791	-4.35	2.461	127	2	lasso	0.0292	0.00557	-1.9398	0.05241
LPS2	ENSG00000077458	FAM76B	11	95502106	95523573	0.1493	rs10501832	3.28	rs3824874	0.004274	-3.33	-2.642	325	325	blup	0.04665	0.000602	1.938	0.0526
IFN	ENSG00000167077	MEI1	22	42095503	42195460	0.0982	rs2273085	3.23	rs8139993	0.027871	4.31	1.072	155	155	blup	0.05283	0.000275	1.9374	0.0527
LPS24	ENSG00000129925	PGAP6	16	420773	437113	0.4478	rs2541644	3.3	rs3830160	0.46592	10.44	1.544	195	18	enet	0.49398	1.69e-35	1.9359	0.052884
CTS	ENSG00000164715	LMTK2	7	97736197	97838945	0.0452	rs10499944	-2.9	rs12672767	0.017545	4.46	-0.943	138	138	blup	0.01447	0.000529	-1.93519	0.053
LPS24	ENSG00000103811	CTSH	15	79213400	79241916	0.4006	rs16970502	-2.25	rs12148472	0.16911	-7	-1.67	210	5	lasso	0.2429	1.41e-15	1.9329	0.05325
IFN	ENSG00000172795	DCP2	5	112312399	112356667	0.1045	rs27566	3.35	rs13186334	0.10876	5.5	2.054	194	9	enet	0.08783	3.14e-06	1.9327	0.053278
IFN	ENSG00000126773	PCNX4	14	60558629	60635851	0.0513	rs219399	-2.76	rs219370	0.0153	3.49	-2.041	110	110	blup	0.0443	0.000812	-1.93257	0.0533
LPS2	ENSG00000139514	SLC7A1	13	30083547	30169825	0.1256	rs4769707	-3.38	rs558107	0.03742	4.65	-2.231	296	2	lasso	0.0556	0.000192	-1.9314	0.0534
LPS2	ENSG00000136068	FLNB	3	57994127	58157982	0.2041	rs839248	-2.56	rs11720285	0.139098	-6.57	2.007	190	8	enet	0.239	2.54e-15	-1.9316	0.0534
LPS2	ENSG00000125844	RRBP1	20	17594323	17662940	0.1521	rs6044864	3.27	rs13734	0.146753	-6.52	2.578	312	2	lasso	0.14294	2.21e-09	-1.93106	0.0535
IFN	ENSG00000172409	CLP1	11	57416465	57429340	0.0549	rs2729353	-3.11	rs1783983	0.096165	-4.84	-2.013	182	3	lasso	0.09226	1.78e-06	1.92892	0.0537
CTS	ENSG00000143753	DEGS1	1	224363458	224381143	0.5111	rs16847945	-3.02	rs3767732	0.294	14.98	-1.934	128	5	lasso	0.297	4.53e-60	-1.92922	0.0537
CTS	ENSG00000185361	TNFAIP8L1	19	4639530	4655580	0.0368	rs4807664	3.38	rs8108253	0.0141	-4.08	2.56	194	4	lasso	0.00893	0.00528	-1.92951	0.0537
CTS	ENSG00000111596	CNOT2	12	70636774	70748773	0.0425	rs6581964	-2.74	rs10879129	0.00171	3.86	-0.768	300	300	blup	0.00866	0.00594	-1.92775	0.0539
CD14	ENSG00000106034	CPED1	7	120628731	120937498	0.3066	rs11971841	2.67	rs1981711	0.16529	-7.35	2.264	148	12	enet	0.3242	3.27e-21	-1.9261	0.05409
CTS	ENSG00000138439	FAM117B	2	203499901	203634480	0.5673	rs934287	-2.8	rs7581601	0.509991	-19.66	-1.35	84	17	enet	0.54991	2.1e-133	1.9263	0.0541
CD14	ENSG00000101421	CHMP4B	20	32399110	32442172	0.148	rs819167	3.21	rs6059499	0.11351	5.32	-2.099	105	105	blup	0.1046	3.58e-07	-1.9236	0.054407
IFN	ENSG00000242372	EIF6	20	33866714	33872788	0.1126	rs8117847	3.31	rs6058224	0.088601	5.35	0.985	126	2	lasso	0.1268	1.92e-08	1.92355	0.05441
IFN	ENSG00000084090	STARD7	2	96850597	96874563	0.1082	rs11688674	2.83	rs3852673	0.09333	-4.83	1.832	78	2	lasso	0.0653	5.61e-05	-1.92351	0.05442
LPS24	ENSG00000204070	SYS1	20	43990577	44005438	0.232	rs11696501	3.57	rs1008953	0.296736	-8.46	1.695	204	8	lasso	0.2945	4.41e-19	-1.9233	0.054447
LPS24	ENSG00000121769	FABP3	1	31838472	31849697	0.0638	rs2184202	2.37	rs945213	-2.07e-05	-3.54	-0.675	191	191	blup	0.02508	0.00951	1.9224	0.05455
LPS24	ENSG00000254470	AP5B1	11	65543364	65548273	0.0704	rs6591182	2.49	rs537786	0.081609	-4.7	-1.899	169	3	lasso	0.047	0.000577	1.921	0.0547
CTS	ENSG00000106034	CPED1	7	120628731	120937498	0.2465	rs2402586	2.7	rs6949989	0.190031	-12.21	2.134	159	9	lasso	0.27643	2.55e-55	-1.92104	0.0547
CTS	ENSG00000079257	LXN	3	158363611	158390482	0.24844	rs12485804	3.24	rs17699324	0.256	13.96	-1.848	174	3	lasso	0.26063	9.2e-52	-1.92	0.0549
LPS24	ENSG00000160714	UBE2Q1	1	154521053	154531504	0.1345	rs2335230	-2.8	rs4845652	0.0064	4.09	-2.609	217	217	blup	0.01073	0.0641	-1.919	0.05499
CTS	ENSG00000140025	EFCAB11	14	90261013	90421121	0.1396	rs7152796	2.98	rs7146047	0.129	10.27	-1.852	233	7	lasso	0.13513	6.94e-26	-1.9186	0.055
IFN	ENSG00000205643	CDPF1	22	46639908	46646576	0.1176	rs9616045	3.46	rs6008798	-0.001822	-3.33	-2.517	235	235	blup	0.01897	0.0212	1.9181	0.05509
LPS24	ENSG00000131401	NAPSB	19	50837053	50848024	0.0998	rs283526	3.24	rs1274517	0.008309	-3.61	2.483	236	236	blup	0.04611	0.000645	-1.91823	0.0551
LPS24	ENSG00000157827	FMNL2	2	153191751	153506348	0.2031	rs13388095	2.9	rs6434078	0.092339	4.96	-1.929	237	2	lasso	0.057935	0.000144	-1.9181	0.0551
IFN	ENSG00000197771	MCMBP	10	121588972	121652068	0.5723	rs3781503	2.98	rs2475321	0.15448	-7.73	2.379	250	43	enet	0.48359	1.7e-34	-1.9176	0.055161
IFN	ENSG00000164548	TRA2A	7	23544399	23571660	0.1547	rs12669666	2.76	rs10259241	0.0846	-4.91	1.9	177	2	lasso	0.0629	7.68e-05	-1.9148	0.05551
LPS2	ENSG00000163945	UVSSA	4	1341054	1381837	0.1967	rs17781348	2.9	rs17164229	0.082976	4.84	1.393	171	6	lasso	0.16745	7.74e-11	1.9147	0.05554
LPS2	ENSG00000181830	SLC35C1	11	45825623	45834566	0.2236	rs11038689	4.05	rs11823366	0.182563	6.71	-1.431	192	18	enet	0.15772	2.96e-10	-1.9138	0.0556
IFN	ENSG00000134283	PPHLN1	12	42632249	42853517	0.2605	rs3229	-2.72	rs3810793	0.149	-5.93	-1.742	219	8	lasso	0.1632	1.4e-10	1.91408	0.05561
CD14	ENSG00000101224	CDC25B	20	3767578	3786762	0.5278	rs927091	3.6	rs4813643	0.33255	-8.73	-2.081	241	7	lasso	0.46715	5.98e-33	1.9137	0.055665
LPS2	ENSG00000146535	GNA12	7	2767746	2883958	0.2126	rs2289165	2.4	rs798544	0.115745	6.11	-1.483	316	4	lasso	0.11301	1.19e-07	-1.9135	0.05569
CD14	ENSG00000170954	ZNF415	19	53611132	53636330	0.161	rs12981308	-3.27	rs10423215	0.105937	5.26	2.011	262	23	enet	0.1034	4.16e-07	1.9128	0.05577
CD14	ENSG00000242372	EIF6	20	33866714	33872788	0.2804	rs8117847	3.31	rs17406518	0.17838	6.76	2.371	126	126	blup	0.21385	1.06e-13	1.9118	0.055897
LPS24	ENSG00000161021	MAML1	5	179159851	179223512	0.0654	rs368080	-4.17	rs6895902	0.0801	-4.81	1.911	239	2	lasso	0.0754	1.56e-05	-1.91099	0.05601
LPS24	ENSG00000103148	NPRL3	16	134273	188859	0.2128	rs2541644	3.3	rs11865131	0.015465	4.86	-0.29	130	25	enet	0.12199	3.64e-08	-1.9097	0.056175
LPS2	ENSG00000108384	RAD51C	17	56769934	56811703	0.3924	rs2526378	-4.94	rs2007993	0.651337	12.21	-1.655	131	19	enet	0.65452	2.76e-54	-1.9096	0.05618
CTS	ENSG00000162746	FCRLB	1	161691353	161697933	0.2126	rs511278	-3.1	rs905589	0.175	11.6	-0.397	199	35	enet	0.24807	5.51e-49	-1.9078	0.0564
CD14	ENSG00000153774	CFDP1	16	75327596	75467383	0.1505	rs11864719	-2.65	rs1017239	0.11171	6.07	1.598	176	5	lasso	0.10973	1.83e-07	1.9064	0.05659
CTS	ENSG00000134324	LPIN1	2	11817721	11967535	0.1349	rs989950	2.68	rs2577264	0.068611	-7.35	-2.538	257	24	enet	0.09556	1.82e-18	1.9062	0.0566
IFN	ENSG00000135378	PRRG4	11	32851489	32879669	0.1484	rs10835941	-3.12	rs7944652	0.147436	-5.89	-1.205	156	6	lasso	0.12828	1.58e-08	1.90579	0.0567
LPS2	ENSG00000071967	CYBRD1	2	172378757	172414643	0.1262	rs2356791	-3.17	rs13392902	-0.00198	-3.29	-2.473	140	23	enet	0.04002	0.0014	1.90547	0.0567
IFN	ENSG00000081014	AP4E1	15	51200869	51298097	0.4334	rs12592778	-4.04	rs6493470	0.20503	7.24	-0.297	169	35	enet	0.2704	2.07e-17	-1.9056	0.05671
CD14	ENSG00000181894	ZNF329	19	58637619	58666477	0.1362	rs257663	-2.15	rs159680	0.001387	3.94	1.797	222	19	enet	0.0421	0.00108	1.905	0.05678
CD14	ENSG00000118369	USP35	11	77899858	77925757	0.044	rs1790244	2.87	rs2450138	0.06201	4.34	-2.039	126	2	lasso	0.0504	0.000374	-1.90231	0.0571
LPS2	ENSG00000170291	ELP5	17	7154735	7163259	0.2325	rs8078571	-2.64	rs2074217	0.236831	-7.84	1.763	269	7	enet	0.24375	1.24e-15	-1.9025	0.0571
CTS	ENSG00000152409	JMY	5	78532012	78623038	0.0843	rs13172853	2.53	rs2591392	0.0871	8.49	-1.895	219	7	lasso	0.08071	9.28e-16	-1.9023	0.0571
LPS2	ENSG00000204070	SYS1	20	43990577	44005438	0.2942	rs11696501	3.57	rs7098	0.281736	-8.88	1.748	204	8	lasso	0.34301	1.32e-22	-1.90193	0.0572
CTS	ENSG00000125124	BBS2	16	56500748	56554195	0.31	rs1001362	-3.28	rs8060037	0.344339	-16.21	-1.729	210	8	lasso	0.369719	4.83e-78	1.90103	0.0573
CTS	ENSG00000135956	TMEM127	2	96914254	96931732	0.0177	rs11688674	2.83	rs4907301	-0.00081	-3.25	-2.828	52	8	enet	0.00793	0.0081	1.9009	0.0573
LPS2	ENSG00000136930	PSMB7	9	127115745	127177723	0.1469	rs1973	-2.3	rs13467	0.097284	-5.02	-1.946	166	3	lasso	0.09561	1.15e-06	1.9005	0.0574
CTS	ENSG00000134283	PPHLN1	12	42632249	42853517	0.1071	rs10880221	-2.78	rs11832772	0.103	8.88	1.758	224	6	lasso	0.09861	4.99e-19	1.90024	0.0574
LPS2	ENSG00000154511	DIPK1A	1	93307724	93427057	0.0585	rs12138486	-2.56	rs6671268	0.0437	-4.11	-1.638	94	4	lasso	0.04173	0.00113	1.9001	0.05742
CD14	ENSG00000164548	TRA2A	7	23544399	23571660	0.2036	rs12669666	2.76	rs10259241	0.18359	-6.8	1.9	177	1	lasso	0.1923	2.36e-12	-1.9	0.05743
CD14	ENSG00000143753	DEGS1	1	224363458	224381143	0.5103	rs16847945	-3.02	rs12134258	0.269	9.28	-2.171	157	13	enet	0.340429	2.06e-22	-1.8994	0.0575
CTS	ENSG00000018280	SLC11A1	2	219246752	219261617	0.4959	rs4674301	2.71	rs2279014	0.372184	16.8	1.93	119	5	lasso	0.4373	1.07e-96	1.8993	0.0575
LPS2	ENSG00000151553	FAM160B1	10	116581503	116659591	0.1717	rs7913199	2.41	rs17092542	0.219314	7.27	-1.899	140	1	lasso	0.20759	2.63e-13	-1.899	0.057564
IFN	ENSG00000174032	SLC25A30	13	45967451	45992590	0.3799	rs7334144	3.2	rs9534150	0.059631	4.48	2.741	197	65	enet	0.2808	3.96e-18	1.8988	0.0576
LPS2	ENSG00000254470	AP5B1	11	65543364	65548273	0.0837	rs6591182	2.49	rs537786	0.130503	-5.62	-1.899	169	1	lasso	0.11405	1.04e-07	1.899	0.0576
CTS	ENSG00000115839	RAB3GAP1	2	135809835	135933964	0.0283	rs1954874	3.7	rs3806502	0.032042	-5.47	0.514	71	71	blup	0.03582	9.09e-08	-1.8986	0.0576
IFN	ENSG00000181027	FKRP	19	47249303	47280245	0.2194	rs888836	-3.06	rs313841	0.099866	4.94	-3.05	182	22	enet	0.1198	4.86e-08	-1.8965	0.05789
LPS24	ENSG00000166347	CYB5A	18	71920530	71959251	0.1642	rs1790801	2.66	rs1582404	0.00875	-3.7	-0.437	331	331	blup	0.0485	0.000478	1.89681	0.0579
LPS2	ENSG00000129353	SLC44A2	19	10713133	10755235	0.2914	rs7246673	-3.19	rs7252007	0.206485	-6.94	-1.809	195	17	enet	0.20214	5.78e-13	1.89626	0.0579
LPS2	ENSG00000105499	PLA2G4C	19	48551100	48614074	0.5627	rs11666029	2.98	rs20581	0.331982	-8.73	0.966	276	48	enet	0.40149	3.24e-27	-1.89636	0.0579
CTS	ENSG00000100151	PICK1	22	38452318	38471708	0.1042	rs2267366	3.42	rs3026685	0.094714	-8.62	1.896	138	2	lasso	0.09303	5.28e-18	-1.89601	0.058
CD14	ENSG00000152409	JMY	5	78532012	78623038	0.0633	rs16876619	2.56	rs2591392	0.09745	4.88	-1.895	238	2	lasso	0.08049	8.08e-06	-1.8949	0.0581
CD14	ENSG00000075914	EXOSC7	3	45016733	45077558	0.2969	rs7618668	-5.03	rs4683017	0.225186	-7.26	2.196	189	5	lasso	0.23597	4.02e-15	-1.89379	0.0583
CTS	ENSG00000164548	TRA2A	7	23544399	23571660	0.3013	rs4304239	2.58	rs10259241	0.2676	-14.27	1.9	178	3	lasso	0.26528	8.43e-53	-1.89313	0.0583
IFN	ENSG00000162522	KIAA1522	1	33207486	33240571	0.0944	rs359952	2.07	rs359952	0.06479	-4.81	2.073	112	10	enet	0.06885	3.58e-05	-1.89261	0.058409
LPS2	ENSG00000159231	CBR3	21	37507210	37518864	0.1123	rs2835331	3.28	rs10483032	0.000537	4.51	0.089	215	215	blup	0.0237	0.0114	-1.8917	0.0585
CTS	ENSG00000179979	CRIPAK	4	1385340	1389780	0.2796	rs4505759	-2.78	rs3817604	0.175852	12.29	1.567	107	107	blup	0.27582	3.51e-55	1.89115	0.0586
LPS2	ENSG00000136379	ABHD17C	15	80972025	81047962	0.0977	rs3843702	-3.52	rs4407026	0.07971	4.41	1.933	262	2	lasso	0.0523	0.000295	1.8909	0.05864
LPS2	ENSG00000116717	GADD45A	1	68150744	68154021	0.2199	rs12076293	3.51	rs344916	0.0233	-4.25	-1.673	266	27	enet	0.13197	9.65e-09	1.8908	0.05865
CTS	ENSG00000173744	AGFG1	2	228336868	228425930	0.13	rs12469987	-2.91	rs4420695	0.092383	8.49	1.915	287	6	lasso	0.09388	3.69e-18	1.8894	0.0588
IFN	ENSG00000106034	CPED1	7	120628731	120937498	0.1879	rs11971841	2.67	rs1981711	0.123	-6.01	2.264	148	4	lasso	0.1555	4e-10	-1.8883	0.05899
CTS	ENSG00000129353	SLC44A2	19	10713133	10755235	0.1946	rs4804528	-2.97	rs11672431	0.102	-8.81	-2.629	140	28	enet	0.14388	1.44e-27	1.88845	0.059
CD14	ENSG00000130713	EXOSC2	9	133569108	133580248	0.108	rs10901316	2.76	rs3780282	0.06061	4.03	0.553	227	227	blup	0.0318	0.00399	1.88807	0.05902
CTS	ENSG00000119326	CTNNAL1	9	111704851	111775809	0.7596	rs10979397	3.4	rs12555920	0.257593	14	2.712	294	69	enet	0.57102	2.68e-141	1.88674	0.0592
LPS2	ENSG00000188846	RPL14	3	40498783	40503861	0.0813	rs11718621	-2.62	rs4973898	-0.003927	3.66	-1.953	118	118	blup	0.0141	0.0402	-1.8863	0.0593
CTS	ENSG00000117090	SLAMF1	1	160577890	160617085	0.3817	rs4596920	-2.42	rs1980606	0.207	12.61	-1.793	182	42	enet	0.23783	9.32e-47	-1.88605	0.0593
CTS	ENSG00000050426	LETMD1	12	51441745	51454207	0.0247	rs2359189	2.43	rs11169690	0.0141	-4.59	1.514	136	3	lasso	0.01581	0.000305	-1.88617	0.0593
CD14	ENSG00000204070	SYS1	20	43990577	44005438	0.1821	rs11696501	3.57	rs4812893	0.16639	-6.51	1.81	204	5	lasso	0.19313	2.1e-12	-1.8839	0.059579
IFN	ENSG00000075399	VPS9D1	16	89773542	89787394	0.1113	rs3096309	3.35	rs2099105	0.0481	4.46	-1.498	206	206	blup	0.04649	0.000614	-1.8835	0.05964
CTS	ENSG00000142583	SLC2A5	1	9095166	9148537	0.3144	rs6688312	3.03	rs1612895	0.286	-14.79	-1.661	202	7	lasso	0.34811	1.7e-72	1.8833	0.0597
CD14	ENSG00000018280	SLC11A1	2	219246752	219261617	0.5731	rs4674301	2.71	rs1059823	0.332771	9.19	2.302	171	12	enet	0.4292	1.48e-29	1.88287	0.05972
LPS2	ENSG00000089060	SLC8B1	12	113736564	113797298	0.1411	rs15895	-3.88	rs7309187	0.039376	-4.35	1.554	263	10	enet	0.0283	0.00628	-1.8826	0.059755
CTS	ENSG00000054282	SDCCAG8	1	243419320	243663394	0.0831	rs2290753	2.52	rs3904683	0.105	9.25	2.061	119	6	lasso	0.11342	8.9e-22	1.88235	0.0598
IFN	ENSG00000167645	YIF1B	19	38795753	38807913	0.0906	rs2228070	-3.01	rs4802327	0.029756	4.48	-1.433	179	2	lasso	0.0466	0.000604	-1.8816	0.05989
LPS24	ENSG00000158882	TOMM40L	1	161195793	161200408	0.2398	rs4233366	-2.98	rs12094497	0.00135	4.72	2.231	217	22	enet	0.10251	4.69e-07	1.881	0.05997
LPS24	ENSG00000142396	ERVK3-1	19	58816715	58827023	0.1917	rs257663	-2.15	rs7359922	0.022891	4.22	1.443	178	26	enet	0.08724	3.39e-06	1.87979	0.0601
LPS2	ENSG00000130921	C12orf65	12	123717463	123742506	0.1132	rs4275659	-2.94	rs1051434	0.072453	5.49	-2.542	131	10	enet	0.1338	7.53e-09	-1.8796	0.060158
CD14	ENSG00000109065	NAT9	17	72766686	72772506	0.1809	rs11870474	4.21	rs17568408	0.055764	-4.04	0.488	234	234	blup	0.0326	0.00361	-1.8792	0.060217
CTS	ENSG00000164309	CMYA5	5	78985700	79096063	0.0363	rs1470025	2.67	rs171941	0.0228	-4.5	-1.65	234	21	enet	0.01652	0.000228	1.8776	0.0604
LPS2	ENSG00000177971	IMP3	15	75931426	75941047	0.0772	rs4616261	2.78	rs9920028	0.06735	-4.88	-1.552	102	3	lasso	0.076	1.43e-05	1.8778	0.06041
LPS2	ENSG00000091073	DTX2	7	76090993	76135312	0.3795	rs2868366	2.19	rs2868366	0.464248	10.32	2.185	99	9	enet	0.472	2.11e-33	1.8776	0.06043
CTS	ENSG00000123395	C12orf44	12	52463030	52471278	0.0429	rs11169945	3.06	rs6580850	0.0216	-4.88	1.242	272	3	lasso	0.01918	7.69e-05	-1.87745	0.0605
IFN	ENSG00000152409	JMY	5	78532012	78623038	0.0804	rs16876619	2.56	rs13158309	0.05426	4.42	-2.035	238	6	enet	0.0419	0.0011	-1.8757	0.060699
CTS	ENSG00000183844	FAM3B	21	42676139	42729358	0.6719	rs2410416	-2.91	rs441810	0.42477	17.95	1.085	356	64	enet	0.60888	1.76e-156	1.8756	0.0607
LPS24	ENSG00000131196	NFATC1	18	77155856	77289325	0.1682	rs9959820	3.47	rs304933	0.06126	4.92	2.897	200	3	lasso	0.0901	2.35e-06	1.87523	0.0608
CTS	ENSG00000164953	TMEM67	8	94767072	94831462	0.038	rs2445720	-2.8	rs7839522	0.008	-4.27	1.725	166	13	enet	0.01463	0.000495	-1.8751	0.0608
LPS2	ENSG00000112695	COX7A2	6	75947391	75960039	0.0768	rs9293982	2.56	rs9360898	0.015703	3.52	-0.873	110	6	lasso	0.02574	0.00874	-1.8736	0.06098
CTS	ENSG00000170791	CHCHD7	8	57124245	57131357	0.1396	rs7838036	-2.46	rs6474050	0.0489	-6.22	1.855	153	14	enet	0.04711	9.36e-10	-1.8734	0.061
CTS	ENSG00000110768	GTF2H1	11	18343842	18388591	0.0386	rs11024600	-2.48	rs4150579	0.0307	-5.14	-1.376	176	3	lasso	0.033971	1.92e-07	1.8725	0.0611
LPS24	ENSG00000067836	ROGDI	16	4846969	4852951	0.2035	rs4038782	-3.19	rs7546	0.083061	5.96	-2.048	184	23	enet	0.134	7.35e-09	-1.8727	0.061108
LPS2	ENSG00000197771	MCMBP	10	121588972	121652068	0.6154	rs3781503	2.98	rs1048120	0.170198	-7.49	1.597	250	9	lasso	0.53416	1.42e-39	-1.8723	0.061171
IFN	ENSG00000103811	CTSH	15	79213400	79241916	0.4123	rs16970502	-2.25	rs12148472	0.29378	-8.52	-1.67	210	15	enet	0.2918	6.83e-19	1.8721	0.06119
CD14	ENSG00000154330	PGM5	9	70943224	71145977	0.4562	rs11143005	2.24	rs7046236	0.28005	8.63	1.852	151	35	enet	0.4131	3.47e-28	1.87202	0.0612
LPS2	ENSG00000163832	ELP6	3	47537130	47555251	0.0378	rs11711265	2.43	rs4082155	0.021481	3.85	1.866	45	45	blup	0.0299	0.00512	1.8711	0.0613
IFN	ENSG00000162692	VCAM1	1	101185298	101204601	0.1748	rs3176860	-2.58	rs3176860	0.16537	-6.22	-2.583	147	12	enet	0.15166	6.77e-10	1.86801	0.06176
IFN	ENSG00000126432	PRDX5	11	64085560	64089283	0.0787	rs10792421	3.25	rs1544538	0.004659	-3.84	-0.654	174	174	blup	0.05474	0.000215	-1.86744	0.0618
LPS2	ENSG00000119446	RBM18	9	124999903	125027118	0.2032	rs16911180	2.17	rs10739606	0.115138	5.47	1.87	247	6	lasso	0.1233	3.06e-08	1.8675	0.0618
CTS	ENSG00000016490	CLCA1	1	86934051	86965972	0.0247	rs976332	-2.79	rs2753378	0.000823	3.85	-0.003	162	162	blup	0.00804	0.00772	1.86789	0.0618
CD14	ENSG00000138439	FAM117B	2	203499901	203634480	0.4945	rs934287	-2.8	rs10189685	0.50208	-11	-2.045	113	9	enet	0.51747	7.7e-38	1.86747	0.06184
IFN	ENSG00000119326	CTNNAL1	9	111704851	111775809	0.2921	rs7848857	3.39	rs12555920	0.01828	4.53	2.712	257	36	enet	0.13744	4.63e-09	1.86615	0.06202
LPS2	ENSG00000099875	MKNK2	19	2037470	2051243	0.1643	rs887270	-2.64	rs1599860	0.111319	5.46	-2.081	230	2	lasso	0.08512	4.46e-06	-1.86539	0.0621
LPS24	ENSG00000100116	GCAT	22	38203912	38213183	0.1118	rs2267366	3.42	rs6000898	0.1225	5.65	1.909	204	3	lasso	0.1157	8.3e-08	1.8644	0.06227
CTS	ENSG00000134242	PTPN22	1	114356433	114414381	0.0814	rs2040041	2.81	rs3827733	0.0842	-8.36	-1.884	195	2	lasso	0.07681	4.7e-15	1.86446	0.0623
CTS	ENSG00000154040	CABYR	18	21718942	21741567	0.0326	rs9635963	-3.14	rs1565082	0.00675	4.45	-2.14	218	218	blup	0.00764	0.00916	-1.86228	0.0626
CD14	ENSG00000105499	PLA2G4C	19	48551100	48614074	0.5362	rs11666029	2.98	rs20581	0.197331	-7.76	0.966	276	59	enet	0.4142	2.8e-28	-1.8615	0.06267
LPS2	ENSG00000070081	NUCB2	11	17229700	17371521	0.1575	rs1544506	3.43	rs214097	0.047955	4.76	-1.933	279	2	lasso	0.05238	0.000291	-1.8599	0.0629
CTS	ENSG00000196693	ZNF33B	10	43084555	43133992	0.0264	rs1255395	-2.58	rs210271	0.015266	-4.46	2.461	117	2	lasso	0.02274	1.82e-05	-1.85996	0.0629
CD14	ENSG00000155906	RMND1	6	151725989	151773259	0.1399	rs526586	2.83	rs9478202	0.029974	-4.75	2.15	331	4	lasso	0.06004	0.00011	-1.8595	0.06295
IFN	ENSG00000177352	CCDC71	3	49199968	49203754	0.0918	rs11706983	-2	rs1134043	0.053336	4.28	-1.327	95	95	blup	0.0457	0.000682	-1.85945	0.06296
IFN	ENSG00000163947	ARHGEF3	3	56761446	57113357	0.1864	rs1565377	3.5	rs1472038	0.159043	6.22	-1.135	228	20	enet	0.1236	2.95e-08	-1.85813	0.06315
CTS	ENSG00000172322	CLEC12A	12	10103915	10148293	0.2961	rs608418	2.84	rs7313235	0.384	17.12	1.858	156	1	lasso	0.38393	8.54e-82	1.858	0.0632
LPS2	ENSG00000107560	RAB11FIP2	10	119764427	119806114	0.1283	rs11198381	-2.5	rs1776649	-0.000237	-3.74	0.956	293	13	enet	0.00816	0.0918	-1.8575	0.063242
IFN	ENSG00000143633	C1orf131	1	231359509	231376933	0.1441	rs2487453	-3.68	rs1321132	0.02722	-3.92	0.95	257	257	blup	0.03641	0.00222	-1.85711	0.063296
IFN	ENSG00000123505	AMD1	6	111195973	111216916	0.0818	rs3904923	-2.86	rs867374	0.08715	-4.93	1.815	170	3	lasso	0.0641	6.6e-05	-1.8561	0.0634
LPS2	ENSG00000107099	DOCK8	9	214854	465259	0.1306	rs4742429	-3.8	rs2479319	0.026929	-3.88	-1.904	307	6	lasso	0.02378	0.0113	1.8567	0.0634
CTS	ENSG00000112031	MTRF1L	6	153308497	153323820	0.0612	rs9479488	2.92	rs595797	0.037344	-6.07	2.185	241	241	blup	0.04557	1.75e-09	-1.85659	0.0634
CTS	ENSG00000115904	SOS1	2	39208537	39351486	0.0393	rs368451	2.44	rs1454227	0.021281	4.61	1.802	140	3	lasso	0.01015	0.00318	1.8562	0.0634
CD14	ENSG00000104325	DECR1	8	91013633	91064320	0.3888	rs557807	2.29	rs17623400	0.22003	-7.33	-1.856	173	1	lasso	0.2118	1.44e-13	1.856	0.0635
CTS	ENSG00000160801	PTH1R	3	46919236	46945287	0.02979	rs1402152	2.98	rs6787229	0.00419	3.96	-0.262	105	105	blup	0.00255	0.0872	-1.8529	0.0639
IFN	ENSG00000143224	PPOX	1	161136200	161147803	0.1103	rs4233366	-2.98	rs6696854	-0.00442	3.13	-2.457	202	202	blup	0.04959	0.000415	-1.85263	0.063936
LPS24	ENSG00000144559	TAMM41	3	11831916	11888393	0.4009	rs17669026	3.01	rs420537	0.24592	-7.55	1.253	227	8	lasso	0.3151	1.51e-20	-1.8523	0.064
CTS	ENSG00000117697	NSL1	1	212899495	212965124	0.1931	rs4951638	-2.77	rs15702	0.215	12.82	1.576	170	5	lasso	0.21994	6.24e-43	1.85145	0.0641
IFN	ENSG00000204070	SYS1	20	43990577	44005438	0.2813	rs11696501	3.57	rs2664543	0.319231	-8.67	1.711	204	14	enet	0.3572	1.09e-23	-1.85091	0.06418
LPS2	ENSG00000110871	COQ5	12	120941077	120972237	0.0819	rs509445	2.19	rs2235217	0.084534	4.6	2.135	161	6	lasso	0.0691	3.48e-05	1.8494	0.064398
CD14	ENSG00000086288	NME8	7	37888199	37940003	0.2062	rs2722334	-3.87	rs1450178	0.05623	-5.08	1.451	276	276	blup	0.1057	3.09e-07	-1.849	0.06445
CD14	ENSG00000120519	SLC10A7	4	147175127	147443123	0.1631	rs3914631	-3.03	rs1057560	0.03924	4.44	-2.22	183	183	blup	0.0505	0.00037	-1.8477	0.06465
LPS24	ENSG00000104388	RAB2A	8	61429416	61536186	0.1252	rs8180936	2.77	rs10098769	0.07653	6.27	1.518	196	3	lasso	0.118938	5.45e-08	1.8473	0.0647
CTS	ENSG00000112584	FAM120B	6	170599791	170716153	0.0421	rs7763013	-2.75	rs12189864	0.006701	-5.26	0.974	172	11	enet	0.02983	1.03e-06	-1.84617	0.0649
IFN	ENSG00000126461	SCAF1	19	50145382	50161899	0.084	rs283526	3.24	rs4802602	-0.001593	-3.52	0.333	180	180	blup	0.0183	0.023	1.8455	0.06497
IFN	ENSG00000106049	HIBADH	7	27565061	27702614	0.1801	rs1635852	-2.64	rs13227574	0.138	-5.69	-1.838	242	4	lasso	0.1301	1.23e-08	1.8453	0.06499
CTS	ENSG00000142599	RERE	1	8412457	8877702	0.0704	rs10779702	-3.1	rs301819	0.0528	-6.78	1.632	246	3	lasso	0.04308	4.81e-09	-1.84505	0.065
LPS24	ENSG00000101290	CDS2	20	5107432	5178533	0.1483	rs4815759	-3.13	rs6085011	0.088062	-5.71	1.559	285	2	lasso	0.0812	7.35e-06	-1.8446	0.065094
LPS2	ENSG00000095321	CRAT	9	131857089	131873468	0.1335	rs4397511	2.44	rs2541161	0.035235	-4.3	0.372	208	208	blup	0.02728	0.00716	1.8431	0.0653
CTS	ENSG00000162735	PEX19	1	160246602	160256138	0.0807	rs1328111	2.4	rs6664438	0.0442	-6.5	-1.295	234	5	lasso	0.05131	1.69e-10	1.84307	0.0653
CTS	ENSG00000145416	MARCHF1	4	164445450	165305202	0.249	rs17475275	2.58	rs7657886	0.238758	-13.52	-1.909	338	8	enet	0.2375	1.1e-46	1.84286	0.0654
IFN	ENSG00000160193	WDR4	21	44263204	44299678	0.4606	rs228042	-2.92	rs11911090	0.43956	-10.3	-1.754	321	5	lasso	0.4633	1.34e-32	1.841	0.0656
CTS	ENSG00000171621	SPSB1	1	9352939	9429591	0.0658	rs6688312	3.03	rs2071931	0.0292	-5.75	1.384	208	4	lasso	0.04263	5.76e-09	-1.8414	0.0656
CD14	ENSG00000093134	VNN3	6	133043926	133055904	0.215	rs2300077	2.76	rs6569843	0.19602	-6.79	1.74	220	4	lasso	0.18447	7.17e-12	-1.8409	0.06564
LPS2	ENSG00000156110	ADK	10	75910960	76469061	0.5213	rs2395097	-3.31	rs11596526	0.434219	10	-1.383	125	3	lasso	0.45884	3.46e-32	-1.8391	0.065898
CD14	ENSG00000155660	PDIA4	7	148700154	148725733	0.1159	rs11764570	-3.16	rs1052549	0.06939	4.95	1.617	187	3	lasso	0.0651	5.76e-05	1.8387	0.06596
LPS2	ENSG00000168411	RFWD3	16	74655292	74700779	0.1489	rs2303275	-2.53	rs3815826	0.10672	5.73	1.522	156	6	lasso	0.1826	9.37e-12	1.8386	0.066
IFN	ENSG00000121289	CEP89	19	33369902	33462897	0.1084	rs8106375	2.85	rs745961	0.021986	-4.08	-1.886	227	4	lasso	0.0473	0.000554	1.8384	0.06601
IFN	ENSG00000100395	L3MBTL2	22	41601209	41627275	0.3186	rs5995992	3.48	rs9611497	0.387146	-9.52	-1.849	104	5	lasso	0.39181	2.01e-26	1.8379	0.06608
IFN	ENSG00000188211	NCR3LG1	11	17373273	17398888	0.1473	rs1544506	3.43	rs10832785	0.012871	-3.78	-1.889	249	249	blup	0.03856	0.00169	1.83795	0.0661
IFN	ENSG00000144559	TAMM41	3	11831916	11888393	0.4622	rs17669026	3.01	rs420537	0.36589	-9.22	1.253	227	7	lasso	0.4277	1.99e-29	-1.8377	0.06611
CD14	ENSG00000143155	TIPRL	1	168148171	168169950	0.2339	rs2902570	-2.79	rs10753766	0.228	-7.24	-1.171	230	4	lasso	0.242	1.62e-15	1.83559	0.0664
LPS2	ENSG00000125445	MRPS7	17	73257755	73262454	0.1338	rs11870474	4.21	rs2242231	0.058712	-5.3	1.399	182	4	lasso	0.08216	6.52e-06	-1.8357	0.06641
CD14	ENSG00000109047	RCVRN	17	9799637	9808938	0.2877	rs4791959	2.74	rs1129463	0.214409	7.22	2.014	326	7	lasso	0.21334	1.14e-13	1.8344	0.066602
LPS24	ENSG00000130479	MAP1S	19	17830051	17845325	0.2294	rs8102890	3	rs7253117	0.113574	5.69	2.461	265	27	enet	0.11642	7.6e-08	1.83361	0.0667
LPS2	ENSG00000184584	STING1	5	138855119	138862520	0.1883	rs1422187	-2.74	rs7380272	0.108199	-5.24	-1.845	102	3	lasso	0.1103	1.69e-07	1.8337	0.066704
LPS2	ENSG00000164548	TRA2A	7	23544399	23571660	0.1134	rs12669666	2.76	rs10259241	0.120638	-5.74	1.9	177	4	enet	0.10041	6.17e-07	-1.8333	0.06675
CTS	ENSG00000146833	TRIM4	7	99474581	99517223	0.2918	rs6955348	4.02	rs2571997	0.3691	-16.74	1.626	92	7	lasso	0.36791	1.43e-77	-1.83161	0.067
IFN	ENSG00000116977	LGALS8	1	236681300	236716281	0.373	rs6682352	-3.98	rs2273863	0.17401	-6.87	-1.126	266	44	enet	0.29187	6.78e-19	1.83119	0.067072
CD14	ENSG00000011007	ELOA	1	24069645	24088549	0.1914	rs4649175	3.01	rs7514394	0.138	-6.96	1.873	188	5	lasso	0.168838	6.38e-11	-1.83077	0.0671
LPS2	ENSG00000100116	GCAT	22	38203912	38213183	0.093	rs2267366	3.42	rs11703407	0.03133	3.83	1.973	204	204	blup	0.0569	0.000163	1.8306	0.06715
CTS	ENSG00000049759	NEDD4L	18	55711599	56068772	0.0778	rs17064378	-2.94	rs4583344	0.0353	6.16	-1.477	369	3	lasso	0.03565	9.73e-08	-1.83054	0.0672
CTS	ENSG00000121577	POPDC2	3	119355304	119384171	0.09641	rs4687998	2.73	rs484809	0.0339	-6.33	-0.335	210	47	enet	0.06644	3.43e-13	1.8288	0.0674
IFN	ENSG00000198468	FLVCR1-DT	1	213025450	213031430	0.7084	rs4951638	-2.77	rs1047881	0.64531	-12.19	1.572	183	27	enet	0.65764	9.87e-55	-1.82897	0.067404
LPS24	ENSG00000173917	HOXB2	17	46618256	46623441	0.5234	rs3764400	2.35	rs8073963	0.30522	-9.63	-1.928	175	175	blup	0.4959	1.1e-35	1.8281	0.06754
IFN	ENSG00000170448	NFXL1	4	47849257	47916653	0.3387	rs309875	2.69	rs1440221	0.39843	9.58	1.934	182	4	lasso	0.3881	4.01e-26	1.828	0.067545
CD14	ENSG00000115866	DARS1	2	136664247	136743670	0.1154	rs2322659	2.08	rs2304371	0.069143	5.17	0.987	134	134	blup	0.08306	5.81e-06	1.82782	0.06758
LPS2	ENSG00000161395	PGAP3	17	37827375	37853050	0.0624	rs7217037	-3.42	rs903502	0.076455	5.5	-1.387	153	2	lasso	0.11331	1.14e-07	-1.8252	0.06797
LPS2	ENSG00000160199	PKNOX1	21	44394620	44453691	0.1716	rs228042	-2.92	rs2839625	0.111224	5.6	1.604	277	277	blup	0.1007	5.94e-07	1.8244	0.0681
LPS2	ENSG00000099810	MTAP	9	21802542	21931646	0.1113	rs10965163	4.07	rs7023329	0.060859	-4.82	1.622	195	3	lasso	0.0545	0.000222	-1.8241	0.0681
LPS24	ENSG00000146842	TMEM209	7	129804555	129847610	0.1781	rs4363128	1.95	rs17164729	0.042615	-6	-1.79	183	6	enet	0.07152	2.55e-05	1.8236	0.0682
IFN	ENSG00000134242	PTPN22	1	114356433	114414381	0.1114	rs2040041	2.81	rs1217382	0.09909	-5.22	1.777	224	2	lasso	0.09877	7.64e-07	-1.82258	0.068367
LPS24	ENSG00000147852	VLDLR	9	2621834	2660053	0.3171	rs693007	-3.33	rs7045124	0.19397	7.42	-1.607	358	23	enet	0.24705	7.54e-16	-1.821	0.06861
IFN	ENSG00000205057	CLLU1-AS1	12	92813870	92821924	0.3275	rs11106694	2.75	rs12580153	0.303	8.39	1.735	212	6	lasso	0.2973	2.83e-19	1.82086	0.068629
IFN	ENSG00000110628	SLC22A18	11	2920951	2946476	0.5441	rs35134285	-2.62	rs16928809	0.250973	-7.73	2.11	285	5	lasso	0.45271	1.25e-31	-1.82035	0.0687
LPS2	ENSG00000160193	WDR4	21	44263204	44299678	0.2655	rs228042	-2.92	rs11911090	0.20337	-6.81	-1.754	321	5	lasso	0.2085	2.32e-13	1.8205	0.0687
CTS	ENSG00000099821	POLRMT	19	617223	633597	0.0759	rs3764650	5.71	rs11672829	0.0667	-7.23	-1.365	170	6	enet	0.06598	4.16e-13	1.82031	0.0687
IFN	ENSG00000144909	OSBPL11	3	125247702	125313934	0.1061	rs7630575	2.44	rs2979306	0.09814	4.89	1.82	175	1	lasso	0.0854	4.31e-06	1.82	0.06876
CTS	ENSG00000075826	SEC31B	10	102246399	102289628	0.0245	rs2273654	-3.07	rs11190578	0.021072	-4.21	0.896	156	2	lasso	0.02584	5.16e-06	-1.81943	0.0689
CTS	ENSG00000204070	SYS1	20	43990577	44005438	0.1605	rs11696501	3.57	rs2743439	0.154239	-11.58	1.696	160	3	lasso	0.19206	3.88e-37	-1.81908	0.0689
LPS2	ENSG00000136280	CCM2	7	45039074	45116068	0.2379	rs17567636	-2.27	rs4361689	0.014544	-3.99	0.745	202	202	blup	0.08134	7.25e-06	1.8185	0.06899
CTS	ENSG00000048544	MRPS10	6	42174539	42185603	0.334	rs9369325	2.32	rs13217993	0.432044	-18.12	1.828	195	3	lasso	0.43212	3.42e-95	-1.81822	0.069
CTS	ENSG00000119401	TRIM32	9	119449581	119463579	0.1525	rs10983517	2.8	rs10983313	0.064186	-7.04	1.199	300	4	lasso	0.11622	2.66e-22	-1.81703	0.0692
IFN	ENSG00000151929	BAG3	10	121410882	121437331	0.1493	rs3781503	2.98	rs1052289	0.07837	-4.65	2.068	233	3	lasso	0.07712	1.24e-05	-1.817	0.069217
IFN	ENSG00000146859	TMEM140	7	134832824	134850967	0.3899	rs10266018	-2.45	rs10215144	0.5	-10.7	-1.824	194	3	lasso	0.4917	2.85e-35	1.8153	0.06947
CTS	ENSG00000151503	NCAPD3	11	134020014	134095348	0.063	rs12417998	-2.87	rs4362160	0.0359	-5.36	-0.786	271	15	enet	0.041519	9.05e-09	1.8151	0.0695
LPS24	ENSG00000159692	CTBP1	4	1205236	1243741	0.2058	rs17781348	2.9	rs4974574	0.040692	5.31	-1.785	198	198	blup	0.11501	9.15e-08	-1.8148	0.06956
IFN	ENSG00000116133	DHCR24	1	55315306	55352891	0.1535	rs1165226	4.26	rs4927176	0.06451	-5.11	0.31	269	269	blup	0.07958	9.08e-06	-1.81399	0.069679
CTS	ENSG00000158485	CD1B	1	158297741	158301321	0.0753	rs12724903	2.32	rs10489830	0.0802	-8.03	2.082	219	6	lasso	0.07624	5.97e-15	-1.81374	0.0697
CD14	ENSG00000079257	LXN	3	158363611	158390482	0.4062	rs6769725	3.06	rs3867391	0.348506	9.01	-1.872	132	2	lasso	0.3443	1.05e-22	-1.81353	0.0698
IFN	ENSG00000163864	NMNAT3	3	139279022	139396859	0.1878	rs17336118	2.58	rs10935342	0.040979	5.27	-1.227	237	15	enet	0.1084	2.16e-07	-1.81323	0.0698
LPS24	ENSG00000136828	RALGPS1	9	129677053	129985445	0.1032	rs887653	3.05	rs10819243	0.12468	5.45	1.842	191	4	lasso	0.09824	8.19e-07	1.8126	0.06989
LPS2	ENSG00000100138	SNU13	22	42069934	42086508	0.1061	rs2273085	3.23	rs9607821	0.0593	4.07	-1.497	138	2	lasso	0.0444	0.000799	-1.8126	0.06989
CTS	ENSG00000130475	FCHO1	19	17858527	17899377	0.1103	rs8102890	3	rs8101609	0.081	-7.99	-1.809	205	2	lasso	0.07865	2.19e-15	1.811	0.0701
CTS	ENSG00000146859	TMEM140	7	134832824	134850967	0.1217	rs17168358	2.22	rs10215144	0.132986	-10.13	-1.824	198	6	lasso	0.12844	1.31e-24	1.81076	0.0702
CTS	ENSG00000156795	NTAQ1	8	124428965	124479470	0.2054	rs16898013	-2.54	rs7014678	0.105	-9.39	-2	269	18	enet	0.16658	5.21e-32	1.8087	0.0705
IFN	ENSG00000106771	TMEM245	9	111777432	111882225	0.3418	rs7848857	3.39	rs2275496	0.19666	7.26	-1.541	277	8	lasso	0.28138	3.63e-18	-1.80846	0.07053
LPS2	ENSG00000198468	FLVCR1-DT	1	213025450	213031430	0.0993	rs4951638	-2.77	rs1047881	0.0632	-4.49	1.572	183	11	enet	0.05641	0.000174	-1.8085	0.07053
CTS	ENSG00000119318	RAD23B	9	110045418	110094475	0.0529	rs10739244	-3.08	rs10217338	0.020611	-4.12	1.766	266	3	lasso	0.01431	0.000566	-1.80793	0.0706
IFN	ENSG00000166816	LDHD	16	75145758	75150669	0.149	rs11864719	-2.65	rs1423877	0.0117	4.08	-0.326	182	15	enet	0.0616	9.02e-05	-1.8079	0.07063
IFN	ENSG00000150995	ITPR1	3	4535032	4889524	0.2566	rs9836876	2.85	rs17040698	0.031019	-3.99	-1.039	384	7	lasso	0.0474	0.00055	1.80776	0.07064
CD14	ENSG00000272327	None	8	32623643	32625477	0.3098	rs7005288	-2.94	rs4733130	0.24757	-7.57	-1.841	168	9	lasso	0.2415	1.74e-15	1.80631	0.0709
CTS	ENSG00000075914	EXOSC7	3	45016733	45077558	0.17862	rs7618668	-5.03	rs11130040	0.158	11.01	-2.417	168	16	enet	0.15192	3.97e-29	-1.8062	0.0709
CD14	ENSG00000187796	CARD9	9	139256355	139268133	0.2048	rs2297690	-2.87	rs10781500	0.20922	7.88	-1.808	206	11	enet	0.2448	1.06e-15	-1.80607	0.07091
LPS2	ENSG00000134283	PPHLN1	12	42632249	42853517	0.0722	rs3229	-2.72	rs3810793	0.06738	-5.05	-1.742	219	2	lasso	0.0717	2.47e-05	1.8048	0.071101
CD14	ENSG00000029639	TFB1M	6	155578643	155635627	0.1257	rs162984	2.83	rs324367	0.049527	-4.22	2.616	244	244	blup	0.04609	0.000647	-1.8044	0.07116
IFN	ENSG00000100744	GSKIP	14	96829814	96853625	0.3614	rs4905528	2.89	rs1545280	0.43031	9.92	1.779	275	4	lasso	0.4303	1.2e-29	1.80358	0.0713
LPS24	ENSG00000049759	NEDD4L	18	55711599	56068772	0.2393	rs17064378	-2.94	rs4583344	0.01708	4.24	-1.477	350	350	blup	0.0838	5.25e-06	-1.80386	0.0713
CD14	ENSG00000188312	CENPP	9	95087766	95382815	0.1489	rs13285641	-3.33	rs10992348	0.17775	6.54	-2.185	189	7	enet	0.1685	6.69e-11	-1.80301	0.07139
LPS24	ENSG00000126773	PCNX4	14	60558629	60635851	0.1088	rs219399	-2.76	rs219370	0.122761	5.53	-2.041	110	110	blup	0.1214	3.93e-08	-1.8028	0.07142
LPS24	ENSG00000100744	GSKIP	14	96829814	96853625	0.2907	rs4905528	2.89	rs4905480	0.316055	8.52	1.831	275	6	enet	0.3038	9.76e-20	1.8028	0.07142
CTS	ENSG00000136068	FLNB	3	57994127	58157982	0.44704	rs839248	-2.56	rs1612471	0.128	10.89	-1.325	193	30	enet	0.2922	5.98e-59	-1.8025	0.0715
CTS	ENSG00000123975	CKS2	9	91926113	91931618	0.0645	rs11265909	-3.9	rs3211663	0.043406	-5.98	1.584	181	4	lasso	0.04198	7.5e-09	-1.80202	0.0715
CD14	ENSG00000140416	TPM1	15	63334831	63364114	0.2371	rs7175750	-3.09	rs4775610	0.09743	-5.67	-0.05	239	13	enet	0.167	8.19e-11	1.80165	0.0716
CTS	ENSG00000114770	ABCC5	3	183637722	183735803	0.1083	rs11706273	-2.75	rs939335	0.135	-10.89	-1.785	260	4	lasso	0.15466	1.16e-29	1.8016	0.0716
CD14	ENSG00000162746	FCRLB	1	161691353	161697933	0.1962	rs2134697	-2.92	rs1340978	0.0468	5.66	-1.213	215	18	enet	0.114882	9.3e-08	-1.80085	0.0717
LPS24	ENSG00000160199	PKNOX1	21	44394620	44453691	0.0997	rs228042	-2.92	rs1571741	0.12727	5.76	1.801	277	1	lasso	0.10803	2.29e-07	1.801	0.0717
CTS	ENSG00000170871	KIAA0232	4	6783102	6885897	0.0849	rs4689606	2.55	rs7670538	0.058295	-6.82	1.748	333	3	lasso	0.05204	1.26e-10	-1.80095	0.0717
IFN	ENSG00000250565	ATP6V1E2	2	46717889	46769696	0.4929	rs17823065	-3.36	rs1001745	0.330326	-9.09	1.359	331	19	enet	0.4002	4.12e-27	-1.80027	0.07182
IFN	ENSG00000148019	CEP78	9	80850978	80894606	0.1339	rs11137606	2.47	rs12238895	0.05046	4.15	-1.924	166	166	blup	0.04822	0.000494	-1.79969	0.07191
CTS	ENSG00000139921	TMX1	14	51706880	51722759	0.128	rs10498429	3.19	rs12432203	0.0545	-7.39	0.904	332	20	enet	0.08378	2.58e-16	-1.7994	0.072
LPS2	ENSG00000018280	SLC11A1	2	219246752	219261617	0.5549	rs4674301	2.71	rs13062	0.40537	9.69	1.79	171	5	lasso	0.40107	3.51e-27	1.79823	0.0721
LPS24	ENSG00000182853	VMO1	17	4688580	4689728	0.3514	rs16954223	3.95	rs8078118	0.10576	6.14	1.526	246	4	lasso	0.24634	8.4e-16	1.7983	0.07213
LPS24	ENSG00000064201	TSPAN32	11	2323227	2339430	0.2162	rs626738	2.65	rs2074019	0.164754	-6.32	1.569	277	2	lasso	0.1755	2.53e-11	-1.7977	0.0722
IFN	ENSG00000243927	MRPS6	21	35445524	35515334	0.1574	rs2834269	2.96	rs2834368	0.03875	5.53	0.79	244	19	enet	0.0814	7.17e-06	1.798	0.0723
IFN	ENSG00000187037	GPR141	7	37723399	37873390	0.2176	rs2722334	-3.87	rs10272013	0.134	6.08	1.395	297	8	lasso	0.1678	7.37e-11	1.7954	0.07258
CTS	ENSG00000166452	AKIP1	11	8932686	8941631	0.0967	rs1353730	2.81	rs1560569	0.085	8.62	-0.791	142	14	enet	0.111361	2.16e-21	-1.7955	0.0726
CD14	ENSG00000171729	TMEM51	1	15479028	15546976	0.5035	rs17385885	-2.8	rs12070469	0.247	8.63	-1.432	291	7	lasso	0.403205	2.34e-27	-1.79478	0.0727
CTS	ENSG00000157168	NRG1	8	31496902	32622548	0.4139	rs7812391	3.16	rs7005606	0.345	-16.36	-1.827	372	27	enet	0.37666	7.26e-80	1.7946	0.0727
LPS2	ENSG00000184221	OLIG1	21	34442450	34444726	0.1506	rs17711780	-2.63	rs4311129	0.017307	-3.76	-0.604	227	18	enet	0.0571	0.000159	-1.7935	0.0729
LPS24	ENSG00000163682	RPL9	4	39455744	39460568	0.111	rs13135439	-2.67	rs11940694	0.038409	5.09	-2.329	162	5	enet	0.07052	2.89e-05	-1.7922	0.0731
CTS	ENSG00000100147	CCDC134	22	42196683	42222303	0.0461	rs2024566	2.73	rs17377643	0.028005	-5.76	-1.405	106	11	enet	0.03232	3.74e-07	1.79201	0.0731
CD14	ENSG00000135040	NAA35	9	88556061	88637213	0.1387	rs618242	3.43	rs4877959	0.16978	6.42	1.886	150	2	lasso	0.1554	4.07e-10	1.79158	0.0732
CTS	ENSG00000100124	ANKRD54	22	38226862	38245334	0.0929	rs2267366	3.42	rs17752670	0.067635	7.28	-2.049	166	5	lasso	0.06786	1.91e-13	-1.79177	0.0732
CD14	ENSG00000101290	CDS2	20	5107432	5178533	0.4363	rs4815759	-3.13	rs6107589	0.36943	-9.4	1.68	285	3	lasso	0.37713	3.03e-25	-1.7911	0.073276
IFN	ENSG00000118900	UBN1	16	4896666	4932361	0.176	rs4038782	-3.19	rs12444795	0.0934	5.47	-1.613	189	4	lasso	0.10063	6e-07	-1.7905	0.07337
LPS24	ENSG00000163785	RYK	3	133784147	133969689	0.1264	rs17376789	3.19	rs6763231	0.00771	4.1	1.768	258	2	lasso	0.0299	0.00514	1.7905	0.0734
LPS2	ENSG00000196781	TLE1	9	84198598	84304220	0.171	rs3897745	-2.38	rs2796471	0.04815	4.36	0.848	213	5	lasso	0.05764	0.000149	1.7905	0.0734
CTS	ENSG00000183060	LYSMD4	15	100255902	100273766	0.1717	rs2924770	-2.38	rs8041078	0.064493	8.51	0.954	236	23	enet	0.16055	8.1e-31	1.79036	0.0734
CTS	ENSG00000130640	TUBGCP2	10	135093135	135125841	0.0569	rs10776675	2.55	rs7912335	0.001058	-4.15	-1.199	148	17	enet	0.02518	6.74e-06	1.79011	0.0734
CTS	ENSG00000146842	TMEM209	7	129804555	129847610	0.2143	rs13225903	2.1	rs17164729	0.126631	-9.9	-1.79	161	1	lasso	0.12032	4.51e-23	1.79	0.0735
CD14	ENSG00000135905	DOCK10	2	225629807	225907162	0.4391	rs1517484	-3.35	rs6436515	0.385481	9.39	-1.85	207	14	enet	0.42711	2.24e-29	-1.78964	0.07351
CD14	ENSG00000184164	CRELD2	22	50311815	50321188	0.1613	rs11913210	-2.72	rs1608	0.02157	4.4	-2.468	204	204	blup	0.0439	0.000853	-1.7894	0.07355
IFN	ENSG00000128487	SPECC1	17	19912657	20222339	0.1797	rs7209653	2.32	rs7209653	0.09202	5.76	2.319	125	9	lasso	0.1111	1.53e-07	1.7894	0.073551
CD14	ENSG00000124570	SERPINB6	6	2948393	2972090	0.1226	rs1150656	-3.25	rs2756071	0.083276	-4.81	-1.792	317	3	lasso	0.03673	0.00213	1.7882	0.07374
CTS	ENSG00000135905	DOCK10	2	225629807	225907162	0.2477	rs1517484	-3.35	rs2304334	0.251658	14.03	-1.751	222	6	lasso	0.27382	9.96e-55	-1.7877	0.0738
LPS24	ENSG00000122224	LY9	1	160765864	160798051	0.1071	rs4233366	-2.98	rs2502805	-0.000928	-3.17	-1.043	245	245	blup	0.03173	0.00404	1.7875	0.07386
LPS24	ENSG00000076067	RBMS2	12	56915713	56984745	0.2914	rs7302925	2.81	rs10876902	0.201246	-7.14	-0.782	161	7	lasso	0.25864	1.28e-16	1.787	0.07393
IFN	ENSG00000267100	ILF3-DT	19	10762538	10764520	0.2148	rs7246673	-3.19	rs28997582	0.061412	4.77	0.558	187	4	lasso	0.1141	1.02e-07	1.787	0.07394
LPS2	ENSG00000074696	HACD3	15	65822756	65870687	0.1494	rs17810074	2.74	rs2456015	0.05036	4.93	-1.742	114	114	blup	0.057	0.000162	-1.7868	0.07397
IFN	ENSG00000101190	TCFL5	20	61472467	61493115	0.2687	rs4809479	-2.76	rs3664	0.119319	6.38	-1.497	256	6	lasso	0.1799	1.37e-11	-1.78632	0.07405
IFN	ENSG00000099875	MKNK2	19	2037470	2051243	0.2504	rs887270	-2.64	rs1599860	0.132044	5.66	-2.081	230	5	lasso	0.1496	8.98e-10	-1.7857	0.07415
CTS	ENSG00000197961	ZNF121	19	9671029	9695209	0.0495	rs714395	2.88	rs2042200	0.0276	5.59	1.835	135	3	lasso	0.02903	1.42e-06	1.78485	0.0743
IFN	ENSG00000129562	DAD1	14	23033805	23058175	0.1721	rs7142158	3.21	rs5742858	-0.00395	3.88	-1.621	355	41	enet	0.0329	0.00349	-1.78358	0.0745
LPS24	ENSG00000179979	None	4	1385340	1389780	0.2998	rs4505759	-2.78	rs10024529	0.242784	7.48	1.643	155	5	lasso	0.2509	4.2e-16	1.7833	0.07454
CD14	ENSG00000185875	THNSL1	10	25305587	25315593	0.1396	rs4453120	-2.5	rs10828663	-0.000181	3.32	-0.993	176	176	blup	0.0447	0.000776	-1.7818	0.07478
CD14	ENSG00000100097	LGALS1	22	38071615	38075813	0.1599	rs2267366	3.42	rs11912647	0.03427	4.19	-1.372	237	7	lasso	0.0693	3.36e-05	-1.7812	0.07488
LPS24	ENSG00000109047	RCVRN	17	9799637	9808938	0.1922	rs4791959	2.74	rs1047334	0.13034	5.9	2.154	326	7	lasso	0.09436	1.35e-06	1.7809	0.07492
CD14	ENSG00000139055	ERP27	12	15066969	15092016	0.1762	rs10846109	-2.55	rs2445388	0.0488	-6.01	0.433	166	15	enet	0.1422	2.44e-09	-1.7809	0.07493
LPS2	ENSG00000103264	FBXO31	16	87360593	87425748	0.1909	rs4843534	-3.03	rs933717	0.10747	-5.91	2.194	336	3	lasso	0.1051	3.37e-07	-1.7803	0.075
CTS	ENSG00000133794	ARNTL	11	13298199	13408813	0.1456	rs2241857	3.73	rs7942486	0.0737	8.42	-1.636	230	6	lasso	0.088547	3.49e-17	-1.7807	0.075
CTS	ENSG00000167302	TEPSIN	17	79202077	79212891	0.0763	rs4969385	2.79	rs2725391	0.084088	-8.15	1.854	150	3	lasso	0.08238	4.62e-16	-1.7804	0.075
IFN	ENSG00000073969	NSF	17	44668035	44834830	0.1618	rs199533	-2.41	rs199501	0.10248	4.97	-2.168	80	3	lasso	0.0878	3.16e-06	-1.78011	0.075058
IFN	ENSG00000130779	CLIP1	12	122755979	122907179	0.0671	rs2242260	3.23	rs4758648	0.0119	-3.57	-1.365	145	145	blup	0.0173	0.0262	1.78	0.075076
CTS	ENSG00000177885	GRB2	17	73314157	73401790	0.0241	rs11870474	4.21	rs8073890	0.018184	-4.61	1.893	126	5	lasso	0.021	3.67e-05	-1.7796	0.0751
LPS24	ENSG00000116032	GRIN3B	19	1000418	1009731	0.2208	rs3764650	5.71	rs2240158	0.143167	-6.07	-2.127	265	4	lasso	0.14914	9.54e-10	1.77907	0.0752
CTS	ENSG00000110756	HPS5	11	18300223	18343745	0.1357	rs11024600	-2.48	rs7128017	0.0834	-8.16	-1.886	182	4	lasso	0.079144	1.78e-15	1.7792	0.0752
CTS	ENSG00000123329	ARHGAP9	12	57866038	57882597	0.056	rs3204635	-2.84	rs8176345	-0.00123	-3.68	0.146	100	100	blup	0.01321	0.000889	-1.77948	0.0752
LPS2	ENSG00000130640	TUBGCP2	10	135093135	135125841	0.1004	rs10776675	2.55	rs2995300	0.087763	-4.91	-1.778	204	1	lasso	0.06655	4.8e-05	1.778	0.075404
CTS	ENSG00000169245	CXCL10	4	76942273	76944650	0.0398	rs12508223	-2.92	rs4859414	0.006928	-4.5	2.348	183	183	blup	0.01193	0.00151	-1.77767	0.0755
CD14	ENSG00000156603	MED19	11	57471186	57479693	0.1282	rs2729353	-3.11	rs11229087	0.08155	4.83	0.617	179	179	blup	0.07824	1.08e-05	1.77606	0.0757
LPS24	ENSG00000135245	HILPDA	7	128095903	128098472	0.1106	rs6944446	-2.91	rs11761199	-0.000439	-3.9	-1.147	176	19	enet	0.02045	0.0174	1.7748	0.0759
LPS2	ENSG00000162086	ZNF75A	16	3355406	3368852	0.0869	rs3751836	2.96	rs6501169	0.00529	-3.5	-0.133	205	205	blup	0.0159	0.0319	-1.775	0.0759
LPS2	ENSG00000145349	CAMK2D	4	114372188	114683083	0.194	rs2374216	2.51	rs3815072	0.066336	4.54	0.282	252	252	blup	0.08476	4.67e-06	1.775	0.0759
CTS	ENSG00000133313	CNDP2	18	72163051	72188366	0.1855	rs1790801	2.66	rs4891557	0.189	-12.07	-1.934	218	4	lasso	0.18994	1.05e-36	1.77505	0.0759
CTS	ENSG00000140455	USP3	15	63796793	63886839	0.0386	rs723428	-3.23	rs11635675	0.019272	4.76	2.256	180	13	enet	0.03132	5.61e-07	1.77493	0.0759
CD14	ENSG00000152492	CCDC50	3	191046866	191116459	0.1821	rs6444590	3.2	rs10937476	0.091521	-5.2	-0.356	209	14	enet	0.15566	3.92e-10	1.77443	0.076
CTS	ENSG00000106772	PRUNE2	9	79226292	79521003	0.7705	rs2490591	2.3	rs620552	0.804433	24.68	1.566	334	65	enet	0.81578	3.9e-280	1.77456	0.076
CTS	ENSG00000101190	TCFL5	20	61472467	61493115	0.1664	rs4809479	-2.76	rs2294996	0.131741	10.1	-1.37	190	44	enet	0.15188	4.05e-29	-1.7736	0.0761
LPS2	ENSG00000180917	CMTR2	16	71315292	71323618	0.2152	rs2288487	-2.99	rs3096381	0.14441	5.85	-1.83	109	2	lasso	0.1426	2.32e-09	-1.7728	0.0763
IFN	ENSG00000129925	PGAP6	16	420773	437113	0.4212	rs2541644	3.3	rs540	0.387	9.55	1.014	195	5	lasso	0.42728	2.17e-29	1.7718	0.07642
LPS2	ENSG00000072210	ALDH3A2	17	19551449	19580911	0.1101	rs3886478	2.61	rs11657205	0.009843	-4.23	0.837	126	126	blup	0.08229	6.41e-06	-1.7709	0.07658
CTS	ENSG00000090565	RAB11FIP3	16	475619	573011	0.0328	rs7196963	-2.98	rs3852766	0.037317	-5.55	-1.87	163	5	enet	0.025509	5.9e-06	1.77046	0.0767
CTS	ENSG00000124570	SERPINB6	6	2948393	2972090	0.1012	rs12526097	-3.23	rs2756072	0.084168	-8.11	-1.77	296	1	lasso	0.08201	5.39e-16	1.77	0.0767
LPS24	ENSG00000144580	CNOT9	2	219433303	219461803	0.0589	rs4674301	2.71	rs10189479	0.047638	-4.02	1.589	155	155	blup	0.030675	0.00462	-1.7697	0.0768
CTS	ENSG00000110799	VWF	12	6058040	6233936	0.134	rs1639122	-3.07	rs6489695	0.0977	9.29	1.853	297	3	lasso	0.11081	2.74e-21	1.76808	0.077
CTS	ENSG00000172243	CLEC7A	12	10269376	10282857	0.1151	rs608418	2.84	rs11053624	0.0607	-6.99	2.139	188	9	enet	0.08082	8.86e-16	-1.7685	0.077
LPS2	ENSG00000139625	MAP3K12	12	53874274	53893847	0.1407	rs6580942	-3.05	rs11170567	0.017264	3.82	1.497	200	200	blup	0.104	3.86e-07	1.7681	0.077038
CD14	ENSG00000163864	NMNAT3	3	139279022	139396859	0.3522	rs17336118	2.58	rs7648532	0.158764	7.53	-0.927	237	10	enet	0.31546	1.42e-20	-1.76783	0.0771
CTS	ENSG00000110002	VWA5A	11	123986069	124018428	0.0301	rs1453631	-3.3	rs11219559	-0.000325	3.81	-1.153	239	239	blup	0.013182	0.0009	-1.7679	0.0771
CTS	ENSG00000090006	LTBP4	19	41098789	41135725	0.0648	rs892119	-2.6	rs7259067	0.0282	-5.92	1.849	140	16	enet	0.03848	3.09e-08	-1.76791	0.0771
CD14	ENSG00000117697	NSL1	1	212899495	212965124	0.1928	rs4951638	-2.77	rs2884675	0.173	6.6	1.637	191	10	enet	0.178617	1.63e-11	1.76714	0.0772
CTS	ENSG00000129219	PLD2	17	4710391	4726729	0.0325	rs12150370	3.94	rs2286670	0.009982	3.87	1.785	206	206	blup	0.01073	0.00249	1.7666	0.0773
CTS	ENSG00000133106	EPSTI1	13	43460524	43566407	0.0383	rs9567099	-3.57	rs4142312	0.026127	4.88	-1.777	272	2	lasso	0.01655	0.000226	-1.7663	0.0773
LPS24	ENSG00000163945	UVSSA	4	1341054	1381837	0.0877	rs17781348	2.9	rs17164229	0.041979	4.58	1.393	171	2	lasso	0.05966	0.000115	1.7664	0.07732
LPS2	ENSG00000063761	ADCK1	14	78266426	78401355	0.1415	rs3087972	2.43	rs724264	0.05978	4.83	1.972	339	5	lasso	0.05567	0.000192	1.7657	0.0774
CTS	ENSG00000099956	SMARCB1	22	24129150	24176703	0.0436	rs5751691	-2.57	rs738791	0.011338	-4.28	0.288	180	180	blup	0.02109	3.55e-05	-1.76621	0.0774
LPS24	ENSG00000177054	ZDHHC13	11	19138646	19197969	0.1258	rs7129281	2.61	rs3802798	0.056122	4.65	1.034	257	5	lasso	0.0888	2.78e-06	1.7645	0.0776
CTS	ENSG00000197771	MCMBP	10	121588972	121652068	0.3206	rs1265536	2.71	rs17681175	0.321553	-15.68	1.574	235	4	lasso	0.32613	4.89e-67	-1.76374	0.0778
IFN	ENSG00000106868	SUSD1	9	114803065	114937688	0.3529	rs12686374	2.37	rs4310281	0.22843	-7.44	-2.191	220	38	enet	0.27034	2.07e-17	1.76329	0.07785
LPS24	ENSG00000121691	CAT	11	34460472	34493609	0.0811	rs475043	-3.09	rs2284369	0.054369	-4.52	1.763	281	1	lasso	0.0414	0.00117	-1.763	0.0779
LPS2	ENSG00000121691	CAT	11	34460472	34493609	0.1459	rs475043	-3.09	rs2284369	0.131931	-5.7	1.763	281	1	lasso	0.12035	4.52e-08	-1.763	0.0779
IFN	ENSG00000138439	FAM117B	2	203499901	203634480	0.1309	rs934287	-2.8	rs13432396	0.039576	-4.45	-1.577	113	113	blup	0.0743	1.79e-05	1.76238	0.07801
CTS	ENSG00000204262	COL5A2	2	189896622	190044605	0.8638	rs17291834	3.16	rs12473931	0.057426	8.01	0.696	137	63	enet	0.30818	1.04e-62	-1.762	0.0781
CD14	ENSG00000123159	GIPC1	19	14588572	14606944	0.1861	rs2420543	2.52	rs11671204	0.151959	-6.01	1.595	227	17	enet	0.1464	1.38e-09	-1.7607	0.07829
IFN	ENSG00000108946	PRKAR1A	17	66507921	66547460	0.154	rs8076757	-3	rs8076465	0.10239	-5.07	1.76	227	3	lasso	0.0846	4.74e-06	-1.76017	0.078378
CD14	ENSG00000177700	POLR2L	11	837356	842545	0.1679	rs7482484	-3.82	rs7946539	0.08291	-5.56	-2.333	215	5	lasso	0.09758	8.92e-07	1.75999	0.0784
IFN	ENSG00000167394	ZNF668	16	31072164	31085641	0.1524	rs4597342	-2.79	rs4889603	0.138	5.92	1.729	134	2	lasso	0.11791	6.24e-08	1.7592	0.07855
CD14	ENSG00000119326	CTNNAL1	9	111704851	111775809	0.3934	rs7848857	3.39	rs12555920	0.04928	4.5	2.712	257	35	enet	0.1928	2.19e-12	1.75897	0.07858
IFN	ENSG00000108384	RAD51C	17	56769934	56811703	0.549	rs2526378	-4.94	rs12935851	0.78913	13.4	-1.636	131	18	enet	0.7889	1.7e-78	-1.75889	0.078596
LPS24	ENSG00000163935	SFMBT1	3	52937588	53080766	0.1179	rs2276816	-2.15	rs2306572	0.00338	-3.77	0.813	164	15	enet	0.07	3.11e-05	-1.7588	0.0786
CTS	ENSG00000118007	STAG1	3	136055077	136471220	0.02437	rs11718972	-2.47	rs10513002	0.00736	4.33	-1.799	136	5	enet	0.01268	0.00111	-1.7591	0.0786
CTS	ENSG00000011422	PLAUR	19	44150247	44174699	0.0964	rs10402666	-2.93	rs2302524	0.0937	-8.63	1.759	148	1	lasso	0.09026	1.7e-17	-1.759	0.0786
CD14	ENSG00000065457	ADAT1	16	75630879	75657198	0.1282	rs11864719	-2.65	rs4149501	0.07848	5.79	-1.194	167	167	blup	0.07441	1.76e-05	-1.7586	0.07864
CTS	ENSG00000156599	ZDHHC5	11	57435219	57468659	0.0641	rs3851117	-3.22	rs708228	0.0555	6.66	1.081	146	13	enet	0.049839	3.08e-10	1.7581	0.0787
CTS	ENSG00000001461	NIPAL3	1	24742284	24799466	0.0393	rs4649163	-2.96	rs195729	0.0167	-4.62	1.669	185	4	enet	0.02	5.52e-05	-1.75809	0.0787
CTS	ENSG00000162694	EXTL2	1	101337943	101361554	0.0595	rs7541500	2.76	rs12040671	0.037	-5.4	-0.977	176	5	enet	0.03828	3.36e-08	1.75799	0.0788
IFN	ENSG00000072864	NDE1	16	15737124	15820210	0.1439	rs9652609	2.67	rs16967494	0.122	-5.55	-1.756	269	1	lasso	0.10067	5.96e-07	1.756	0.07909
CTS	ENSG00000198873	GRK5	10	120967101	121215131	0.045	rs4751686	2.99	rs10749283	-0.000435	3.08	-0.774	233	233	blup	0.01127	0.00199	1.75565	0.0792
CD14	ENSG00000181019	NQO1	16	69740899	69760854	0.1868	rs2047597	2.27	rs2937126	0.16233	6.64	1.711	105	4	lasso	0.16157	1.74e-10	1.7552	0.07922
LPS24	ENSG00000100949	RABGGTA	14	24734744	24740945	0.1247	rs5244	2.23	rs729421	0.052333	-4.32	1.414	245	4	lasso	0.0656	5.43e-05	-1.75516	0.07923
CD14	ENSG00000159692	CTBP1	4	1205236	1243741	0.2557	rs17781348	2.9	rs7695691	0.22636	7.52	-1.911	198	9	lasso	0.22383	2.45e-14	-1.7546	0.07932
LPS24	ENSG00000090581	GNPTG	16	1401924	1413352	0.0931	rs909921	-2.75	rs374950	-0.003176	3.17	-2.13	250	250	blup	0.03239	0.00371	-1.7528	0.079642
CTS	ENSG00000150967	ABCB9	12	123405498	123466196	0.0476	rs11060762	-2.89	rs7304782	0.0455	6.72	-2.326	87	6	lasso	0.05212	1.21e-10	-1.75254	0.0797
LPS2	ENSG00000168995	SIGLEC7	19	51645556	51656783	0.2298	rs3865444	-5.07	rs12983058	0.142886	5.99	1.74	342	6	lasso	0.1217	3.78e-08	1.75182	0.0798
IFN	ENSG00000173320	STOX2	4	184774584	184944679	0.1744	rs7696696	2.83	rs7677714	-0.00442	3.61	0.042	345	345	blup	0.0415	0.00116	1.7517	0.079818
IFN	ENSG00000160199	PKNOX1	21	44394620	44453691	0.163	rs228042	-2.92	rs1571741	0.1524	6.11	1.801	277	10	enet	0.1381	4.24e-09	1.751	0.0799
LPS2	ENSG00000256087	ZNF432	19	52534632	52598991	0.1686	rs10418739	-3.16	rs12462359	0.001633	3.45	-1.903	306	306	blup	0.02775	0.00673	-1.74927	0.0802
LPS24	ENSG00000141503	MINK1	17	4736683	4801356	0.1219	rs16954223	3.95	rs3966782	0.07915	5.47	1.684	254	3	lasso	0.10769	2.39e-07	1.7489	0.08031
LPS24	ENSG00000124207	CSE1L	20	47662849	47713489	0.0762	rs7261606	-2.97	rs1538482	0.022287	-4.15	-2.107	208	208	blup	0.0147	0.0372	1.7489	0.080313
CTS	ENSG00000110422	HIPK3	11	33278218	33378569	0.0292	rs7933966	2.2	rs3847595	0.0149	4.21	-0.848	138	2	lasso	0.021816	2.64e-05	-1.7481	0.0804
CTS	ENSG00000162104	ADCY9	16	4003388	4166186	0.0466	rs3751836	2.96	rs2444217	0.002058	4.15	0.739	203	203	blup	0.013351	0.000839	1.74829	0.0804
LPS2	ENSG00000205057	CLLU1-AS1	12	92813870	92821924	0.7237	rs11106694	2.75	rs12580153	0.744425	13.01	1.735	212	5	lasso	0.7431	7.45e-69	1.7478	0.080493
IFN	ENSG00000156110	ADK	10	75910960	76469061	0.7518	rs2395097	-3.31	rs11596526	0.61376	11.86	-1.383	125	9	lasso	0.62953	7.52e-51	-1.7466	0.080709
IFN	ENSG00000127507	ADGRE2	19	14843205	14889353	0.3527	rs2420543	2.52	rs9305048	0.344174	8.92	-2.416	256	26	enet	0.3047	8.46e-20	-1.7465	0.08072
LPS24	ENSG00000187796	CARD9	9	139256355	139268133	0.2233	rs2297690	-2.87	rs10781499	0.29754	8.3	-1.729	206	3	lasso	0.29355	5.17e-19	-1.7462	0.08078
LPS2	ENSG00000101190	TCFL5	20	61472467	61493115	0.2557	rs4809479	-2.76	rs3664	0.114183	5.53	-1.497	256	8	lasso	0.10917	1.97e-07	-1.74571	0.0809
CTS	ENSG00000149262	INTS4	11	77589766	77705724	0.1861	rs1793344	2.91	rs7938133	0.0705	-7.48	-2.522	121	26	enet	0.112172	1.52e-21	1.7454	0.0809
CD14	ENSG00000002726	AOC1	7	150521715	150558592	0.5471	rs10244748	2.79	rs7806458	0.30679	8.49	-1.541	282	6	lasso	0.3394	2.46e-22	-1.7453	0.08092
CTS	ENSG00000197696	NMB	15	85198360	85201794	0.0783	rs2049511	3.96	rs2271431	0.100242	-9.03	-1.468	164	4	lasso	0.10335	6.65e-20	1.74506	0.081
LPS2	ENSG00000211455	STK38L	12	27396901	27478892	0.1141	rs12582845	2.52	rs7315029	0.027921	3.98	-1.411	219	12	enet	0.051	0.000347	-1.7443	0.081098
LPS24	ENSG00000156110	ADK	10	75910960	76469061	0.5562	rs2395097	-3.31	rs11596526	0.46344	10.35	-1.383	125	9	lasso	0.46868	4.31e-33	-1.74425	0.08112
CTS	ENSG00000163071	SPATA18	4	52917497	52963458	0.0157	rs959214	2.46	rs12507167	0.023413	-4.55	-1.744	58	1	lasso	0.02012	5.25e-05	1.744	0.0812
IFN	ENSG00000054277	OPN3	1	241753404	241840678	0.1626	rs10489350	3.01	rs587640	0.14742	-6.19	-1.743	326	2	lasso	0.1229	3.23e-08	1.74339	0.081265
LPS2	ENSG00000065457	ADAT1	16	75630879	75657198	0.1627	rs11864719	-2.65	rs2550887	0.19563	6.83	-1.089	167	6	lasso	0.1879	4.4e-12	-1.7433	0.0813
CD14	ENSG00000100815	TRIP11	14	92432335	92507240	0.0978	rs11160071	5.22	rs10146335	0.087643	4.61	-1.682	241	2	enet	0.0674	4.3e-05	-1.74294	0.08134
LPS24	ENSG00000100612	DHRS7	14	60610838	60636574	0.1554	rs219399	-2.76	rs1254036	0.212376	7.26	-1.743	98	4	lasso	0.2097	1.94e-13	-1.74176	0.08155
CTS	ENSG00000186532	SMYD4	17	1682779	1733928	0.146	rs11654642	-3.19	rs7216863	0.121467	9.71	1.541	204	16	enet	0.13014	6.22e-25	1.7415	0.0816
LPS2	ENSG00000138744	NAAA	4	76831809	76862204	0.2378	rs12508223	-2.92	rs9790644	0.106874	5.99	1.676	166	166	blup	0.17423	3.02e-11	1.7408	0.08171
CTS	ENSG00000105778	AVL9	7	32535038	33078516	0.0693	rs10216007	-2.34	rs2060707	0.056305	-6.9	-2.121	279	8	lasso	0.0579	1.15e-11	1.73898	0.082
CTS	ENSG00000133302	SLF1	5	93954052	94075141	0.0813	rs169822	-2.16	rs11955373	0.0995	-8.85	1.739	198	1	lasso	0.09438	2.99e-18	-1.739	0.082
CD14	ENSG00000059691	GATB	4	152591656	152682175	0.0972	rs12505581	-2.42	rs11099829	0.0085	-3.77	-0.98	161	161	blup	0.03741	0.00195	1.7383	0.08216
CTS	ENSG00000250565	ATP6V1E2	2	46717889	46769696	0.2633	rs17773016	-3.47	rs4952833	0.222646	-13.19	1.451	340	19	enet	0.2779	1.18e-55	-1.738	0.0822
CD14	ENSG00000221823	PPP3R1	2	68405989	68483369	0.1935	rs905488	-2.57	rs1060842	0.212873	-7.19	1.684	241	2	lasso	0.20177	6.1e-13	-1.73645	0.08248
CTS	ENSG00000103811	CTSH	15	79213400	79241916	0.4546	rs16970502	-2.25	rs12148472	0.236951	-13.52	-1.67	179	4	lasso	0.29859	1.92e-60	1.73647	0.0825
CTS	ENSG00000170917	NUDT6	4	123809852	123844123	0.0283	rs7676303	2.61	rs17408557	0.016622	4.58	2.3	117	117	blup	0.01677	0.000206	1.73546	0.0827
LPS2	ENSG00000029639	TFB1M	6	155578643	155635627	0.1104	rs162984	2.83	rs9371371	0.103268	5.18	1.735	244	1	lasso	0.06732	4.35e-05	1.735	0.08274
CTS	ENSG00000139174	PRICKLE1	12	42852140	42984157	0.2494	rs10880221	-2.78	rs7304375	0.115	9.44	-0.787	191	39	enet	0.18075	7.67e-35	-1.73474	0.0828
CTS	ENSG00000133116	KL	13	33590207	33640282	0.1141	rs426049	-2.52	rs626326	0.097052	8.76	1.908	210	20	enet	0.09644	1.25e-18	1.7328	0.0831
CTS	ENSG00000120699	EXOSC8	13	37572953	37583750	0.0607	rs1853326	-2.79	rs4291799	0.020089	-5.38	-1.302	194	4	lasso	0.04051	1.36e-08	1.7316	0.0833
LPS24	ENSG00000066455	GOLGA5	14	93260576	93306308	0.1351	rs11160071	5.22	rs12435423	0.024073	-4.06	-0.098	261	3	lasso	0.0305	0.00471	1.73181	0.08331
IFN	ENSG00000132142	None	17	35441923	35766909	0.1121	rs8067860	3.04	rs8079109	-0.00278	3.63	-1.072	271	271	blup	0.016	0.0312	-1.73155	0.083353
CD14	ENSG00000176476	SGF29	16	28565236	28603111	0.1356	rs1074629	-2.81	rs151228	0.15268	-6.12	-2.382	102	7	enet	0.1442	1.86e-09	1.7315	0.08337
LPS2	ENSG00000187796	CARD9	9	139256355	139268133	0.2465	rs2297690	-2.87	rs10781499	0.349643	9.03	-1.729	206	3	lasso	0.34013	2.17e-22	-1.7303	0.0836
CTS	ENSG00000122085	MTERF4	2	242011584	242041747	0.0563	rs10183172	2.88	rs2286323	0.027814	5.28	-1.685	178	4	lasso	0.02754	2.6e-06	-1.7302	0.0836
CD14	ENSG00000157168	NRG1	8	31496902	32622548	0.31	rs6997014	3.51	rs4733130	0.32934	-8.72	-1.841	328	5	lasso	0.3239	3.43e-21	1.72975	0.0837
CTS	ENSG00000158480	SPATA2	20	48519928	48532080	0.0615	rs4809760	3.47	rs1555317	0.005422	-4.57	-1.639	199	199	blup	0.01809	0.00012	1.72918	0.0838
IFN	ENSG00000111843	TMEM14C	6	10723148	10731362	0.1984	rs13194859	-2.52	rs566035	0.0195	-4.21	0.502	216	216	blup	0.0701	3.06e-05	1.7284	0.0839
LPS2	ENSG00000148384	INPP5E	9	139323071	139334274	0.1779	rs2297690	-2.87	rs8413	0.18696	-6.69	-1.486	202	3	lasso	0.17753	1.9e-11	1.7285	0.0839
CD14	ENSG00000176024	ZNF613	19	52430400	52452012	0.1071	rs10418739	-3.16	rs2278420	0.066108	5.03	-1.692	327	3	lasso	0.0651	5.8e-05	-1.7282	0.08396
CTS	ENSG00000196569	LAMA2	6	129204342	129837714	0.0445	rs6905254	3.02	rs7766689	-0.001266	3.39	0.207	362	362	blup	0.00611	0.0177	-1.72795	0.084
LPS24	ENSG00000153214	TMEM87B	2	112812800	112876895	0.2081	rs1399665	-3.39	rs4848978	0.144973	-5.85	2.231	133	4	lasso	0.208723	2.23e-13	-1.7271	0.0842
CTS	ENSG00000162639	HENMT1	1	109190912	109204148	0.0387	rs839879	-2.56	rs10776714	0.0238	-4.65	1.738	109	2	lasso	0.02063	4.28e-05	-1.72708	0.0842
CTS	ENSG00000093134	VNN3	6	133043926	133055904	0.0982	rs2300077	2.76	rs2267952	0.081617	-8.71	1.697	222	4	lasso	0.10026	2.48e-19	-1.72593	0.0844
IFN	ENSG00000145365	TIFA	4	113195698	113207059	0.0786	rs13110304	3.35	rs2117917	0.05375	4.51	2.208	148	148	blup	0.0146	0.0376	1.7256	0.084426
CD14	ENSG00000119509	INVS	9	102861538	103063282	0.2094	rs12000794	3.16	rs10123866	0.14736	6.99	-1.432	123	6	lasso	0.1979	1.07e-12	-1.72537	0.08446
CD14	ENSG00000170291	ELP5	17	7154735	7163259	0.302	rs8078571	-2.64	rs2106842	0.291482	-8.29	1.658	269	6	lasso	0.28634	1.65e-18	-1.725	0.084532
LPS2	ENSG00000107679	PLEKHA1	10	124134212	124191867	0.1407	rs7080960	-3.63	rs3013211	0.002552	-3.6	-0.333	293	293	blup	0.05403	0.000236	1.7238	0.084735
LPS24	ENSG00000100395	L3MBTL2	22	41601209	41627275	0.0832	rs5995992	3.48	rs9611497	0.0412	-4.49	-1.849	104	104	blup	0.0609	9.87e-05	1.7237	0.08476
CTS	ENSG00000154319	FAM167A	8	11278972	11332224	0.092	rs17153128	2	rs2618431	0.0788	7.88	1.967	296	14	enet	0.07484	1.07e-14	1.7237	0.0848
CD14	ENSG00000099956	SMARCB1	22	24129150	24176703	0.1793	rs762260	3.02	rs9612481	0.03453	-4.83	2.157	187	7	enet	0.0698	3.17e-05	-1.7233	0.08484
CD14	ENSG00000152684	PELO	5	52083774	52099880	0.123	rs12515434	-2.85	rs173417	0.02858	-3.78	-1.328	217	4	lasso	0.04717	0.000564	1.7227	0.08494
LPS2	ENSG00000156384	SFR1	10	105881816	105886143	0.1203	rs7083064	-2.27	rs10883978	-0.00228	3.37	-0.444	191	191	blup	0.03308	0.0034	-1.7223	0.085018
IFN	ENSG00000100124	ANKRD54	22	38226862	38245334	0.2603	rs2267366	3.42	rs2012859	0.082165	4.97	-1.33	198	25	enet	0.1226	3.36e-08	-1.7221	0.08506
LPS24	ENSG00000105499	PLA2G4C	19	48551100	48614074	0.4513	rs11666029	2.98	rs20581	0.235105	-7.38	0.966	276	31	enet	0.21884	5.1e-14	-1.72176	0.0851
CTS	ENSG00000112977	DAP	5	10679342	10761384	0.1189	rs2962321	3.55	rs5745297	0.0595	7.86	-1.513	289	4	lasso	0.13082	4.62e-25	-1.7219	0.0851
IFN	ENSG00000171806	METTL18	1	169761670	169764107	0.1478	rs7535510	-3.43	rs12146094	0.11627	-5.49	-1.658	224	4	lasso	0.13437	7e-09	1.72117	0.08522
CTS	ENSG00000189269	DRICH1	22	23950639	23974508	0.0939	rs5751691	-2.57	rs8143019	0.041287	-6.04	0.958	196	20	enet	0.04676	1.08e-09	-1.72067	0.0853
IFN	ENSG00000130475	FCHO1	19	17858527	17899377	0.3552	rs8102890	3	rs3761055	0.342144	-8.99	-1.76	268	2	lasso	0.3427	1.39e-22	1.7202	0.08539
IFN	ENSG00000085832	EPS15	1	51819935	51985000	0.0539	rs12731329	3.1	rs6659736	0.05709	3.99	1.191	87	87	blup	0.02951	0.00537	1.72002	0.085429
LPS24	ENSG00000037757	MRI1	19	13875346	13885096	0.2119	rs10404224	-2.83	rs371671	0.189114	-6.66	1.368	173	15	enet	0.21057	1.71e-13	-1.71987	0.0855
LPS2	ENSG00000177337	DLGAP1-AS1	18	3593730	3598350	0.3755	rs9961339	2.76	rs12455524	0.181645	-6.55	1.953	282	7	lasso	0.2424	1.52e-15	-1.7194	0.0855
LPS2	ENSG00000181915	ADO	10	64564516	64568238	0.1516	rs7068361	2.9	rs10995307	0.047547	-5.33	1.939	170	170	blup	0.10768	2.39e-07	-1.7193	0.085567
CTS	ENSG00000168280	KIF5C	2	149632819	149883273	0.0325	rs2121344	-2.59	rs11899232	0.003423	3.74	0.023	172	172	blup	0.00437	0.0379	-1.7192	0.0856
CD14	ENSG00000125703	ATG4C	1	63249806	63331184	0.0905	rs1124625	2.63	rs912540	0.0156	-4.12	0.621	241	241	blup	0.048826	0.000457	-1.71794	0.0858
CTS	ENSG00000139168	ZCRB1	12	42705880	42719920	0.0982	rs10880221	-2.78	rs1563419	0.0609	-8.14	-0.851	183	6	lasso	0.10946	4.87e-21	1.71815	0.0858
CD14	ENSG00000149679	CABLES2	20	60963688	60982341	0.1204	rs6089729	-2.7	rs6061519	0.08082	4.82	0.738	241	241	blup	0.04714	0.000566	1.7175	0.085889
LPS2	ENSG00000181649	PHLDA2	11	2949503	2950685	0.1635	rs35134285	-2.62	rs3213614	0.055318	-4.76	-0.075	280	280	blup	0.05916	0.000123	1.7175	0.0859
CD14	ENSG00000115364	MRPL19	2	75873909	75917977	0.0963	rs1000585	-3.02	rs1859710	0.052512	-4.22	1.717	253	1	lasso	0.01631	0.0301	-1.717	0.08598
LPS24	ENSG00000143382	ADAMTSL4	1	150521884	150533413	0.1282	rs11586396	-3.03	rs12119250	0.0929	-5.03	1.717	132	1	lasso	0.06912	3.46e-05	-1.717	0.08598
LPS24	ENSG00000146833	TRIM4	7	99474581	99517223	0.6445	rs2405442	-4.09	rs2527899	0.581648	-11.72	1.644	166	5	lasso	0.59214	4.05e-46	-1.7151	0.0863
CTS	ENSG00000103264	FBXO31	16	87360593	87425748	0.3292	rs4843534	-3.03	rs11649260	0.272994	-14.4	1.727	284	5	lasso	0.265375	8.02e-53	-1.714	0.0865
CTS	ENSG00000145495	MARCHF6	5	10353815	10440500	0.0893	rs2962321	3.55	rs7720490	0.103	-9.03	1.71	279	2	lasso	0.10079	1.98e-19	-1.7137	0.0866
CD14	ENSG00000029725	RABEP1	17	5185558	5289129	0.4269	rs16954223	3.95	rs1065483	0.283886	8.26	2.64	271	31	enet	0.30562	7.23e-20	1.7113	0.087035
IFN	ENSG00000180834	MAP6D1	3	183533664	183543382	0.1752	rs11706273	-2.75	rs262998	0.261752	7.76	1.7	262	4	lasso	0.2626	6.91e-17	1.71067	0.08714
LPS24	ENSG00000135929	CYP27A1	2	219646472	219680016	0.058	rs4674301	2.71	rs3731876	0.016512	3.97	1.161	167	167	blup	0.025901	0.00856	1.7102	0.0872
CD14	ENSG00000146833	TRIM4	7	99474581	99517223	0.4824	rs2405442	-4.09	rs2082744	0.50654	-10.79	1.71	166	2	lasso	0.5082	6.62e-37	-1.7099	0.08728
CD14	ENSG00000186532	SMYD4	17	1682779	1733928	0.1781	rs11654642	-3.19	rs11658342	0.145018	5.92	1.52	244	5	lasso	0.1016	5.29e-07	1.709	0.087456
CTS	ENSG00000172345	STARD5	15	81601394	81616524	0.0414	rs6495618	-3.62	rs4778897	0.000107	3.81	0.96	152	152	blup	0.00403	0.0441	-1.70861	0.0875
LPS24	ENSG00000125124	BBS2	16	56500748	56554195	0.3084	rs1799917	-2.73	rs8060037	0.251284	-7.63	-1.729	228	2	lasso	0.21828	5.53e-14	1.7085	0.087551
IFN	ENSG00000198015	MRPL42	12	93861264	93897545	0.2483	rs7975732	3.17	rs2290880	0.265	-7.89	1.534	233	4	lasso	0.2531	2.98e-16	-1.70811	0.087616
LPS24	ENSG00000198121	LPAR1	9	113635543	113800981	0.1823	rs12551377	3.37	rs10980720	0.05703	-4.83	0.271	281	19	enet	0.13459	6.8e-09	-1.708	0.08763
CTS	ENSG00000133872	SARAF	8	29920528	29940723	0.0665	rs12541729	3.04	rs10954851	0.0389	5.74	1.777	148	2	lasso	0.03993	1.72e-08	1.7077	0.0877
CTS	ENSG00000100744	GSKIP	14	96829814	96853625	0.0714	rs4905528	2.89	rs4905480	0.0628	7.08	1.831	246	3	lasso	0.06053	3.91e-12	1.7075	0.0877
LPS24	ENSG00000205057	CLLU1-AS1	12	92813870	92821924	0.5724	rs11106694	2.75	rs12580153	0.558277	11.29	1.735	212	7	lasso	0.54881	3.79e-41	1.7064	0.08794
LPS2	ENSG00000143498	TAF1A	1	222731244	222763275	0.1039	rs158729	2.75	rs2936033	0.0607	-4.71	-1.514	151	4	lasso	0.08766	3.21e-06	1.7053	0.08814
CD14	ENSG00000114626	ABTB1	3	127391778	127399768	0.4768	rs1994128	2.29	rs2336408	0.369694	9.27	1.457	193	21	enet	0.37658	3.35e-25	1.70472	0.0882
LPS24	ENSG00000171792	RHNO1	12	2985424	2998626	0.1107	rs2370602	3.43	rs1860434	0.03575	-4.7	1.495	296	5	lasso	0.04436	0.000806	-1.7049	0.0882
LPS2	ENSG00000100106	TRIOBP	22	38093011	38172563	0.1775	rs2267366	3.42	rs4820303	0.18623	-6.83	1.708	239	2	lasso	0.1748	2.77e-11	-1.7048	0.08822
LPS2	ENSG00000147576	ADHFE1	8	67342420	67383836	0.1832	rs12721510	3.64	rs2719008	0.2016	6.91	1.265	136	5	lasso	0.1754	2.56e-11	1.7043	0.0883
CTS	ENSG00000091513	TF	3	133464800	133497850	0.07747	rs11925220	-3.79	rs1049296	-0.0012	3.95	-0.531	232	232	blup	0.02379	1.19e-05	-1.7047	0.0883
LPS24	ENSG00000198768	APCDD1L	20	57034157	57090187	0.3832	rs1476359	3.44	rs6026344	0.138614	-6.26	2.604	315	24	enet	0.2672	3.37e-17	-1.7037	0.088437
LPS2	ENSG00000165983	PTER	10	16478942	16555736	0.7768	rs7902458	-2.67	rs7909832	0.689776	-12.53	1.852	269	7	lasso	0.7014	1.86e-61	-1.7037	0.088445
IFN	ENSG00000100106	TRIOBP	22	38093011	38172563	0.1995	rs2267366	3.42	rs4820303	0.129445	-5.83	1.708	239	5	lasso	0.13575	5.81e-09	-1.7029	0.08858
LPS24	ENSG00000089063	TMEM230	20	5080486	5093749	0.2127	rs4815759	-3.13	rs6084985	0.106491	-5.36	-1.215	270	5	lasso	0.1232	3.1e-08	1.7029	0.08858
IFN	ENSG00000011523	CEP68	2	65283500	65314138	0.1343	rs268134	3.99	rs2302631	0.035717	-4.78	-0.643	209	209	blup	0.0482	0.000492	1.70246	0.08867
LPS2	ENSG00000103811	CTSH	15	79213400	79241916	0.5988	rs16970502	-2.25	rs12148472	0.46603	-10.45	-1.67	210	4	lasso	0.4839	1.59e-34	1.7012	0.0889
LPS2	ENSG00000115816	CEBPZ	2	37428755	37458856	0.0886	rs2300892	3.83	rs3213745	0.05934	-4.89	0.326	228	7	enet	0.04801	0.000507	-1.70145	0.0889
CTS	ENSG00000117676	RPS6KA1	1	26856252	26901521	0.0258	rs12059495	-2.27	rs2278979	0.00139	4.36	-1.743	134	3	lasso	0.00724	0.0109	-1.70116	0.0889
CTS	ENSG00000132256	TRIM5	11	5684425	5959849	0.3183	rs1060574	-3.62	rs12808061	0.128	-9.93	0.832	429	44	enet	0.169746	1.23e-32	-1.7006	0.089
CTS	ENSG00000143382	ADAMTSL4	1	150521884	150533413	0.1332	rs6700343	-2.33	rs12119250	0.052	-6.51	1.717	97	5	lasso	0.05902	7.25e-12	-1.69901	0.0893
LPS24	ENSG00000260943	LINC02555	12	40534728	40536678	0.3063	rs10878917	2.54	rs6581593	0.257866	7.73	-1.537	205	2	lasso	0.30509	7.89e-20	-1.6987	0.08938
LPS2	ENSG00000125124	BBS2	16	56500748	56554195	0.334	rs1799917	-2.73	rs8060037	0.33062	-8.71	-1.729	228	6	lasso	0.3328	7.56e-22	1.6986	0.0894
CD14	ENSG00000069966	GNB5	15	52413117	52483566	0.3136	rs2414167	-3.2	rs16964764	0.11285	5.49	-0.345	142	142	blup	0.119	5.42e-08	1.69846	0.08942
CD14	ENSG00000054267	ARID4B	1	235294949	235491534	0.1139	rs10802797	2.79	rs6429146	-0.00382	-2.98	2.739	198	198	blup	0.027081	0.00735	1.69799	0.0895
LPS24	ENSG00000075945	KIFAP3	1	169890467	170054349	0.0928	rs7535510	-3.43	rs546894	-0.000613	4.14	1.361	246	246	blup	0.01331	0.045	1.6977	0.08957
CTS	ENSG00000033800	PIAS1	15	68346517	68483096	0.0916	rs7495583	3.05	rs7166850	0.012307	-5.34	2.658	209	209	blup	0.04651	1.19e-09	-1.69652	0.0898
LPS2	ENSG00000158869	FCER1G	1	161185024	161190489	0.1389	rs4233366	-2.98	rs4233366	0.0177	4.13	-2.984	212	212	blup	0.07113	2.68e-05	-1.6956	0.08995
CTS	ENSG00000160193	WDR4	21	44263204	44299678	0.2187	rs228042	-2.92	rs11911090	0.10914	-9.18	-1.754	311	5	lasso	0.12807	1.54e-24	1.6952	0.09
LPS2	ENSG00000104388	RAB2A	8	61429416	61536186	0.1532	rs8180936	2.77	rs2013112	0.17736	6.72	1.6	196	3	lasso	0.1767	2.15e-11	1.6943	0.0902
CTS	ENSG00000154016	GRAP	17	18923986	18950950	0.0293	rs3886478	2.61	rs16960499	0.005783	-4.01	-1.447	54	13	enet	0.00958	0.00403	1.6939	0.0903
CTS	ENSG00000112343	TRIM38	6	25963030	25987384	0.0675	rs1741738	-2.95	rs199736	0.032461	-6.13	2.757	266	15	enet	0.06344	1.18e-12	-1.69349	0.0904
LPS24	ENSG00000029639	TFB1M	6	155578643	155635627	0.1076	rs162984	2.83	rs3734322	0.0306	4.18	2.179	244	244	blup	0.02065	0.0169	1.69303	0.090449
LPS24	ENSG00000213625	LEPROT	1	65886270	65901690	0.2504	rs2310752	-3.25	rs9436748	0.202	-6.98	-2.014	197	2	lasso	0.22166	3.37e-14	1.6926	0.09052
LPS24	ENSG00000188906	LRRK2	12	40590546	40763087	0.0819	rs10878917	2.54	rs6581593	0.056346	4.78	-1.537	248	5	lasso	0.05771	0.000148	-1.6924	0.09056
LPS24	ENSG00000101224	CDC25B	20	3767578	3786762	0.3289	rs927091	3.6	rs4813643	0.224915	-7.27	-2.081	241	6	lasso	0.2857	1.83e-18	1.6924	0.090566
CTS	ENSG00000166170	BAG5	14	104022881	104029168	0.0724	rs8014069	3.06	rs861539	0.111	-9.31	-1.957	117	5	lasso	0.11111	2.4e-21	1.6922	0.0906
LPS24	ENSG00000167236	None	17	34340096	34345005	0.2465	rs854684	2.49	rs854670	0.1125	-5.32	1.748	126	2	lasso	0.12687	1.9e-08	-1.6903	0.09096
LPS24	ENSG00000163947	ARHGEF3	3	56761446	57113357	0.2436	rs1565377	3.5	rs1472038	0.128	5.63	-1.135	228	16	enet	0.1338	7.55e-09	-1.69	0.091
LPS24	ENSG00000140416	TPM1	15	63334831	63364114	0.0973	rs7175750	-3.09	rs4775613	-0.00389	-3.75	-1.618	239	10	enet	0.02356	0.0116	1.6895	0.09113
CD14	ENSG00000146859	TMEM140	7	134832824	134850967	0.1558	rs10266018	-2.45	rs10215144	0.13529	-5.82	-1.824	194	8	lasso	0.1416	2.63e-09	1.6894	0.09114
LPS24	ENSG00000086827	ZW10	11	113603909	113644533	0.2077	rs17116384	2.74	rs1176752	-0.002803	3.38	-1.299	304	304	blup	0.0574	0.000153	-1.6893	0.0912
CTS	ENSG00000168329	CX3CR1	3	39304985	39323226	0.03756	rs6796391	2.73	rs4075734	-0.00108	3.19	-1.73	145	145	blup	0.01409	0.00062	-1.689	0.0912
IFN	ENSG00000185745	IFIT1	10	91152303	91163745	0.0966	rs2026912	-3.17	rs304502	0.06512	-4.24	1.689	238	1	lasso	0.05447	0.000223	-1.689	0.091219
CTS	ENSG00000174574	AKIRIN1	1	39456895	39471731	0.0319	rs6687034	-2.56	rs10888621	0.0209	4.65	1.202	134	4	lasso	0.01676	0.000207	1.68884	0.0913
LPS2	ENSG00000170113	NIPA1	15	23043277	23100005	0.2318	rs12594262	-2.51	rs12900552	0.07042	-5.04	2.228	83	11	enet	0.1743	3e-11	-1.6885	0.09132
CTS	ENSG00000155957	TMBIM4	12	66517709	66563852	0.092	rs12307857	3.1	rs1436849	0.0493	6.41	1.562	188	188	blup	0.04704	9.64e-10	1.68828	0.0914
IFN	ENSG00000185009	AP3M1	10	75881524	75910821	0.1257	rs12570126	-2.29	rs11000852	0.02897	-3.61	1.223	76	12	enet	0.076	1.44e-05	-1.6877	0.091476
IFN	ENSG00000102595	UGGT2	13	96453834	96705736	0.2428	rs11617735	2.45	rs10467347	0.057897	-6.14	1.406	196	16	enet	0.2338	5.56e-15	-1.6875	0.0915
LPS2	ENSG00000100744	GSKIP	14	96829814	96853625	0.4598	rs4905528	2.89	rs12893091	0.44912	10.45	1.61	275	2	lasso	0.45604	6.22e-32	1.6869	0.0916
LPS2	ENSG00000048162	NOP16	5	175810949	175815976	0.0793	rs752138	-2.52	rs13163755	-0.004084	3.51	-0.937	157	157	blup	0.0223	0.0137	-1.6865	0.0917
CD14	ENSG00000179979	None	4	1385340	1389780	0.3061	rs4505759	-2.78	rs10024529	0.27393	8.23	1.643	155	155	blup	0.29189	6.76e-19	1.6864	0.09171
IFN	ENSG00000129993	CBFA2T3	16	88941266	89043612	0.1272	rs3096309	3.35	rs8043839	0.00919	3	0.915	238	238	blup	0.02634	0.00808	1.684	0.09218
CD14	ENSG00000156599	ZDHHC5	11	57435219	57468659	0.1035	rs2729353	-3.11	rs12419699	0.00577	-4.21	0.635	189	19	enet	0.07134	2.6e-05	1.68302	0.0924
CTS	ENSG00000164466	SFXN1	5	174904065	174956745	0.0985	rs884252	2.96	rs157474	0.0482	-6.36	-1.63	250	2	lasso	0.04717	9.14e-10	1.6818	0.0926
CD14	ENSG00000100280	AP1B1	22	29723669	29819168	0.0976	rs5763241	-2.73	rs13056977	0.07667	-4.56	1.733	173	10	enet	0.0862	3.88e-06	-1.681	0.09275
CTS	ENSG00000187091	PLCD1	3	38048987	38071253	0.02719	rs7744	-3.24	rs7372209	0.0104	-3.84	-1.488	162	162	blup	0.01612	0.000268	1.6808	0.0928
LPS2	ENSG00000143155	TIPRL	1	168148171	168169950	0.2285	rs2902570	-2.79	rs1543358	0.184	-6.83	-1.81	230	3	lasso	0.19568	1.46e-12	1.6801	0.09295
LPS24	ENSG00000111639	MRPL51	12	6601150	6603007	0.2296	rs1639122	-3.07	rs3180589	0.252199	-7.66	1.451	203	4	lasso	0.25437	2.47e-16	-1.68	0.09296
IFN	ENSG00000159840	ZYX	7	143078173	143088204	0.1196	rs11767557	-5.66	rs11767492	0.0767	4.52	-0.781	122	4	lasso	0.0503	0.000381	-1.6793	0.0931
CD14	ENSG00000160856	FCRL3	1	157644111	157670647	0.105	rs6675938	3.19	rs17676303	0.0138	4.01	-1.42	228	228	blup	0.042666	0.001	-1.67853	0.0932
CTS	ENSG00000165233	CARD19	9	95858500	95875565	0.1503	rs13285641	-3.33	rs10761191	0.080407	7.87	2.093	156	7	lasso	0.10973	4.34e-21	1.67861	0.0932
CD14	ENSG00000048405	ZNF800	7	126986844	127071978	0.0873	rs11563463	-3.44	rs7811565	0.02991	-4.4	0.606	169	169	blup	0.0557	0.000192	-1.6769	0.09355
LPS24	ENSG00000170448	NFXL1	4	47849257	47916653	0.2825	rs309875	2.69	rs1440221	0.201498	7.39	1.934	182	5	lasso	0.18706	4.97e-12	1.6769	0.09356
LPS24	ENSG00000175445	LPL	8	19759228	19824769	0.1238	rs1872346	-3	rs4922068	-0.00409	4.05	1.558	303	303	blup	0.014937	0.0362	-1.6766	0.0936
CTS	ENSG00000010539	ZNF200	16	3272325	3286221	0.0723	rs3751836	2.96	rs442387	0.005644	4.29	0.417	154	154	blup	0.035991	8.49e-08	-1.67651	0.0936
CTS	ENSG00000075399	VPS9D1	16	89773542	89787394	0.0689	rs3096309	3.35	rs7189734	0.063195	7.54	-1.433	106	3	lasso	0.070917	5.42e-14	-1.67599	0.0937
IFN	ENSG00000135045	C9orf40	9	77561497	77567802	0.1176	rs11144144	2.85	rs13290703	-0.00411	2.95	0.317	190	190	blup	0.00674	0.112	1.67473	0.09399
LPS2	ENSG00000164978	NUDT2	9	34329504	34343709	0.6673	rs2297132	-2.58	rs10972067	0.472487	10.39	-2.024	149	23	enet	0.62002	1.33e-49	-1.6748	0.094
CTS	ENSG00000168952	STXBP6	14	25278862	25519503	0.0527	rs11846223	3.04	rs1952500	0.00215	3.88	-1.854	305	305	blup	0.00949	0.00418	-1.6749	0.094
LPS24	ENSG00000108384	RAD51C	17	56769934	56811703	0.4828	rs2526378	-4.94	rs12935851	0.74594	13.16	-1.636	131	11	lasso	0.75268	1.02e-70	-1.6742	0.09409
LPS2	ENSG00000147454	SLC25A37	8	23386318	23432976	0.2392	rs7816824	3.11	rs9314268	0.17515	7.36	1.473	303	13	enet	0.2236	2.51e-14	1.6741	0.0941
CTS	ENSG00000187796	CARD9	9	139256355	139268133	0.1545	rs2297690	-2.87	rs4266763	0.245729	13.72	-1.732	128	8	enet	0.24736	7.88e-49	-1.6728	0.0944
LPS24	ENSG00000012048	BRCA1	17	41196312	41277500	0.059	rs161626	-3.68	rs2670854	0.02377	3.88	0.418	145	145	blup	0.02199	0.0142	-1.6718	0.09457
IFN	ENSG00000157191	NECAP2	1	16767167	16786573	0.1056	rs6604909	1.95	rs821000	0.11327	5.73	1.622	107	2	lasso	0.12519	2.38e-08	1.67031	0.094858
CD14	ENSG00000163902	RPN1	3	128338817	128399918	0.123	rs9864772	2.97	rs9864772	-0.000602	3.63	2.967	151	151	blup	0.00803	0.0934	1.66993	0.0949
LPS2	ENSG00000255112	CHMP1B	18	11851395	11854448	0.4161	rs10468677	-2.71	rs7227421	0.151106	-6.08	-1.564	196	7	lasso	0.18584	5.91e-12	1.67	0.0949
CTS	ENSG00000076650	GPATCH1	19	33571786	33621448	0.0583	rs4805863	2.93	rs934419	0.0229	-4.44	-0.054	204	21	enet	0.03636	7.3e-08	1.66865	0.0952
CTS	ENSG00000132541	RIDA	8	99114572	99129469	0.0328	rs964141	2.99	rs2306129	0.00716	-3.54	-0.849	219	219	blup	0.01544	0.000356	1.6661	0.0957
IFN	ENSG00000104884	ERCC2	19	45853095	45874176	0.0996	rs4420638	60.09	rs1799787	0.05332	-4.16	-1.983	206	4	lasso	0.0454	0.000709	1.666	0.09572
LPS24	ENSG00000181788	SIAH2	3	150458914	150481264	0.1943	rs1017348	-2.9	rs6788895	0.14893	5.99	1.684	209	2	lasso	0.1438	1.96e-09	1.6655	0.0958
CTS	ENSG00000100490	CDKL1	14	50796310	50883179	0.0276	rs2065079	2.39	rs4901015	-0.0011	-3.64	1.528	180	180	blup	0.00549	0.0231	-1.6656	0.0958
LPS2	ENSG00000218510	LINC00339	1	22351681	22357716	0.3105	rs12405138	2.31	rs4654783	0.237	-7.43	-1.685	250	2	lasso	0.22839	1.24e-14	1.6648	0.09596
CTS	ENSG00000132182	NUP210	3	13357737	13461809	0.07844	rs2012023	3.06	rs7628051	0.0378	5.67	-2.275	254	29	enet	0.04299	4.98e-09	-1.6646	0.096
CTS	ENSG00000197712	FAM114A1	4	38869298	38947360	0.029	rs12509328	-3.04	rs6824001	0.016334	-4.26	-1.659	218	3	lasso	0.01381	0.000694	1.66436	0.096
LPS24	ENSG00000131899	LLGL1	17	18128901	18148189	0.1693	rs2955378	-2.77	rs2605135	0.09236	5.65	-1.297	116	5	lasso	0.13277	8.67e-09	-1.6638	0.09615
LPS24	ENSG00000198015	MRPL42	12	93861264	93897545	0.328	rs7975732	3.17	rs2290880	0.339587	-8.96	1.534	233	3	lasso	0.34598	7.85e-23	-1.6617	0.09657
CD14	ENSG00000169397	RNASE3	14	21359558	21360507	0.7113	rs871408	-2.82	rs2771324	0.52506	10.95	1.383	366	31	enet	0.5695	1.87e-43	1.66129	0.09665
CTS	ENSG00000108384	RAD51C	17	56769934	56811703	0.5066	rs2526378	-4.94	rs1864754	0.719316	23.38	-1.617	94	5	lasso	0.72094	6.15e-212	-1.6608	0.0967
CD14	ENSG00000153208	MERTK	2	112656056	112787138	0.3251	rs1399665	-3.39	rs11884641	0.288279	-8.28	1.895	127	9	lasso	0.34066	1.97e-22	-1.66087	0.09674
CTS	ENSG00000184445	KNTC1	12	123011793	123110943	0.0189	rs7953290	-2.95	rs7309390	0.0206	-4.33	-2.037	93	5	enet	0.01703	0.000185	1.66029	0.0969
IFN	ENSG00000132950	ZMYM5	13	20397622	20437776	0.1462	rs9506408	-2.22	rs2485014	0.022708	4.28	-1.463	157	10	enet	0.0229	0.0126	-1.6595	0.097
LPS24	ENSG00000152454	ZNF256	19	58452201	58459043	0.1225	rs9676859	-3.22	rs10420097	-0.004424	4.01	1.848	251	21	enet	0.02635	0.00807	1.65958	0.097
LPS2	ENSG00000168291	PDHB	3	58413357	58419584	0.0912	rs839248	-2.56	rs10687	0.045106	4.08	0.871	166	166	blup	0.0407	0.00128	1.6595	0.097
CTS	ENSG00000170291	ELP5	17	7154735	7163259	0.1986	rs8078571	-2.64	rs222851	0.225203	-13.12	1.821	178	15	enet	0.22921	6.66e-45	-1.6597	0.097
CTS	ENSG00000065609	SNAP91	6	84262599	84419410	0.8306	rs4706980	-3.03	rs9449802	0.078238	8.02	-1.219	118	83	enet	0.35913	2.66e-75	1.65902	0.0971
LPS2	ENSG00000163877	SNIP1	1	38000050	38019903	0.3138	rs4653301	-2.38	rs10908355	0.262	8.19	1.807	206	4	lasso	0.25218	3.45e-16	1.6588	0.09716
CD14	ENSG00000125124	BBS2	16	56500748	56554195	0.3972	rs1799917	-2.73	rs8060037	0.35126	-8.99	-1.729	228	6	lasso	0.34407	1.09e-22	1.6587	0.09718
IFN	ENSG00000010539	ZNF200	16	3272325	3286221	0.1405	rs3751836	2.96	rs190081	0.0796	4.52	-0.139	207	17	enet	0.07946	9.23e-06	-1.6586	0.0972
LPS2	ENSG00000188827	SLX4	16	3631182	3661599	0.1787	rs3751836	2.96	rs11077346	0.106	6.52	1.509	190	3	lasso	0.1874	4.71e-12	1.658	0.0973
IFN	ENSG00000152492	CCDC50	3	191046866	191116459	0.1508	rs6444590	3.2	rs9812544	0.092778	-5.1	-1.304	209	6	lasso	0.101	5.71e-07	1.65663	0.09759
CTS	ENSG00000157191	NECAP2	1	16767167	16786573	0.2971	rs11260727	-1.92	rs279025	0.278	14.65	1.695	77	3	lasso	0.2763	2.73e-55	1.65643	0.0976
IFN	ENSG00000168995	SIGLEC7	19	51645556	51656783	0.4063	rs3865444	-5.07	rs12983058	0.222713	7.24	1.74	342	7	lasso	0.2292	1.11e-14	1.6552	0.09788
LPS2	ENSG00000064115	TM7SF3	12	27126128	27167367	0.2044	rs12582845	2.52	rs841629	0.035564	5.33	0.419	223	14	enet	0.1159	8.1e-08	1.6551	0.097911
IFN	ENSG00000121542	SEC22A	3	122920774	122992977	0.1267	rs17295246	3.69	rs28413179	0.046272	4.88	2.339	199	23	enet	0.0533	0.000259	1.65497	0.09793
LPS2	ENSG00000090054	SPTLC1	9	94794281	94877666	0.102	rs6479409	-2.26	rs7039002	-0.004275	3.33	0.062	193	193	blup	0.03899	0.0016	-1.6542	0.0981
CTS	ENSG00000109814	UGDH	4	39500375	39529931	0.1832	rs2732072	2.73	rs7669821	0.215606	-12.92	1.588	138	8	enet	0.23026	3.98e-45	-1.65383	0.0982
IFN	ENSG00000153094	BCL2L11	2	111876955	111926024	0.1316	rs4849303	-3.56	rs3761705	0.073762	-4.43	1.653	172	1	lasso	0.0494	0.000426	-1.653	0.09833
LPS2	ENSG00000173917	HOXB2	17	46618256	46623441	0.3388	rs3764400	2.35	rs4793870	0.258352	-8.12	-0.803	175	175	blup	0.26093	8.98e-17	1.6528	0.09837
LPS24	ENSG00000136381	IREB2	15	78729773	78793798	0.1468	rs11072744	2.62	rs17483929	0.11817	-5.5	-2.1	207	18	enet	0.11937	5.15e-08	1.6524	0.09846
IFN	ENSG00000177721	ANXA2R	5	43039335	43043272	0.1359	rs17244293	2.92	rs13173064	0.08907	-5.53	1.812	114	5	lasso	0.15571	3.89e-10	-1.6522	0.098491
LPS2	ENSG00000119718	EIF2B2	14	75469614	75476292	0.2975	rs10483861	4.28	rs175040	0.42332	-10.11	1.652	199	3	lasso	0.4052	1.6e-27	-1.6519	0.0985
CD14	ENSG00000119718	EIF2B2	14	75469614	75476292	0.3523	rs10483861	4.28	rs175040	0.462951	-10.32	1.652	199	3	lasso	0.4606	2.41e-32	-1.65193	0.09855
CD14	ENSG00000017797	RALBP1	18	9475007	9538114	0.2166	rs8083190	-3.01	rs7227801	0.15778	6.67	-1.942	321	4	lasso	0.1744	2.93e-11	-1.6513	0.0987
LPS24	ENSG00000198468	FLVCR1-DT	1	213025450	213031430	0.47	rs4951638	-2.77	rs1047881	0.491	-10.63	1.572	183	3	lasso	0.48774	6.8e-35	-1.6503	0.09889
CTS	ENSG00000171150	SOCS5	2	46926091	46990268	0.1941	rs17773016	-3.47	rs4953419	0.265709	-14.22	1.634	325	5	enet	0.26627	5.05e-53	-1.6492	0.0991
IFN	ENSG00000125869	LAMP5	20	9495005	9511171	0.1431	rs2206139	-3.17	rs6056665	0.083985	-5.25	1.655	271	7	enet	0.1234	3.01e-08	-1.64727	0.0995
LPS2	ENSG00000146833	TRIM4	7	99474581	99517223	0.4885	rs2405442	-4.09	rs2527897	0.382136	-9.6	1.844	166	3	lasso	0.42259	5.48e-29	-1.6469	0.09958
IFN	ENSG00000180376	CCDC66	3	56591189	56655846	0.2293	rs1565377	3.5	rs6773931	0.088279	5.95	3.429	185	26	enet	0.1906	3.01e-12	1.64682	0.09959
CTS	ENSG00000149743	TRPT1	11	63991271	63993726	0.0339	rs7105288	3.06	rs614397	0.0107	-4.13	-0.537	113	113	blup	0.006816	0.013	1.6456	0.0999
LPS24	ENSG00000153094	BCL2L11	2	111876955	111926024	0.0962	rs4849303	-3.56	rs3761705	0.105171	-5.09	1.653	172	2	lasso	0.091612	1.93e-06	-1.6447	0.1
LPS24	ENSG00000154589	LY96	8	74903587	74941322	0.181	rs7830335	-2.44	rs12676883	0.03236	-4.54	1.029	182	6	lasso	0.055508	0.000196	-1.6447	0.1
LPS2	ENSG00000104870	FCGRT	19	50010073	50029590	0.1159	rs283526	3.24	rs1716274	-0.002842	3.01	0.024	200	200	blup	0.00758	0.0997	1.64363	0.1
LPS2	ENSG00000241399	CD302	2	160625364	160654753	0.0816	rs3772069	-2.92	rs4665083	0.02548	-4.36	2.318	165	6	lasso	0.06689	4.6e-05	-1.64497	0.1
LPS24	ENSG00000132906	CASP9	1	15817327	15853029	0.1702	rs17385885	-2.8	rs2236215	0.0767	-5.45	1.145	270	18	enet	0.1555	4.01e-10	-1.6434	0.1003
IFN	ENSG00000166068	SPRED1	15	38544527	38649450	0.115	rs981820	-3.37	rs12591633	-0.00132	-3.34	-0.546	254	254	blup	0.0142	0.0401	1.6432	0.10034
CD14	ENSG00000114770	ABCC5	3	183637722	183735803	0.2566	rs11706273	-2.75	rs939335	0.34795	-8.96	-1.785	308	18	enet	0.29585	3.56e-19	1.64242	0.1005
LPS24	ENSG00000196781	TLE1	9	84198598	84304220	0.1358	rs3897745	-2.38	rs1999661	0.00716	-3.47	0.056	213	5	lasso	0.04041	0.00133	1.6424	0.10051
CD14	ENSG00000161036	LRWD1	7	102105376	102113615	0.0952	rs201460	3.29	rs4487686	0.06622	4.05	-0.702	105	7	enet	0.0536	0.000249	-1.6422	0.10054
IFN	ENSG00000167136	ENDOG	9	131580753	131584956	0.075	rs10513496	-2.45	rs1923619	0.07898	-4.47	1.646	162	2	lasso	0.044	0.000844	-1.64177	0.10064
CD14	ENSG00000166439	RNF169	11	74459913	74553458	0.1362	rs7947726	2.72	rs10899060	0.07417	5.26	-1.692	242	15	enet	0.07243	2.27e-05	-1.63923	0.101
CD14	ENSG00000240344	PPIL3	2	201735630	201754026	0.6463	rs12478395	-3.35	rs11894842	0.562806	-11.87	0.974	238	10	enet	0.68367	1.27e-58	-1.64002	0.101
CD14	ENSG00000104388	RAB2A	8	61429416	61536186	0.0752	rs8180936	2.77	rs669960	0.03544	4.03	0.572	196	4	lasso	0.024	0.011	1.63888	0.101
IFN	ENSG00000149262	INTS4	11	77589766	77705724	0.1515	rs1790244	2.87	rs1783546	0.125414	-5.81	-2.156	143	143	blup	0.14035	3.13e-09	1.63864	0.101
IFN	ENSG00000104388	RAB2A	8	61429416	61536186	0.2227	rs8180936	2.77	rs4354350	0.23532	7.57	1.643	196	2	lasso	0.2296	1.04e-14	1.63994	0.101
LPS2	ENSG00000110628	SLC22A18	11	2920951	2946476	0.4587	rs35134285	-2.62	rs16928809	0.091368	-5.73	2.11	285	8	lasso	0.35715	1.1e-23	-1.6387	0.101
CTS	ENSG00000080822	CLDND1	3	98216756	98241910	0.03164	rs1381087	-3.12	rs7630058	0.00124	-3.96	-0.621	175	175	blup	0.00855	0.00622	1.6387	0.101
IFN	ENSG00000124198	ARFGEF2	20	47538427	47653230	0.1538	rs7261606	-2.97	rs1983639	0.141247	-5.99	-1.819	213	4	lasso	0.1158	8.21e-08	1.63996	0.10101
LPS24	ENSG00000100330	MTMR3	22	30279144	30426855	0.1339	rs5763241	-2.73	rs41176	0.0529	-4.62	-0.999	188	188	blup	0.0629	7.61e-05	1.6393	0.10114
LPS24	ENSG00000168792	ABHD15	17	27887565	27894155	0.1026	rs894606	3.16	rs539307	0.00798	3.76	0.075	88	88	blup	0.07305	2.09e-05	-1.6389	0.10123
CD14	ENSG00000108384	RAD51C	17	56769934	56811703	0.5359	rs2526378	-4.94	rs12935851	0.766883	13.22	-1.636	131	11	lasso	0.76642	1.57e-73	-1.6386	0.101303
LPS24	ENSG00000119718	EIF2B2	14	75469614	75476292	0.1684	rs10483861	4.28	rs175040	0.194631	-7.17	1.652	199	5	lasso	0.2029	5.15e-13	-1.63745	0.10154
LPS24	ENSG00000117697	NSL1	1	212899495	212965124	0.1752	rs4951638	-2.77	rs2884675	0.135	5.66	1.637	191	1	lasso	0.12459	2.58e-08	1.637	0.10163
IFN	ENSG00000117697	NSL1	1	212899495	212965124	0.2579	rs4951638	-2.77	rs11120025	0.0964	5.75	2.507	191	15	enet	0.14651	1.36e-09	1.63594	0.101852
IFN	ENSG00000103313	MEFV	16	3292028	3306627	0.1895	rs3751836	2.96	rs224234	0.0249	-4.5	0.422	207	21	enet	0.10852	2.14e-07	-1.6359	0.10187
CD14	ENSG00000157191	NECAP2	1	16767167	16786573	0.2418	rs6604909	1.95	rs821000	0.227	7.32	1.622	107	2	lasso	0.20984	1.9e-13	1.63563	0.1019
CTS	ENSG00000127415	IDUA	4	980785	998316	0.0466	rs1134921	-3.08	rs11724804	0.020689	4.54	2.705	135	6	enet	0.03739	4.83e-08	1.63701	0.102
CTS	ENSG00000154719	MRPL39	21	26957968	26979829	0.057	rs2256331	-3.26	rs2829806	0.05607	-6.9	1.777	146	5	lasso	0.03391	1.97e-07	-1.6368	0.102
CTS	ENSG00000174106	LEMD3	12	65563351	65642107	0.3542	rs1596725	2.6	rs10878255	0.421	-18.25	-1.61	121	29	enet	0.47277	2.1e-107	1.6364	0.102
CTS	ENSG00000197930	ERO1A	14	53106634	53162618	0.1354	rs17125944	4.88	rs2145957	0.0451	-6.38	-2.308	161	8	lasso	0.06281	1.53e-12	1.6367	0.102
CTS	ENSG00000184227	ACOT1	14	74003818	74010498	0.1321	rs17182237	2.9	rs7155613	0.0571	6.83	0.101	118	118	blup	0.06912	1.14e-13	1.6342	0.102
CTS	ENSG00000089063	TMEM230	20	5080486	5093749	0.1342	rs4815759	-3.13	rs735204	0.097252	-8.89	-1.358	273	9	enet	0.09796	6.56e-19	1.63351	0.102
LPS2	ENSG00000172322	CLEC12A	12	10103915	10148293	0.5498	rs10505753	-2.78	rs7313235	0.480619	10.48	1.858	175	3	lasso	0.5072	8.33e-37	1.6348	0.102099
LPS24	ENSG00000235374	SSR4P1	21	46491648	46494080	0.1476	rs7281481	-3.69	rs2838769	0.07884	4.53	-2.467	309	15	enet	0.09492	1.26e-06	-1.6348	0.1021
IFN	ENSG00000140474	ULK3	15	75128457	75135687	0.0672	rs1127796	-2.04	rs936229	0.05888	4.61	-2.011	136	136	blup	0.049	0.000445	-1.6329	0.10248
CD14	ENSG00000197548	ATG7	3	11313995	11599139	0.1445	rs17669026	3.01	rs1498091	-0.002705	3.44	-1.245	328	328	blup	0.01873	0.0218	-1.63301	0.1025
IFN	ENSG00000156983	BRPF1	3	9773413	9789702	0.1816	rs2479	-2.81	rs293777	0.02201	-3.76	-0.383	214	214	blup	0.0416	0.00115	1.63266	0.10254
IFN	ENSG00000124788	ATXN1	6	16299343	16761722	0.3012	rs236981	-2.99	rs707848	0.24035	-7.44	1.558	380	4	lasso	0.2533	2.91e-16	-1.6318	0.1027
IFN	ENSG00000100372	SLC25A17	22	41165634	41215403	0.0593	rs5995992	3.48	rs926914	-0.000482	3.63	2.934	102	102	blup	0.01737	0.0261	1.6309	0.10291
CTS	ENSG00000102710	SUPT20H	13	37583449	37633850	0.0597	rs1853326	-2.79	rs1199984	0.034918	-6.07	-1.306	218	3	lasso	0.03962	1.95e-08	1.6313	0.103
CTS	ENSG00000139496	NUP58	13	25875662	25923938	0.0412	rs4770771	3.31	rs2497615	-0.001321	-3.36	0.144	183	183	blup	0.00837	0.00672	-1.6306	0.103
CTS	ENSG00000104879	CKM	19	45809672	45826235	0.1998	rs2075650	62.81	rs344807	0.164	11.21	-0.103	134	19	enet	0.1818	4.72e-35	1.62855	0.103
CTS	ENSG00000168827	GFM1	3	158362067	158410364	0.09749	rs12485804	3.24	rs7624934	0.102	8.98	-1.425	176	7	lasso	0.09639	1.28e-18	-1.6299	0.103
CTS	ENSG00000104325	DECR1	8	91013633	91064320	0.1024	rs557807	2.29	rs17623400	0.0503	-6.5	-1.856	130	3	lasso	0.04935	3.75e-10	1.6283	0.103
CD14	ENSG00000139405	RITA1	12	113623331	113630173	0.1497	rs15895	-3.88	rs7309187	0.049035	-4	1.554	221	5	lasso	0.0215	0.0152	-1.6283	0.10347
LPS24	ENSG00000156860	FBRS	16	30669752	30682135	0.0809	rs889555	-2.77	rs885107	0.057373	4.13	-1.627	113	1	lasso	0.03165	0.00408	-1.627	0.103737
LPS24	ENSG00000198373	WWP2	16	69796209	69975644	0.1513	rs4081753	2.8	rs2362643	0.052515	4.28	1.055	113	113	blup	0.06627	4.97e-05	-1.6265	0.10385
LPS2	ENSG00000158545	ZC3H18	16	88636789	88698374	0.2936	rs6603056	-2.09	rs7203305	0.23242	7.37	1.629	202	3	lasso	0.2237	2.49e-14	1.6245	0.104
LPS2	ENSG00000130479	MAP1S	19	17830051	17845325	0.1845	rs8102890	3	rs10410487	0.10773	5.29	1.686	265	17	enet	0.08322	5.69e-06	1.62694	0.104
CD14	ENSG00000118193	KIF14	1	200520628	200589862	0.1174	rs2275485	-4.25	rs1111642	-0.00417	-3.17	0.455	242	242	blup	0.047163	0.000564	-1.62551	0.1041
LPS2	ENSG00000100395	L3MBTL2	22	41601209	41627275	0.1399	rs5995992	3.48	rs5758223	0.11089	-5.19	-1.386	104	2	lasso	0.1031	4.36e-07	1.6249	0.10418
CD14	ENSG00000169087	HSPBAP1	3	122458846	122512671	0.1157	rs1204	2.34	rs11719086	0.096621	-5.35	-1.509	242	5	lasso	0.10121	5.56e-07	1.62486	0.1042
LPS24	ENSG00000167136	ENDOG	9	131580753	131584956	0.1228	rs10513496	-2.45	rs12005428	0.03318	-4	1.626	162	35	enet	0.07286	2.15e-05	-1.6229	0.10462
LPS24	ENSG00000196843	ARID5A	2	97202480	97218375	0.1009	rs11688674	2.83	rs4907237	0.102845	-5.24	1.15	104	5	lasso	0.089056	2.69e-06	-1.6214	0.105
LPS2	ENSG00000106772	PRUNE2	9	79226292	79521003	0.4969	rs644893	2.55	rs611461	0.496434	10.99	1.579	361	6	lasso	0.52104	3.32e-38	1.6193	0.105
CTS	ENSG00000096063	SRPK1	6	35800743	35889119	0.0396	rs2071863	-2.48	rs851010	-0.000618	-3.8	-1.727	177	7	enet	0.0125	0.00119	1.61981	0.105
CTS	ENSG00000106853	PTGR1	9	114312002	114362135	0.1743	rs4576485	-2.37	rs10817195	0.077423	-8.62	0.966	224	23	enet	0.12755	1.94e-24	-1.62094	0.105
CD14	ENSG00000198799	LRIG2	1	113615831	113674882	0.1079	rs6679	-2.29	rs946218	0.0262	4.16	1.253	150	150	blup	0.051973	0.000306	1.61952	0.1053
LPS2	ENSG00000198015	MRPL42	12	93861264	93897545	0.4504	rs7975732	3.17	rs2290880	0.467465	-10.4	1.534	233	4	lasso	0.4682	4.79e-33	-1.619	0.105453
LPS24	ENSG00000170291	ELP5	17	7154735	7163259	0.2052	rs8078571	-2.64	rs2106842	0.21743	-7.21	1.658	269	4	lasso	0.20176	6.1e-13	-1.6187	0.10551
IFN	ENSG00000122550	KLHL7	7	23145353	23217533	0.0686	rs4304239	2.58	rs10085838	0.0198	4.13	1.625	198	4	lasso	0.033	0.00342	1.6185	0.10555
CD14	ENSG00000031691	CENPQ	6	49431091	49460820	0.1029	rs9395504	-3.14	rs13194498	0.018207	4.19	0.127	113	113	blup	0.05453	0.000221	-1.6182	0.10561
LPS2	ENSG00000088298	EDEM2	20	33703167	33865928	0.0475	rs8117847	3.31	rs6120777	0.065372	-4.51	-1.803	140	3	lasso	0.05487	0.000212	1.61719	0.1058
LPS24	ENSG00000167671	UBXN6	19	4444996	4457819	0.1303	rs4807664	3.38	rs8108253	-0.001756	3.62	2.56	226	226	blup	0.04275	0.000989	1.61803	0.106
LPS2	ENSG00000140968	IRF8	16	85932409	85956215	0.2512	rs3862475	-2.9	rs6540239	0.05835	4.68	-0.871	446	4	lasso	0.0746	1.71e-05	-1.6175	0.106
CTS	ENSG00000050344	NFE2L3	7	26191860	26226745	0.5395	rs12113404	3.48	rs3814095	0.472224	-18.97	1.845	229	20	enet	0.49552	1.18e-114	-1.61821	0.106
CTS	ENSG00000106070	GRB10	7	50657760	50861159	0.0402	rs10276619	-4.52	rs3807553	0.010173	-3.49	1.203	233	233	blup	0.01218	0.00136	-1.61517	0.106
LPS2	ENSG00000109756	RAPGEF2	4	160025330	160281321	0.2647	rs1893953	2.72	rs4690933	0.212667	-7.07	1.679	135	4	lasso	0.19446	1.74e-12	-1.6151	0.10628
CD14	ENSG00000129353	SLC44A2	19	10713133	10755235	0.5758	rs7246673	-3.19	rs7252007	0.406529	-9.84	-1.809	195	37	enet	0.4885	5.77e-35	1.6126	0.10682
IFN	ENSG00000165983	PTER	10	16478942	16555736	0.925	rs7902458	-2.67	rs7909832	0.83771	-13.81	1.852	269	11	lasso	0.86167	2.91e-99	-1.6123	0.106905
CD14	ENSG00000166340	TPP1	11	6634000	6640692	0.1962	rs2555159	-3.16	rs7488	0.13336	-6.27	-2.327	306	2	lasso	0.20602	3.3e-13	1.6126	0.107
IFN	ENSG00000159063	ALG8	11	77811982	77850706	0.157	rs1790244	2.87	rs10793289	0.075121	-5.14	-0.592	128	12	enet	0.08265	6.12e-06	1.61352	0.107
LPS24	ENSG00000196290	NIF3L1	2	201754050	201768655	0.1117	rs12478395	-3.35	rs11894842	0.035381	-4.55	0.974	229	14	enet	0.031569	0.00412	-1.614	0.107
CTS	ENSG00000154229	PRKCA	17	64298754	64806861	0.1108	rs7209395	-2.8	rs956952	0.041853	-7.58	0.956	273	273	blup	0.08145	6.82e-16	-1.6137	0.107
CTS	ENSG00000181274	FRAT2	10	99092255	99094458	0.089	rs11188957	-2.49	rs1048445	0.100939	9.36	-1.372	185	12	enet	0.11794	1.26e-22	-1.6119	0.107
CTS	ENSG00000178802	MPI	15	75182346	75191798	0.0304	rs936227	-2.09	rs2415251	0.036058	5.93	1.912	94	2	lasso	0.04001	1.66e-08	1.61186	0.107
CTS	ENSG00000175489	LRRC25	19	18501954	18508427	0.623	rs4808801	4.33	rs6512265	0.666	22.6	1.913	142	6	lasso	0.68005	1.77e-189	1.61209	0.107
CD14	ENSG00000204850	None	19	46997765	46999755	0.1297	rs2072561	3.19	rs4803967	0.039289	4.59	-0.179	200	43	enet	0.0232	0.0121	-1.6109	0.1072
IFN	ENSG00000235169	SMIM1	1	3689352	3692546	0.3475	rs6424089	-2.87	rs9424303	0.20353	7.15	1.162	261	8	lasso	0.24095	1.9e-15	1.61019	0.107357
LPS24	ENSG00000138600	SPPL2A	15	50999506	51058005	0.1481	rs12592778	-4.04	rs2306331	0.08419	5.64	-1.392	141	4	lasso	0.09993	6.57e-07	-1.6086	0.10771
CD14	ENSG00000158488	CD1E	1	158323254	158327343	0.1357	rs12724903	2.32	rs4656284	0.188	-6.8	1.672	234	3	lasso	0.180823	1.2e-11	-1.6083	0.1078
LPS2	ENSG00000118785	SPP1	4	88896819	88904562	0.2555	rs6857600	-2.79	rs13127257	0.108296	5.37	1.114	252	26	enet	0.1702	5.28e-11	1.608	0.10783
LPS2	ENSG00000198729	PPP1R14C	6	150464212	150571493	0.2727	rs1151	-3.09	rs643603	-0.003232	4.56	-0.206	304	304	blup	0.10844	2.16e-07	-1.6078	0.10789
IFN	ENSG00000157800	SLC37A3	7	139993493	140104233	0.1554	rs7811509	-3.23	rs12703792	0.0712	4.69	1.731	283	3	lasso	0.0501	0.000389	1.6073	0.10799
LPS24	ENSG00000162994	CLHC1	2	55401927	55459699	0.6165	rs6749322	4.12	rs7349405	0.477517	10.49	1.359	226	9	lasso	0.48642	9.12e-35	1.6056	0.108
CTS	ENSG00000140474	ULK3	15	75128457	75135687	0.0463	rs936227	-2.09	rs2168519	0.045456	6.34	-1.52	105	3	lasso	0.04025	1.52e-08	-1.60517	0.108
LPS2	ENSG00000255833	TIFAB	5	134779908	134788089	0.141	rs12518053	-2.69	rs12518053	0.084331	4.91	-2.691	228	228	blup	0.0449	0.000752	-1.6065	0.108168
CD14	ENSG00000156931	VPS8	3	184529931	184770402	0.1348	rs12632248	-2.53	rs7644823	0.051312	-4.26	-1.063	266	7	enet	0.07004	3.07e-05	1.60622	0.1082
CD14	ENSG00000166797	CIAO2A	15	64364758	64386217	0.0738	rs11629676	3.3	rs12591947	0.01617	-3.78	3.126	88	88	blup	0.0261	0.00835	-1.60551	0.10838
IFN	ENSG00000128045	RASL11B	4	53728457	53733000	0.1202	rs10026162	-2.73	rs17643154	0.05256	4.46	-1.644	101	5	lasso	0.0466	0.00061	-1.605	0.108504
IFN	ENSG00000150681	RGS18	1	192127587	192154945	0.0924	rs11581394	-1.77	rs10921107	0.0114	-3.89	-1.569	126	2	lasso	0.03273	0.00355	1.60358	0.108806
LPS24	ENSG00000198093	ZNF649	19	52392477	52408293	0.1446	rs10418739	-3.16	rs1549931	0.019331	-4.89	-1.065	322	16	enet	0.06156	9.06e-05	1.60281	0.109
LPS2	ENSG00000184384	MAML2	11	95709762	96076344	0.2138	rs10501832	3.28	rs10831494	0.088575	4.69	-1.345	317	6	lasso	0.06628	4.97e-05	-1.6013	0.109
LPS24	ENSG00000161921	CXCL16	17	4636821	4643217	0.3323	rs16954223	3.95	rs4790701	0.18711	-6.68	-1.817	255	13	enet	0.1846	7.03e-12	1.6021	0.10914
IFN	ENSG00000065457	ADAT1	16	75630879	75657198	0.1491	rs11864719	-2.65	rs6564270	0.112	5.48	-1.387	167	10	enet	0.12486	2.49e-08	-1.6012	0.10933
CD14	ENSG00000119878	CRIPT	2	46843555	46852881	0.3347	rs17823065	-3.36	rs3087822	0.180816	7.39	1.904	326	3	lasso	0.26077	9.2e-17	1.60099	0.10938
CD14	ENSG00000157796	WDR19	4	39184024	39287430	0.0589	rs12509328	-3.04	rs3733276	0.04039	-3.88	1.537	229	6	lasso	0.02875	0.00592	-1.6005	0.1095
LPS24	ENSG00000143156	NME7	1	169101769	169337205	0.1665	rs4987373	3.02	rs10919132	0.11	-5.37	-1.655	292	3	lasso	0.1	6.51e-07	1.5996	0.1097
IFN	ENSG00000171766	GATM	15	45653322	45694525	0.1145	rs12914266	-2.55	rs2413774	0.07641	-4.95	1.577	173	173	blup	0.0955	1.16e-06	-1.599	0.10982
CD14	ENSG00000137656	BUD13	11	116618886	116643704	0.1225	rs1263173	3.32	rs1787705	0.03293	4.34	-0.945	267	267	blup	0.05149	0.000326	1.59668	0.11
LPS24	ENSG00000081320	STK17B	2	196998290	197041227	0.1035	rs2204640	2.16	rs10804070	0.066788	4.17	-2.005	145	3	lasso	0.060918	9.83e-05	-1.5966	0.11
LPS2	ENSG00000064687	ABCA7	19	1040102	1065571	0.2271	rs3764650	5.71	rs10419072	0.086014	-5.27	-0.5	269	12	enet	0.10156	5.31e-07	1.59821	0.11
LPS2	ENSG00000156170	NDUFAF6	8	95907995	96128683	0.2583	rs4735337	-3.78	rs6982086	0.10732	-6.31	-1.686	275	18	enet	0.2027	5.35e-13	1.5976	0.11
CTS	ENSG00000119718	EIF2B2	14	75469614	75476292	0.3082	rs10483861	4.28	rs175057	0.424	-17.99	1.621	157	3	lasso	0.42199	2.77e-92	-1.5961	0.11
CTS	ENSG00000107771	CCSER2	10	86088342	86278273	0.0284	rs6585783	3.3	rs7477048	0.015636	-4.64	-1.462	246	4	enet	0.01522	0.000388	1.59632	0.11
CTS	ENSG00000198740	ZNF652	17	47366568	47439835	0.0325	rs11652146	-3.13	rs3816272	0.011829	4.36	-0.789	143	143	blup	0.01463	0.000494	-1.596	0.11
IFN	ENSG00000153774	CFDP1	16	75327596	75467383	0.1217	rs11864719	-2.65	rs1017239	0.0653	4.55	1.598	176	2	lasso	0.06007	0.00011	1.5972	0.11023
LPS24	ENSG00000112992	NNT	5	43602794	43707507	0.1825	rs17244293	2.92	rs10512827	0.10688	5.17	0.144	100	28	enet	0.0796	9.09e-06	1.59677	0.11032
IFN	ENSG00000146535	GNA12	7	2767746	2883958	0.1562	rs2289165	2.4	rs798544	0.117	5.56	-1.483	316	4	lasso	0.0939	1.44e-06	-1.5967	0.11033
CD14	ENSG00000106772	PRUNE2	9	79226292	79521003	0.742	rs644893	2.55	rs560094	0.78406	13.53	1.571	361	3	lasso	0.8068	7.62e-83	1.59568	0.11056
CD14	ENSG00000165689	ENTR1	9	139296377	139305061	0.2148	rs2297690	-2.87	rs1130635	0.26337	-8.11	-1.998	202	6	lasso	0.2647	5e-17	1.59547	0.11061
CD14	ENSG00000119185	ITGB1BP1	2	9543604	9563676	0.0899	rs907165	2.82	rs2709576	0.020083	3.97	0.07	188	188	blup	0.03235	0.00373	-1.59515	0.11068
LPS2	ENSG00000100124	ANKRD54	22	38226862	38245334	0.0723	rs2267366	3.42	rs2285179	0.00986	-3.83	2.212	198	198	blup	0.0278	0.00668	-1.5951	0.11068
CD14	ENSG00000170921	TANC2	17	61086917	61505060	0.1513	rs4309	3.55	rs7207214	0.131115	5.73	1.714	152	3	lasso	0.12329	3.06e-08	1.5947	0.11079
IFN	ENSG00000182853	VMO1	17	4688580	4689728	0.3712	rs16954223	3.95	rs8078118	0.25936	7.72	1.526	246	23	enet	0.3406	1.99e-22	1.59437	0.110852
IFN	ENSG00000100612	DHRS7	14	60610838	60636574	0.1851	rs219399	-2.76	rs409866	0.23662	7.42	-1.566	98	7	lasso	0.2303	9.36e-15	-1.59431	0.1109
CD14	ENSG00000175866	BAIAP2	17	79008948	79091232	0.4644	rs7503940	-2.75	rs6565531	0.129409	7.17	1.072	227	34	enet	0.30162	1.39e-19	1.5939	0.110954
CTS	ENSG00000101558	VAPA	18	9913999	9960018	0.0962	rs8083190	-3.01	rs636407	0.097	-8.8	-1.165	304	5	enet	0.09657	1.18e-18	1.59583	0.111
CTS	ENSG00000188312	CENPP	9	95087766	95382815	0.1988	rs13285641	-3.33	rs10992308	0.193466	12.27	-1.496	139	11	enet	0.19418	1.43e-37	-1.5949	0.111
CTS	ENSG00000122359	ANXA11	10	81910645	81965328	0.0585	rs10748526	-4.32	rs6585424	0.034784	5.96	0.39	187	7	lasso	0.04894	4.45e-10	1.59382	0.111
CTS	ENSG00000152219	ARL14EP	11	30344598	30359774	0.0225	rs7944308	3	rs590833	0.00414	3.84	-0.188	142	142	blup	0.009525	0.00412	-1.5959	0.111
CTS	ENSG00000109787	KLF3	4	38665817	38702663	0.028	rs12509328	-3.04	rs17429245	0.014936	-3.82	-1.558	257	2	lasso	0.00671	0.0136	1.59306	0.111
CD14	ENSG00000140090	SLC24A4	14	92788925	92962596	0.2774	rs11160071	5.22	rs7154308	0.10356	-5.89	3.332	298	24	enet	0.2003	7.48e-13	-1.59312	0.11113
CD14	ENSG00000169018	FEM1B	15	68570141	68588203	0.0928	rs12593922	3.28	rs8036635	0.0273	-3.95	0.751	216	216	blup	0.0318	0.00402	1.5915	0.1115
CTS	ENSG00000175806	MSRA	8	9911778	10286401	0.0443	rs2975726	2.95	rs17765901	0.0193	-5.93	-0.136	404	8	lasso	0.03272	3.19e-07	1.5887	0.112
CTS	ENSG00000163468	CCT3	1	156278759	156337664	0.0556	rs6674412	2.94	rs10908502	0.0418	-5.87	1.585	150	4	lasso	0.03533	1.11e-07	-1.58709	0.112
IFN	ENSG00000134452	FBH1	10	5931535	5979556	0.3196	rs725206	-3.52	rs2320	0.16111	-6.39	1.254	381	5	lasso	0.15646	3.51e-10	-1.5868	0.112557
LPS24	ENSG00000088766	CRLS1	20	5986736	6020699	0.1262	rs805760	-2.86	rs6133280	0.101924	5.65	-1.557	279	4	lasso	0.0947	1.3e-06	-1.5866	0.112596
LPS2	ENSG00000198270	TMEM116	12	112369086	112450970	0.1091	rs34245489	-2.69	rs11066128	0.068234	4.31	1.002	83	83	blup	0.0548	0.000213	1.5865	0.112616
LPS24	ENSG00000166435	XRRA1	11	74518784	74660245	0.1881	rs7947726	2.72	rs4387374	0.13225	5.83	-1.571	259	6	lasso	0.1226	3.36e-08	-1.5863	0.113
LPS24	ENSG00000197798	FAM118B	11	126081309	126132881	0.1861	rs625993	-3.3	rs8177374	0.067634	4.63	0.382	348	45	enet	0.0879	3.13e-06	-1.5846	0.113
LPS24	ENSG00000196378	ZNF34	8	145998499	146012730	0.1882	rs7838717	3.17	rs2730059	0.12336	-6.31	0.626	105	105	blup	0.175045	2.69e-11	-1.5866	0.113
CTS	ENSG00000066427	ATXN3	14	92524896	92572965	0.1089	rs11623019	5.23	rs1051340	0.0489	6.2	-1.86	255	22	enet	0.05887	7.7e-12	-1.5865	0.113
LPS2	ENSG00000039560	RAI14	5	34656342	34832732	0.243	rs10941231	3.96	rs365737	0.128614	5.93	0.552	217	17	enet	0.1476	1.17e-09	1.5843	0.113124
CD14	ENSG00000168234	TTC39C	18	21572737	21715574	0.7959	rs9635963	-3.14	rs4800173	0.75155	13.08	1.507	239	3	lasso	0.7524	1.16e-70	1.5828	0.1135
CD14	ENSG00000170027	YWHAG	7	75956116	75988348	0.0674	rs2868366	2.19	rs3909148	0.03243	3.63	0.481	109	109	blup	0.0416	0.00115	1.5823	0.11358
CD14	ENSG00000125753	VASP	19	46009837	46030241	0.5008	rs17643262	10.15	rs4802260	0.512743	10.83	1.582	202	2	lasso	0.5122	2.61e-37	1.5818	0.11369
IFN	ENSG00000125753	VASP	19	46009837	46030241	0.5104	rs17643262	10.15	rs4802260	0.524223	10.94	1.582	202	2	lasso	0.5134	1.99e-37	1.5818	0.11369
LPS2	ENSG00000166923	GREM1	15	33010175	33026870	0.326	rs12917529	3.21	rs11853552	0.28826	-8.55	-1.294	237	3	lasso	0.3632	3.76e-24	1.5813	0.11381
LPS2	ENSG00000137767	SQOR	15	45923346	45983492	0.1293	rs4259989	2.74	rs10643	0.0673	4.57	-0.906	174	174	blup	0.0357	0.00243	-1.5809	0.11391
CD14	ENSG00000099849	RASSF7	11	560404	564021	0.131	rs7482484	-3.82	rs11246217	0.03517	4.4	0.033	227	227	blup	0.04228	0.00105	-1.58143	0.114
LPS24	ENSG00000125753	VASP	19	46009837	46030241	0.282	rs17643262	10.15	rs4802260	0.281622	8.06	1.582	202	2	lasso	0.27338	1.29e-17	1.58181	0.114
LPS24	ENSG00000240344	PPIL3	2	201735630	201754026	0.6581	rs12478395	-3.35	rs11894842	0.603583	-12.33	0.974	238	23	enet	0.689057	1.82e-59	-1.5794	0.114
CTS	ENSG00000169087	HSPBAP1	3	122458846	122512671	0.10975	rs1533393	2.29	rs11719086	0.117	-9.59	-1.509	229	2	lasso	0.11947	6.53e-23	1.5818	0.114
CTS	ENSG00000198056	PRIM1	12	57125380	57146157	0.0717	rs3204635	-2.84	rs2277339	0.0369	-5.42	2.144	109	3	lasso	0.03677	6.2e-08	-1.57917	0.114
CTS	ENSG00000205830	-	4	27209127	27220026	0.0309	rs969949	2.65	rs4599400	-0.001132	3.13	0.017	171	171	blup	0.00517	0.0266	1.58079	0.114
IFN	ENSG00000106772	PRUNE2	9	79226292	79521003	0.4869	rs644893	2.55	rs560094	0.47392	10.59	1.571	361	4	lasso	0.48433	1.45e-34	1.57968	0.11418
LPS24	ENSG00000182118	FAM89A	1	231154704	231175992	0.4477	rs2493144	-3.15	rs4378192	0.34	8.86	1.578	307	5	lasso	0.33659	3.98e-22	1.5778	0.11461
IFN	ENSG00000066427	ATXN3	14	92524896	92572965	0.102	rs11160071	5.22	rs10150904	-0.00181	-3.91	1.95	254	254	blup	0.0311	0.00438	-1.57737	0.1147
CD14	ENSG00000106069	CHN2	7	29161890	29553944	0.377	rs17606308	-3.1	rs245881	0.28078	-8.13	-1.513	426	5	lasso	0.2914	7.26e-19	1.5766	0.11489
CD14	ENSG00000139625	MAP3K12	12	53874274	53893847	0.1212	rs6580942	-3.05	rs11170567	0.109119	5.62	1.497	200	3	lasso	0.0825	6.22e-06	1.5764	0.11494
LPS24	ENSG00000051009	FAM160A2	11	6232565	6255941	0.167	rs2555159	-3.16	rs4758399	0.074627	4.97	-0.492	302	6	lasso	0.0799	8.75e-06	-1.5752	0.115
LPS2	ENSG00000171150	SOCS5	2	46926091	46990268	0.2162	rs17823065	-3.36	rs4953419	0.21128	-7.1	1.634	327	3	lasso	0.19397	1.86e-12	-1.5775	0.115
CTS	ENSG00000100350	FOXRED2	22	36883237	36903148	0.3375	rs6000495	-2.96	rs1000427	0.250659	14.24	1.946	285	8	lasso	0.3216	6.2e-66	1.57822	0.115
CTS	ENSG00000180543	TSPYL5	8	98285717	98290176	0.0671	rs11786542	4.33	rs10808356	0.0455	6.14	-1.594	151	4	lasso	0.04491	2.29e-09	-1.5778	0.115
CTS	ENSG00000110435	PDHX	11	34937376	35042138	0.0444	rs511895	-3.07	rs947501	0.0169	-4.78	0.537	327	18	enet	0.027928	2.22e-06	-1.5781	0.115
CTS	ENSG00000104814	MAP4K1	19	39078281	39109522	0.1975	rs7248208	-2.86	rs2960321	0.0142	-4.41	-0.846	131	28	enet	0.08857	3.45e-17	-1.5745	0.115
CTS	ENSG00000137267	TUBB2A	6	3153903	3157760	0.0796	rs10458071	2.94	rs3799216	0.023029	-4.84	2.506	275	33	enet	0.02961	1.12e-06	-1.57644	0.115
LPS24	ENSG00000167851	CD300A	17	72462555	72480933	0.1416	rs4789626	-2.44	rs4789114	0.00237	3.59	0.254	263	263	blup	0.00952	0.0758	1.5758	0.11507
IFN	ENSG00000240344	PPIL3	2	201735630	201754026	0.7362	rs12478395	-3.35	rs7606251	0.6045	-12.39	1.549	238	6	lasso	0.7332	5.31e-67	-1.57474	0.11532
LPS24	ENSG00000144815	NXPE3	3	101498046	101547073	0.1354	rs7644388	2.81	rs2288273	0.04337	-4.31	1.654	135	3	lasso	0.0626	7.97e-05	-1.5745	0.1154
LPS24	ENSG00000168411	RFWD3	16	74655292	74700779	0.178	rs2303275	-2.53	rs7196369	0.064311	-6.43	-0.827	156	5	lasso	0.15753	3.03e-10	1.5731	0.115687
LPS24	ENSG00000173226	IQCB1	3	121488610	121553926	0.2864	rs12498138	3.83	rs4676744	0.17484	-6.69	-1.378	186	27	enet	0.2086	2.27e-13	1.573	0.1157
IFN	ENSG00000146833	TRIM4	7	99474581	99517223	0.6924	rs2405442	-4.09	rs2082744	0.604	-11.96	1.71	166	16	enet	0.6373	6.84e-52	-1.5728	0.11577
CD14	ENSG00000152404	CWF19L2	11	107197071	107328572	0.1595	rs489243	-3.29	rs7111266	0.09403	-5.38	0.417	216	216	blup	0.13294	8.47e-09	-1.57163	0.116
IFN	ENSG00000109929	SC5D	11	121163162	121179403	0.3502	rs3781832	-4.4	rs727422	0.308451	8.5	-1.587	240	4	lasso	0.31081	3.07e-20	-1.57311	0.116
LPS24	ENSG00000125740	FOSB	19	45971253	45978437	0.1323	rs17643262	10.15	rs11083789	-0.000343	-3.34	-2.153	200	26	enet	0.03787	0.00184	-1.5712	0.116
LPS2	ENSG00000142546	NOSIP	19	50058968	50093519	0.1353	rs283526	3.24	rs11083979	0.026738	4.44	-1.836	200	200	blup	0.04487	0.000755	-1.57099	0.116
CTS	ENSG00000101224	CDC25B	20	3767578	3786762	0.4556	rs8116776	-3.19	rs4813643	0.277443	-14.58	-2.081	229	5	lasso	0.44279	2.61e-98	1.5736	0.116
LPS24	ENSG00000106772	PRUNE2	9	79226292	79521003	0.2818	rs644893	2.55	rs560094	0.38436	9.78	1.571	361	6	lasso	0.41512	2.36e-28	1.571	0.11619
LPS24	ENSG00000150681	RGS18	1	192127587	192154945	0.0852	rs11581394	-1.77	rs10921107	0.081	-4.54	-1.569	126	1	lasso	0.06419	6.48e-05	1.569	0.11665
LPS24	ENSG00000197696	NMB	15	85198360	85201794	0.1221	rs2049511	3.96	rs11638290	0.07077	4.48	-1.449	181	3	lasso	0.04755	0.000537	-1.5688	0.1167
CD14	ENSG00000182118	FAM89A	1	231154704	231175992	0.1701	rs2493144	-3.15	rs4378192	0.2	6.93	1.578	307	2	lasso	0.191521	2.64e-12	1.56775	0.1169
LPS2	ENSG00000158435	CNOT11	2	101869264	101886778	0.0956	rs17025554	2.41	rs3828194	0.01064	-3.67	-1.692	204	204	blup	0.00463	0.153	1.56849	0.117
LPS2	ENSG00000136732	GYPC	2	127413509	127454246	0.1912	rs7561528	9.2	rs6431169	0.05966	-5.15	1.007	192	4	lasso	0.17068	4.95e-11	-1.56777	0.117
LPS2	ENSG00000164929	BAALC	8	104152938	104242533	0.3342	rs1533182	2.51	rs2388493	0.08278	5.49	1.579	241	11	enet	0.1882	4.23e-12	1.5674	0.117
CTS	ENSG00000240344	PPIL3	2	201735630	201754026	0.5537	rs2348128	2.75	rs7606251	0.650018	-22.23	1.549	176	15	enet	0.699	1.67e-199	-1.5689	0.117
CTS	ENSG00000053900	ANAPC4	4	25378835	25420120	0.0411	rs4327471	-3.08	rs2292407	0.043417	5.96	1.667	236	4	lasso	0.03438	1.63e-07	1.56798	0.117
CTS	ENSG00000155849	ELMO1	7	36893961	37488852	0.0611	rs10261983	-3.83	rs17202203	0.033946	5.68	-1.55	445	6	lasso	0.03512	1.21e-07	-1.56903	0.117
CTS	ENSG00000165983	PTER	10	16478942	16555736	0.867	rs11254053	-2.64	rs7909832	0.783212	-24.37	1.852	282	13	enet	0.80457	1.94e-270	-1.56734	0.117
CTS	ENSG00000136718	IMP4	2	131099798	131105383	0.03	rs891524	1.86	rs11542411	0.043074	5.85	-1.494	50	2	lasso	0.04039	1.43e-08	-1.5665	0.117
LPS2	ENSG00000086189	DIMT1	5	61683081	61699766	0.0738	rs4699994	2.29	rs153857	0.073206	-4.4	1.418	124	3	lasso	0.056	0.000184	-1.5666	0.117204
IFN	ENSG00000166133	RPUSD2	15	40861499	40866659	0.1524	rs10518696	2.82	rs11070275	0.01237	4.56	1.148	178	4	lasso	0.0289	0.00579	1.5665	0.11724
IFN	ENSG00000188312	CENPP	9	95087766	95382815	0.3271	rs13285641	-3.33	rs10992312	0.32105	8.82	-1.501	189	6	lasso	0.32895	1.47e-21	-1.56504	0.11757
CTS	ENSG00000123892	RAB38	11	87846410	87908635	0.4552	rs10830841	-2.82	rs302660	0.148	10.6	0.545	242	44	enet	0.324705	1.09e-66	1.5616	0.118
CTS	ENSG00000169397	RNASE3	14	21359558	21360507	0.5305	rs10149170	3.01	rs2771324	0.509	19.64	1.383	288	36	enet	0.53315	2.13e-127	1.5622	0.118
CTS	ENSG00000127528	KLF2	19	16435628	16438685	0.05	rs17195267	2.79	rs501537	0.0141	4.53	-1.288	139	4	lasso	0.02244	2.04e-05	-1.56181	0.118
CTS	ENSG00000152822	GRM1	6	146348782	146758734	0.0212	rs4272232	2.98	rs6570705	0.006093	3.8	-0.523	174	6	enet	0.00683	0.013	-1.56386	0.118
IFN	ENSG00000221823	PPP3R1	2	68405989	68483369	0.3565	rs905488	-2.57	rs1060842	0.197478	-6.82	1.684	241	5	lasso	0.2333	5.98e-15	-1.5627	0.11812
IFN	ENSG00000017797	RALBP1	18	9475007	9538114	0.2935	rs8083190	-3.01	rs7227801	0.2844	8.14	-1.942	321	4	lasso	0.301	1.54e-19	-1.5617	0.1183
CD14	ENSG00000140386	SCAPER	15	76640526	77197785	0.133	rs12440965	-2.76	rs2461870	0.14713	6.34	-1.902	137	137	blup	0.1526	5.92e-10	-1.56063	0.11861
IFN	ENSG00000125510	OPRL1	20	62711526	62731996	0.0829	rs817370	-2.84	rs4408777	0.055946	-4.64	1.373	151	4	lasso	0.0492	0.000436	-1.55983	0.1188
CTS	ENSG00000152778	IFIT5	10	91174343	91180758	0.087	rs2026912	-3.17	rs303212	0.05946	-6.85	1.644	234	4	lasso	0.05737	1.43e-11	-1.55963	0.119
CTS	ENSG00000180549	FUT7	9	139924626	139927462	0.1714	rs10747029	2.42	rs7047770	0.105843	9.1	-1.429	72	4	lasso	0.14009	7.76e-27	-1.55919	0.119
CTS	ENSG00000105711	SCN1B	19	35521588	35531352	0.0416	rs4806110	-2.72	rs8113650	0.0116	-4.14	-0.65	205	205	blup	0.0109	0.00231	1.56097	0.119
CTS	ENSG00000180257	ZNF816	19	53430388	53466164	0.0465	rs11084211	2.71	rs4803058	-0.000329	3.28	-0.452	219	219	blup	0.00682	0.013	-1.55732	0.119
CTS	ENSG00000100991	TRPC4AP	20	33590207	33680674	0.0314	rs8119351	2.77	rs3746429	0.03779	5.7	-1.768	99	2	enet	0.0353	1.12e-07	-1.55974	0.119
CTS	ENSG00000064419	TNPO3	7	128594948	128695198	0.1526	rs4731562	3.02	rs10488630	0.160049	-11.09	-0.987	134	6	lasso	0.17971	1.24e-34	1.55748	0.119
LPS24	ENSG00000272047	GTF2H5	6	158589384	158620376	0.1415	rs10455936	-2.23	rs10946113	0.0373	-4.14	1.375	211	211	blup	0.03888	0.00162	-1.5588	0.119044
LPS2	ENSG00000160124	CCDC58	3	122078438	122102078	0.4398	rs17266816	-1.94	rs10934586	0.322993	8.7	-1.086	217	30	enet	0.4255	3.09e-29	-1.5581	0.1192
LPS24	ENSG00000137269	LRRC1	6	53659295	53788919	0.1118	rs9474543	3.41	rs9474687	0.00707	3.81	-0.923	264	264	blup	0.02775	0.00674	-1.55738	0.11938
CD14	ENSG00000103264	FBXO31	16	87360593	87425748	0.3377	rs4843534	-3.03	rs11649260	0.30136	-8.39	1.727	336	7	lasso	0.31505	1.52e-20	-1.5573	0.1194
LPS2	ENSG00000088766	CRLS1	20	5986736	6020699	0.1698	rs805760	-2.86	rs6133280	0.140573	6.08	-1.557	279	1	lasso	0.13487	6.54e-09	-1.557	0.1195
IFN	ENSG00000155111	CDK19	6	110931181	111137161	0.0937	rs3904923	-2.86	rs2691185	0.03841	4.59	0.786	210	210	blup	0.0376	0.00189	1.5563	0.1196
LPS2	ENSG00000188321	ZNF559	19	9434448	9461838	0.1265	rs714395	2.88	rs10745023	0.028204	-3.54	-0.437	210	210	blup	0.02922	0.00558	1.55545	0.12
CTS	ENSG00000055044	NOP58	2	203130439	203168389	0.0312	rs16838426	-2.65	rs12471060	0.025469	5.1	1.769	146	2	lasso	0.02136	3.17e-05	1.5562	0.12
CTS	ENSG00000106266	SNX8	7	2291405	2393953	0.0445	rs2969010	2.37	rs1612548	-0.000106	-3.11	0.006	185	185	blup	0.01415	0.000603	1.55544	0.12
CTS	ENSG00000108091	CCDC6	10	61548521	61666414	0.0916	rs7078432	-3.3	rs1171826	0.023235	-5.46	2.204	284	284	blup	0.05172	1.43e-10	-1.55312	0.12
CTS	ENSG00000074416	MGLL	3	127407909	127542051	0.37993	rs1994128	2.29	rs664910	0.207	-12.63	1.638	177	10	lasso	0.21879	1.09e-42	-1.553	0.12
LPS24	ENSG00000145819	ARHGAP26	5	142149949	142608576	0.138	rs4912850	3.91	rs185207	0.000181	-3.35	1.446	372	372	blup	0.0575	0.000152	-1.55405	0.12017
LPS2	ENSG00000089177	KIF16B	20	16252749	16554078	0.2476	rs6131851	3.17	rs997972	0.177304	-6.56	2.545	434	21	enet	0.17998	1.35e-11	-1.5537	0.1203
LPS24	ENSG00000140025	EFCAB11	14	90261013	90421121	0.2357	rs7152796	2.98	rs4904612	0.01793	-4.6	-0.298	240	8	lasso	0.1388	3.87e-09	-1.55288	0.12045
CD14	ENSG00000160410	SHKBP1	19	41082757	41097305	0.083	rs410101	2.62	rs393569	0.106874	5.16	-1.766	205	12	enet	0.0759	1.46e-05	-1.5527	0.1205
CD14	ENSG00000083937	CHMP2B	3	87276421	87304698	0.1147	rs2028088	-2.3	rs17024046	0.025679	3.7	-0.028	121	121	blup	0.0629	7.64e-05	1.55254	0.1205
IFN	ENSG00000103264	FBXO31	16	87360593	87425748	0.4316	rs4843534	-3.03	rs11646004	0.329	-9.2	1.29	336	3	lasso	0.37906	2.13e-25	-1.5523	0.1206
IFN	ENSG00000169490	TM2D2	8	38846327	38854343	0.1815	rs2461333	-2.38	rs11985898	0.07157	-4.93	0.721	158	158	blup	0.12029	4.56e-08	-1.54979	0.121
LPS2	ENSG00000123892	RAB38	11	87846410	87908635	0.2799	rs552671	-2.74	rs1346264	0.068362	5.15	0.497	274	274	blup	0.10457	3.59e-07	1.5505	0.121
CTS	ENSG00000122417	ODF2L	1	86814344	86862023	0.2539	rs976332	-2.79	rs421105	0.35	16.35	1.546	174	5	lasso	0.34923	8.87e-73	1.55266	0.121
CTS	ENSG00000112697	TMEM30A	6	75962640	75994684	0.0329	rs276695	-2.48	rs654428	0.015366	-4.68	-1.552	99	2	lasso	0.01392	0.000663	1.552	0.121
CTS	ENSG00000126870	DYNC2I1	7	158649269	158749438	0.153	rs3793228	-2.1	rs10282118	0.150352	-10.76	-1.557	132	3	lasso	0.14667	4.16e-28	1.55121	0.121
CTS	ENSG00000188352	FOCAD	9	20658308	20995954	0.0415	rs1330319	3.35	rs2891154	-0.000612	-3.59	0.161	309	309	blup	0.00613	0.0175	1.55044	0.121
IFN	ENSG00000165689	ENTR1	9	139296377	139305061	0.1421	rs2297690	-2.87	rs11145930	0.13438	-5.9	-1.201	202	4	lasso	0.13245	9.05e-09	1.5501	0.12112
LPS2	ENSG00000162723	SLAMF9	1	159921282	159924044	0.128	rs1446963	2.59	rs7543462	0.00702	-3.97	1.11	267	14	enet	0.07111	2.68e-05	-1.5491	0.12136
CD14	ENSG00000049860	HEXB	5	73935848	74018472	0.1293	rs7726659	3.24	rs10462511	0.00674	3.57	1.249	258	258	blup	0.01728	0.0264	1.5478	0.12168
IFN	ENSG00000088280	ASAP3	1	23755056	23811061	0.0894	rs1018396	1.89	rs2038027	0.05092	-3.94	0.378	140	140	blup	0.02957	0.00533	-1.5475	0.121743
LPS24	ENSG00000168995	SIGLEC7	19	51645556	51656783	0.1644	rs3865444	-5.07	rs2075803	0.074601	4.56	1.16	342	4	lasso	0.04747	0.000543	1.548	0.122
LPS2	ENSG00000221823	PPP3R1	2	68405989	68483369	0.3547	rs905488	-2.57	rs4078978	0.18592	6.71	-1.451	241	4	lasso	0.16294	1.44e-10	-1.54631	0.122
LPS2	ENSG00000084090	STARD7	2	96850597	96874563	0.2033	rs11688674	2.83	rs11551400	0.11759	-5.47	1.622	78	3	lasso	0.09425	1.37e-06	-1.54466	0.122
LPS2	ENSG00000144021	CIAO1	2	96931870	96939087	0.0599	rs11688674	2.83	rs17420101	0.02268	3.82	-0.634	76	76	blup	0.04502	0.000741	-1.546	0.122
CTS	ENSG00000168291	PDHB	3	58413357	58419584	0.05523	rs839248	-2.56	rs7433237	0.0379	5.66	0.991	169	169	blup	0.0294	1.22e-06	1.547	0.122
CTS	ENSG00000155660	PDIA4	7	148700154	148725733	0.0616	rs7778273	-2.92	rs6464929	0.031916	5.67	1.496	163	3	lasso	0.02815	2.03e-06	1.54773	0.122
IFN	ENSG00000136167	LCP1	13	46700055	46786006	0.1036	rs7985574	3.19	rs2148412	-0.004139	3.32	-0.871	243	243	blup	0.0167	0.0285	-1.5459	0.1221
CD14	ENSG00000152332	UHMK1	1	162467041	162499419	0.1004	rs1510267	2.94	rs10919317	0.0368	4.33	-1.127	301	6	lasso	0.047503	0.000541	-1.54539	0.1223
LPS24	ENSG00000140386	SCAPER	15	76640526	77197785	0.0711	rs12440965	-2.76	rs920712	0.00215	4.82	-2.603	137	137	blup	0.03712	0.00203	-1.5449	0.12237
LPS2	ENSG00000126860	EVI2A	17	29644578	29648902	0.1202	rs11657989	2.61	rs12453770	0.074058	-4.71	-1.537	164	7	enet	0.07833	1.07e-05	1.5448	0.1224
IFN	ENSG00000002933	TMEM176A	7	150497491	150502208	0.7159	rs10244748	2.79	rs7806458	0.708	12.67	-1.541	266	7	lasso	0.7159	6.6e-64	-1.5447	0.12241
CD14	ENSG00000112305	SMAP1	6	71377479	71571718	0.2326	rs9455070	-3.39	rs782002	0.106725	5.77	-0.311	212	212	blup	0.10812	2.26e-07	1.5444	0.1225
IFN	ENSG00000064115	TM7SF3	12	27126128	27167367	0.5585	rs12582845	2.52	rs6487582	0.306	-8.52	-2.209	223	31	enet	0.4475	3.64e-31	1.54322	0.122777
IFN	ENSG00000244405	ETV5	3	185764097	185828107	0.1051	rs7635103	-2.84	rs10513801	0.075172	4.8	-1.571	212	3	lasso	0.0524	0.00029	-1.543	0.12283
CD14	ENSG00000166435	XRRA1	11	74518784	74660245	0.0883	rs7947726	2.72	rs4387374	0.0686	4.88	-1.571	259	2	lasso	0.05374	0.000245	-1.54199	0.123
LPS2	ENSG00000185730	ZNF696	8	144371846	144380231	0.1182	rs11777524	-2.82	rs7386971	0.07677	4.88	-1.256	226	2	lasso	0.0819	6.76e-06	-1.5416	0.123
CTS	ENSG00000152332	UHMK1	1	162467041	162499419	0.0586	rs1011848	3.06	rs464649	0.0266	-5.27	-2.169	282	6	lasso	0.014	0.000642	1.54364	0.123
CTS	ENSG00000058453	CROCC	1	17066768	17299474	0.0452	rs7550829	2.79	rs6691985	0.0283	4.96	2.082	144	16	enet	0.02587	5.1e-06	1.54352	0.123
CTS	ENSG00000166965	RCCD1	15	91498100	91506349	0.2368	rs8026682	2.97	rs3826033	0.253912	14.03	-1.555	235	4	lasso	0.25917	1.95e-51	-1.54283	0.123
CTS	ENSG00000156603	MED19	11	57471186	57479693	0.056	rs3851117	-3.22	rs541245	0.00923	5.53	0.528	139	13	enet	0.037178	5.25e-08	1.5434	0.123
CTS	ENSG00000185324	CDK10	16	89747145	89762772	0.0687	rs3096309	3.35	rs9936896	0.030133	-6.12	0.44	108	108	blup	0.058547	8.8e-12	1.54242	0.123
CTS	ENSG00000143190	POU2F1	1	167190066	167396582	0.0733	rs203797	2.75	rs1021621	0.0304	-5.19	0.756	325	325	blup	0.02814	2.03e-06	-1.54208	0.123
LPS24	ENSG00000148110	MFSD14B	9	97136833	97223324	0.1859	rs12341268	2.62	rs1752784	0.11602	5.46	2.548	169	12	enet	0.12009	4.68e-08	1.5421	0.12306
LPS24	ENSG00000162368	CMPK1	1	47799469	47844511	0.1393	rs10890460	-3	rs1044457	0.0538	-4.7	1.861	207	207	blup	0.03875	0.00165	-1.542	0.12308
IFN	ENSG00000160113	NR2F6	19	17342692	17356749	0.3114	rs8102890	3	rs7258100	0.042517	4.52	0.17	236	236	blup	0.102	5.02e-07	-1.5418	0.12312
IFN	ENSG00000213523	SRA1	5	139916925	139937895	0.0991	rs7268	5.05	rs1864255	0.0953	5.19	-2.095	116	4	lasso	0.10434	3.7e-07	-1.5416	0.123173
CD14	ENSG00000118007	STAG1	3	136055077	136471220	0.0891	rs13065565	2.48	rs16843879	0.072743	4.55	-1.723	165	4	lasso	0.05784	0.000145	-1.54124	0.1233
CD14	ENSG00000198464	ZNF480	19	52800430	52829175	0.192	rs10418739	-3.16	rs2657940	0.031142	4.74	-2.268	251	251	blup	0.0736	1.94e-05	-1.5397	0.12364
CD14	ENSG00000114631	PODXL2	3	127348024	127391652	0.1254	rs1994128	2.29	rs2336408	0.051145	4.25	1.457	207	3	lasso	0.02999	0.00505	1.53849	0.1239
CTS	ENSG00000196345	ZKSCAN7	3	44596685	44624975	0.0316	rs7618668	-5.03	rs10514710	0.00223	3.74	0.181	94	94	blup	0.00865	0.00595	-1.5402	0.124
CTS	ENSG00000121578	B4GALT4	3	118930579	118959950	0.04671	rs4687998	2.73	rs16829641	0.0211	-4.57	1.203	223	3	lasso	0.00912	0.00489	-1.5394	0.124
CTS	ENSG00000185527	PDE6G	17	79617489	79630142	0.0689	rs12103867	-2.77	rs3432	0.062523	7.11	1.539	82	2	lasso	0.06011	4.63e-12	1.5387	0.124
CTS	ENSG00000004809	SLC22A16	6	110745890	110797844	0.8443	rs7768897	2.53	rs2428175	0.431538	-18.11	1.351	176	70	enet	0.66626	1.51e-182	-1.53969	0.124
CTS	ENSG00000168792	ABHD15	17	27887565	27894155	0.0732	rs894606	3.16	rs3110496	0.04156	5.86	-2.063	66	13	enet	0.04052	1.36e-08	-1.5377	0.124
CTS	ENSG00000078043	PIAS2	18	44388353	44500123	0.0868	rs988213	-2.54	rs2032215	0.0569	-7.59	-1.567	245	6	lasso	0.06789	1.9e-13	1.53768	0.124
CD14	ENSG00000128604	IRF5	7	128577666	128590089	0.7434	rs2718098	2.46	rs10239340	0.77132	13.23	1.466	143	4	lasso	0.8105	8.21e-84	1.5377	0.12413
LPS24	ENSG00000140471	LINS1	15	101099574	101143435	0.1697	rs4965320	-2.55	rs8451	0.11053	-5.71	1.468	287	2	lasso	0.1154	8.69e-08	-1.5348	0.12484
LPS2	ENSG00000183049	CAMK1D	10	12391481	12877545	0.2143	rs9732147	-2.5	rs15980	0.034657	4.53	1.066	499	22	enet	0.10497	3.41e-07	1.5343	0.124961
LPS2	ENSG00000101189	MRGBP	20	61427805	61431945	0.1457	rs4809479	-2.76	rs6122316	-0.000994	3.83	0.414	261	30	enet	0.04268	0.000998	-1.53398	0.125
CTS	ENSG00000145365	TIFA	4	113195698	113207059	0.1244	rs11098157	3.39	rs6836717	0.130106	9.97	1.362	136	20	enet	0.11408	6.69e-22	1.53545	0.125
CTS	ENSG00000112096	SOD2	6	160090089	160183561	0.2025	rs4646283	-2.99	rs220722	0.033874	6.63	-1.107	243	59	enet	0.12121	3.07e-23	-1.53615	0.125
CTS	ENSG00000177706	FAM20C	7	192969	300711	0.0928	rs12718098	-2.94	rs4604381	0.027139	-5.34	2.255	28	28	blup	0.06705	2.68e-13	-1.5347	0.125
CTS	ENSG00000146535	GNA12	7	2767746	2883958	0.0584	rs2969010	2.37	rs1636264	0.067774	7.31	-1.651	263	3	lasso	0.06647	3.4e-13	-1.53555	0.125
CTS	ENSG00000158488	CD1E	1	158323254	158327343	0.1306	rs12724903	2.32	rs4656284	0.107	-9.18	1.672	215	37	enet	0.12543	4.87e-24	-1.53376	0.125
CTS	ENSG00000164125	GASK1B	4	159045626	159094470	0.1236	rs2725478	3.57	rs2725492	0.154461	11.23	1.337	122	15	enet	0.19021	9.26e-37	1.53245	0.125
IFN	ENSG00000130558	OLFM1	9	137967268	138013025	0.4109	rs4842136	4.04	rs10120023	0.00628	-4.39	0.174	373	373	blup	0.08767	3.21e-06	1.53394	0.12505
LPS24	ENSG00000165983	PTER	10	16478942	16555736	0.87	rs7902458	-2.67	rs7909832	0.78727	-13.39	1.852	269	6	lasso	0.81988	2.69e-86	-1.53391	0.12505
CD14	ENSG00000145220	LYAR	4	4269428	4291896	0.2274	rs2933568	2.43	rs6839561	-0.00413	-4.18	1.204	161	161	blup	0.04625	0.000634	-1.5323	0.12546
CD14	ENSG00000120798	NR2C1	12	95414005	95467479	0.1194	rs10777647	-3.84	rs249173	-0.002821	3.95	1.999	299	5	lasso	0.045	0.000746	1.5313	0.1257
CD14	ENSG00000185019	UBOX5	20	3088219	3140842	0.1898	rs2273137	2.93	rs864140	0.10615	5.26	-1.371	217	3	lasso	0.10241	4.76e-07	-1.5306	0.125873
IFN	ENSG00000135424	ITGA7	12	56078352	56109827	0.0792	rs10876740	2.74	rs11171580	0.00231	-4.2	-1.469	153	153	blup	0.0337	0.00315	1.53012	0.125987
LPS24	ENSG00000011523	CEP68	2	65283500	65314138	0.2117	rs268134	3.99	rs2540950	0.167682	-7.05	-1.392	209	4	lasso	0.188843	3.86e-12	1.529	0.126
LPS24	ENSG00000128604	IRF5	7	128577666	128590089	0.7536	rs2718098	2.46	rs10239340	0.77137	13.22	1.466	143	2	lasso	0.80483	2.34e-82	1.5309	0.126
LPS2	ENSG00000182372	CLN8	8	1703944	1734738	0.2258	rs2972180	-4.22	rs7005592	0.05838	-4.66	0.243	422	21	enet	0.0885	2.89e-06	-1.5294	0.126
CTS	ENSG00000169184	MN1	22	28144265	28197486	0.0519	rs738757	3.35	rs9613480	0.018353	4.34	0.547	288	33	enet	0.02435	9.45e-06	1.53015	0.126
CTS	ENSG00000167325	RRM1	11	4115937	4160106	0.0724	rs7929197	2.9	rs3817657	0.081	7.94	-1.294	221	10	enet	0.079946	1.28e-15	-1.5282	0.126
CTS	ENSG00000139567	ACVRL1	12	52300692	52317145	0.0669	rs11169945	3.06	rs706825	0.0182	-5.13	1.671	236	12	lasso	0.02597	4.9e-06	-1.52933	0.126
CD14	ENSG00000002822	MAD1L1	7	1855429	2272878	0.1233	rs3735656	-3.02	rs7783715	0.05726	4.92	-2.221	261	4	lasso	0.0805	8.02e-06	-1.5297	0.1261
LPS2	ENSG00000105778	AVL9	7	32535038	33078516	0.1144	rs17170282	2.89	rs6462391	0.058345	-4.67	-1.584	250	7	lasso	0.05855	0.000133	1.5264	0.12691
LPS24	ENSG00000172890	NADSYN1	11	71164155	71235153	0.2597	rs1122145	2.24	rs12286616	0.235182	7.51	1.177	152	9	enet	0.2657	4.29e-17	1.528	0.127
CD14	ENSG00000099330	OCEL1	19	17337013	17340028	0.157	rs8102890	3	rs35686037	0.050834	4.72	-1.594	234	10	enet	0.0799	8.68e-06	-1.5257	0.12709
IFN	ENSG00000125285	SOX21	13	95361886	95364389	0.1808	rs1614102	-2.55	rs2389157	-0.000799	3.42	-0.98	423	39	enet	0.0336	0.00318	-1.5252	0.1272
CD14	ENSG00000112992	NNT	5	43602794	43707507	0.069	rs17244293	2.92	rs12519554	0.04333	4.26	0.613	100	16	enet	0.04346	0.000903	1.5245	0.12739
LPS24	ENSG00000114770	ABCC5	3	183637722	183735803	0.1152	rs11706273	-2.75	rs2293001	0.1046	-5.35	-1.541	308	2	lasso	0.0939	1.43e-06	1.5246	0.1274
LPS2	ENSG00000123240	OPTN	10	13141449	13180291	0.5794	rs9732147	-2.5	rs17512962	0.539011	-11.11	-1.626	346	3	lasso	0.55423	9.62e-42	1.524	0.127507
LPS2	ENSG00000105963	ADAP1	7	937540	995043	0.2346	rs9969233	2.05	rs6956301	0.045012	-4.24	1.774	161	24	enet	0.05615	0.00018	-1.5237	0.12758
CD14	ENSG00000196189	SEMA4A	1	156117157	156147543	0.0932	rs2241109	-2.54	rs3738581	0.0347	4.71	-1.212	183	4	enet	0.041372	0.00118	-1.52352	0.1276
IFN	ENSG00000142396	ERVK3-1	19	58816715	58827023	0.2632	rs257663	-2.15	rs7359922	0.013686	4.22	1.443	178	35	enet	0.1576	3.03e-10	1.5236	0.12762
LPS24	ENSG00000196792	STRN3	14	31363005	31495607	0.1576	rs7149414	2.44	rs4981084	0.060492	4.12	1.872	153	3	lasso	0.0473	0.000557	1.52329	0.12768
LPS2	ENSG00000170606	HSPA4	5	132387654	132442141	0.1225	rs7714610	2.73	rs13718	0.080436	-4.93	1.523	207	1	lasso	0.0619	8.66e-05	-1.523	0.127759
IFN	ENSG00000128604	IRF5	7	128577666	128590089	0.8202	rs2718098	2.46	rs10239340	0.861	13.98	1.466	143	2	lasso	0.8866	4.95e-109	1.5228	0.12782
LPS2	ENSG00000172273	HINFP	11	118992297	119006752	0.1332	rs4938576	3.68	rs11217164	0.10177	5.58	-1.305	187	3	lasso	0.09526	1.2e-06	-1.5235	0.128
CTS	ENSG00000095485	CWF19L1	10	101992055	102027437	0.1633	rs1408580	2.96	rs12784396	0.201778	12.49	-1.006	157	6	enet	0.20591	5.44e-40	-1.5228	0.128
LPS2	ENSG00000128604	IRF5	7	128577666	128590089	0.7823	rs2718098	2.46	rs10239340	0.811995	13.57	1.466	143	2	lasso	0.83173	1.22e-89	1.5211	0.12823
LPS24	ENSG00000155957	TMBIM4	12	66517709	66563852	0.1051	rs12307857	3.1	rs8793	0.029725	3.97	1.911	209	2	lasso	0.02705	0.00737	1.521	0.12825
CD14	ENSG00000049239	H6PD	1	9294834	9331396	0.3606	rs7546225	-3.41	rs7517538	0.0764	-5.94	0.496	253	4	lasso	0.209145	2.1e-13	-1.52095	0.1283
LPS2	ENSG00000040531	CTNS	17	3539762	3564836	0.1265	rs11652474	-2.57	rs400113	0.14721	6.27	-1.522	264	2	lasso	0.12039	4.5e-08	-1.519	0.12877
LPS2	ENSG00000106868	SUSD1	9	114803065	114937688	0.4151	rs12686374	2.37	rs7874580	0.30546	-8.48	-1.736	220	25	enet	0.38412	8.39e-26	1.52	0.129
CTS	ENSG00000119723	COQ6	14	74416629	74430373	0.0305	rs42923	2.25	rs17782269	0.00551	-4.79	-0.765	146	12	enet	0.01343	0.000814	1.5189	0.129
CTS	ENSG00000063761	ADCK1	14	78266426	78401355	0.2809	rs8009619	2.41	rs17106513	0.166	11.45	2.113	332	32	enet	0.25298	4.58e-50	1.5197	0.129
CTS	ENSG00000167965	MLST8	16	2254249	2259417	0.0977	rs12443553	-2.16	rs26873	0.059053	7.18	-2.028	107	5	enet	0.061811	2.31e-12	-1.51935	0.129
CTS	ENSG00000089006	SNX5	20	17922241	17949623	0.21	rs8121302	-3.43	rs11696646	0.052167	7.92	-2.752	263	12	enet	0.12359	1.09e-23	-1.51967	0.129
IFN	ENSG00000141562	NARF	17	80416056	80448413	0.0971	rs4789846	3.33	rs11077995	0.03648	-4.31	-1.309	195	5	lasso	0.0384	0.00173	1.51721	0.129213
LPS2	ENSG00000111846	GCNT2	6	10492456	10629601	0.1197	rs1322825	3.31	rs545019	-0.001423	3.24	0.106	266	266	blup	0.03202	0.00389	1.5165	0.1294
IFN	ENSG00000170291	ELP5	17	7154735	7163259	0.3072	rs8078571	-2.64	rs2074217	0.3143	-8.64	1.763	269	4	lasso	0.3075	5.27e-20	-1.51621	0.129466
LPS24	ENSG00000099940	SNAP29	22	21213271	21245506	0.4973	rs178271	-3.02	rs10483104	0.4503	-10.31	1.18	185	16	enet	0.5135	1.95e-37	-1.5154	0.12967
LPS24	ENSG00000160193	WDR4	21	44263204	44299678	0.1205	rs228042	-2.92	rs11911090	0.06385	-4.79	-1.754	321	7	enet	0.06128	9.39e-05	1.5149	0.1298
LPS2	ENSG00000168952	STXBP6	14	25278862	25519503	0.128	rs854392	2.6	rs1241645	-0.00327	-3.6	0.951	329	329	blup	0.0099	0.0719	-1.5151	0.1298
LPS2	ENSG00000213625	LEPROT	1	65886270	65901690	0.4753	rs2310752	-3.25	rs2025803	0.189	-6.85	-2.066	197	29	enet	0.34396	1.11e-22	1.5143	0.12995
CTS	ENSG00000167083	GNGT2	17	47280153	47287936	0.0455	rs11652146	-3.13	rs7222840	0.040818	5.73	1.514	158	1	lasso	0.03959	1.98e-08	1.514	0.13
CTS	ENSG00000161055	SCGB3A1	5	180017103	180018540	0.0676	rs7733582	-2.73	rs368686	0.0169	5.31	-0.249	166	166	blup	0.03924	2.28e-08	-1.514	0.13
CTS	ENSG00000173083	HPSE	4	84213614	84256306	0.184	rs4693612	-2.42	rs6535458	0.167529	-11.49	-1.011	135	9	enet	0.18488	1.12e-35	1.51273	0.13
CTS	ENSG00000108582	CPD	17	28705923	28797007	0.0388	rs12948898	2.77	rs6505179	0.031253	-5.55	-1.17	72	72	blup	0.02905	1.41e-06	1.5125	0.13
CTS	ENSG00000100097	LGALS1	22	38071615	38075813	0.0871	rs2267366	3.42	rs713835	0.041875	-6	1.631	194	12	enet	0.05095	1.96e-10	-1.51239	0.13
IFN	ENSG00000204099	NEU4	2	242749920	242758739	0.4111	rs7563672	-2.82	rs3749155	0.267847	7.84	-1.344	81	5	lasso	0.2809	3.94e-18	-1.51322	0.13022
IFN	ENSG00000136147	PHF11	13	50069746	50103123	0.1093	rs1555672	-2.66	rs2981	0.05791	-4.14	-1.245	160	160	blup	0.0335	0.0032	1.513	0.1303
LPS2	ENSG00000186088	GSAP	7	76940068	77045717	0.1291	rs11771619	3.45	rs17151692	0.029165	-4.16	-1.427	144	144	blup	0.01321	0.0457	1.5125	0.13042
IFN	ENSG00000131148	EMC8	16	85805364	85833214	0.27	rs11642511	2.87	rs11644720	0.212	-7.04	-1.742	388	13	enet	0.18603	5.75e-12	1.5122	0.13048
LPS2	ENSG00000161921	CXCL16	17	4636821	4643217	0.315	rs16954223	3.95	rs4790229	0.057785	-5.72	-0.698	255	8	lasso	0.17283	3.66e-11	1.5117	0.1306
IFN	ENSG00000123240	OPTN	10	13141449	13180291	0.6801	rs9732147	-2.5	rs17512962	0.59617	-11.73	-1.626	346	6	lasso	0.6038	1.51e-47	1.5117	0.130623
IFN	ENSG00000004139	SARM1	17	26691378	26728065	0.0551	rs17724695	-2.26	rs4239214	0.00159	3.33	0.88	140	7	enet	0.0195	0.0197	1.51164	0.130627
LPS24	ENSG00000141873	SLC39A3	19	2732202	2740150	0.1507	rs7260635	2.87	rs10412559	0.079352	5.63	-1.168	253	3	lasso	0.11935	5.16e-08	-1.51137	0.131
CTS	ENSG00000196378	ZNF34	8	145998499	146012730	0.1107	rs7838717	3.17	rs2294120	0.102	-8.88	0.832	79	19	enet	0.09349	4.35e-18	-1.5103	0.131
CTS	ENSG00000090621	PABPC4	1	40026488	40042462	0.0223	rs17570439	4.29	rs2296172	0.0121	-4.02	1.513	125	3	enet	0.01303	0.000958	-1.5102	0.131
CTS	ENSG00000149357	LAMTOR1	11	71796941	71814433	0.0471	rs341032	2.26	rs4073394	0.0318	-5.02	2.001	83	4	lasso	0.030456	7.97e-07	-1.5106	0.131
LPS2	ENSG00000132842	AP3B1	5	77296349	77590579	0.1451	rs4704462	-2.62	rs11746090	0.170808	-6.43	-1.51	214	1	lasso	0.1574	3.11e-10	1.51	0.131043
CD14	ENSG00000124207	CSE1L	20	47662849	47713489	0.0864	rs7261606	-2.97	rs6012562	0.07764	4.47	1.649	208	5	enet	0.02184	0.0145	1.5088	0.131349
IFN	ENSG00000116221	MRPL37	1	54649714	54691137	0.1607	rs797908	2.38	rs687050	0.01689	4.37	-1.001	248	248	blup	0.05399	0.000237	-1.50863	0.131394
IFN	ENSG00000163848	ZNF148	3	124944405	125094198	0.1303	rs13094641	2.36	rs4508729	0.040369	4.89	-0.89	220	19	enet	0.0908	2.15e-06	-1.5086	0.1314
LPS24	ENSG00000197142	ACSL5	10	114133776	114188138	0.213	rs2419621	2.18	rs8624	0.13512	5.78	1.479	210	5	lasso	0.13873	3.9e-09	1.50839	0.13145
LPS24	ENSG00000054277	OPN3	1	241753404	241840678	0.1938	rs10489350	3.01	rs648708	0.0791	5.46	0.799	326	12	enet	0.1023	4.82e-07	1.5071	0.13178
IFN	ENSG00000168234	TTC39C	18	21572737	21715574	0.549	rs9635963	-3.14	rs4800173	0.54029	11.08	1.507	239	1	lasso	0.53729	6.61e-40	1.507	0.1318
IFN	ENSG00000183527	PSMG1	21	40546695	40555777	0.0964	rs378108	3.24	rs6517523	0.02062	-3.94	-0.926	283	283	blup	0.0241	0.0108	-1.507	0.1319
LPS24	ENSG00000197601	FAR1	11	13690217	13753893	0.1511	rs7103919	-2.49	rs7129719	0.180038	6.61	1.45	210	5	lasso	0.1627	1.49e-10	1.5065	0.132
LPS2	ENSG00000141873	SLC39A3	19	2732202	2740150	0.1216	rs7260635	2.87	rs10415622	0.048322	4.93	-1.467	253	3	lasso	0.09121	2.03e-06	-1.50562	0.132
CTS	ENSG00000164978	NUDT2	9	34329504	34343709	0.5992	rs2297132	-2.58	rs7039222	0.51202	19.74	-2.196	137	16	enet	0.62677	3.59e-164	-1.50803	0.132
CTS	ENSG00000120860	WASHC3	12	102406705	102455927	0.0726	rs12300536	2.12	rs17437668	0.117	-9.51	-1.509	177	2	lasso	0.11468	5.16e-22	1.50519	0.132
CTS	ENSG00000125753	VASP	19	46009837	46030241	0.2874	rs1048699	9.79	rs10995	0.267	14.3	1.536	143	2	lasso	0.26432	1.39e-52	1.50811	0.132
CTS	ENSG00000125741	OPA3	19	46030685	46105470	0.0411	rs1048699	9.79	rs1264226	0.0404	5.69	-1.625	157	3	lasso	0.03677	6.21e-08	-1.50686	0.132
CTS	ENSG00000083845	RPS5	19	58897767	58906173	0.0557	rs1549495	-2.09	rs731835	0.0606	-6.89	-1.506	112	1	lasso	0.05999	4.87e-12	1.506	0.132
CTS	ENSG00000128604	IRF5	7	128577666	128590089	0.5521	rs4731562	3.02	rs10239340	0.69187	22.89	1.466	119	4	lasso	0.72014	1.81e-211	1.50501	0.132
CTS	ENSG00000136381	IREB2	15	78729773	78793798	0.1143	rs11072744	2.62	rs1394371	0.064595	-8.18	-2.224	188	13	enet	0.12275	1.57e-23	1.50565	0.132
LPS24	ENSG00000106868	SUSD1	9	114803065	114937688	0.3541	rs12686374	2.37	rs7874580	0.29826	-8.45	-1.736	220	15	enet	0.31114	2.91e-20	1.505	0.13233
LPS24	ENSG00000130558	OLFM1	9	137967268	138013025	0.196	rs4842136	4.04	rs10120023	-0.00402	-3.68	0.174	373	373	blup	0.04353	0.000895	1.5044	0.13249
LPS24	ENSG00000167720	SRR	17	2206677	2228554	0.3503	rs11654642	-3.19	rs12450028	0.45587	-10.19	-1.187	218	4	lasso	0.44797	3.32e-31	1.504	0.13257
LPS2	ENSG00000131558	EXOC4	7	132937829	133751342	0.137	rs4732036	2.75	rs17167306	0.085714	-4.8	1.113	212	9	enet	0.08448	4.84e-06	-1.5039	0.13262
LPS2	ENSG00000109743	BST1	4	15704573	15739936	0.107	rs6449195	3.47	rs4698412	0.028056	4.25	2.353	245	3	lasso	0.046	0.000655	1.5036	0.13269
IFN	ENSG00000129933	MAU2	19	19431490	19469563	0.2967	rs7253352	-2.27	rs8105094	0.367474	-9.72	1.384	174	8	lasso	0.3808	1.56e-25	-1.5028	0.13288
LPS24	ENSG00000105711	SCN1B	19	35521588	35531352	0.1045	rs7249921	2.88	rs888860	0.030979	4.17	0.114	265	3	lasso	0.0634	7.17e-05	1.50134	0.133
LPS2	ENSG00000177700	POLR2L	11	837356	842545	0.2308	rs7482484	-3.82	rs1130698	0.106307	-6.15	-0.486	215	7	lasso	0.16797	7.2e-11	1.5029	0.133
CTS	ENSG00000157796	WDR19	4	39184024	39287430	0.0221	rs12509328	-3.04	rs2060005	0.034938	-5.37	1.502	205	1	lasso	0.02907	1.4e-06	-1.502	0.133
CTS	ENSG00000167711	SERPINF2	17	1646130	1658562	0.2052	rs11654642	-3.19	rs2070862	0.12012	9.62	-0.926	206	28	enet	0.12883	1.11e-24	-1.5018	0.133
IFN	ENSG00000173917	HOXB2	17	46618256	46623441	0.4797	rs3764400	2.35	rs4793870	0.37979	-9.64	-0.803	175	25	enet	0.4398	1.75e-30	1.50213	0.133063
LPS2	ENSG00000004455	AK2	1	33473585	33546597	0.08	rs359952	2.07	rs422215	-0.00336	-3.13	-0.732	164	164	blup	0.02894	0.00578	1.5016	0.1332
IFN	ENSG00000168411	RFWD3	16	74655292	74700779	0.135	rs2303275	-2.53	rs8047350	0.05	4.37	1.288	156	3	lasso	0.03939	0.00152	1.5008	0.13342
IFN	ENSG00000213203	GIMAP1	7	150413645	150421372	0.1084	rs10244748	2.79	rs9640279	0.0196	4.09	-1.015	257	4	lasso	0.0291	0.00563	-1.5004	0.1335
IFN	ENSG00000074696	HACD3	15	65822756	65870687	0.2268	rs17810074	2.74	rs2456015	0.1962	6.83	-1.742	114	114	blup	0.1998	8.11e-13	-1.5004	0.13352
IFN	ENSG00000089006	SNX5	20	17922241	17949623	0.1686	rs6044864	3.27	rs2180529	0.080665	4.84	-0.346	277	277	blup	0.0681	3.95e-05	-1.50006	0.1336
CD14	ENSG00000177302	TOP3A	17	18174742	18218321	0.0788	rs2955378	-2.77	rs4925159	0.076209	-4.84	1.153	118	7	lasso	0.06875	3.63e-05	-1.4993	0.133806
LPS2	ENSG00000134452	FBH1	10	5931535	5979556	0.1642	rs725206	-3.52	rs7919913	0.069801	4.56	-1.455	381	4	lasso	0.05056	0.000366	-1.4992	0.133825
CD14	ENSG00000111670	GNPTAB	12	102139275	102224716	0.194	rs2619140	2.83	rs10507144	0.010295	-3.78	-1.077	203	203	blup	0.1127	1.24e-07	1.4989	0.1339
LPS2	ENSG00000240344	PPIL3	2	201735630	201754026	0.4547	rs12478395	-3.35	rs11894842	0.43802	-10.38	0.974	238	4	lasso	0.50455	1.54e-36	-1.49854	0.134
CTS	ENSG00000131507	NDFIP1	5	141488070	141534005	0.0435	rs17612068	3.97	rs1821263	0.00265	4.15	1.562	250	250	blup	0.01251	0.00119	1.4999	0.134
CTS	ENSG00000109519	GRPEL1	4	7060633	7069924	0.0677	rs4689606	2.55	rs4689586	0.006322	-3.77	1.692	340	340	blup	0.02221	2.25e-05	-1.49955	0.134
CTS	ENSG00000114626	ABTB1	3	127391778	127399768	0.11973	rs1994128	2.29	rs2336408	0.0974	8.77	1.457	173	3	lasso	0.09841	5.42e-19	1.4981	0.134
CTS	ENSG00000100330	MTMR3	22	30279144	30426855	0.0659	rs5763241	-2.73	rs8138677	0.017907	5.89	0.358	171	171	blup	0.03771	4.24e-08	1.49778	0.134
CTS	ENSG00000104388	RAB2A	8	61429416	61536186	0.0416	rs10957157	-2.25	rs603239	0.028	5.81	1.372	192	4	lasso	0.03069	7.24e-07	1.4971	0.134
CTS	ENSG00000052749	RRP12	10	99116115	99161127	0.1959	rs11188957	-2.49	rs954149	0.322509	15.67	-1.207	203	5	lasso	0.33806	5.62e-70	-1.49663	0.134
IFN	ENSG00000272047	GTF2H5	6	158589384	158620376	0.1788	rs10455936	-2.23	rs10946136	0.13543	-6.11	1.369	211	11	enet	0.1332	8.21e-09	-1.4982	0.1341
IFN	ENSG00000185880	TRIM69	15	45021186	45060027	0.3018	rs12905495	-2.08	rs3759880	0.20376	-7.33	0.311	122	3	lasso	0.2475	7e-16	-1.4977	0.13421
LPS2	ENSG00000178467	P4HTM	3	49027319	49044587	0.0827	rs9882962	-2.71	rs4955411	0.06457	-4.17	1.189	107	107	blup	0.0615	9.12e-05	-1.4975	0.1343
IFN	ENSG00000135341	MAP3K7	6	91223292	91296764	0.1093	rs11965033	2.72	rs1144159	0.02056	-3.97	0.835	234	234	blup	0.0284	0.00616	-1.497	0.1344
LPS24	ENSG00000150867	PIP4K2A	10	22823778	23003484	0.1008	rs7088318	-3.51	rs11013053	0.0438	4.55	-2.186	151	6	lasso	0.07085	2.77e-05	-1.49656	0.13451
IFN	ENSG00000114423	CBLB	3	105374305	105588396	0.1423	rs2174233	2.33	rs2305037	0.039184	-4.12	-0.454	168	5	lasso	0.089	2.71e-06	1.49572	0.13473
LPS2	ENSG00000143156	NME7	1	169101769	169337205	0.119	rs4987373	3.02	rs10800408	0.097	-5.36	-1.43	292	8	enet	0.06237	8.17e-05	1.4956	0.13476
LPS2	ENSG00000116957	None	1	235530675	235612283	0.1788	rs10802797	2.79	rs4660114	0.0558	4.66	0.337	145	4	lasso	0.08804	3.06e-06	1.4953	0.13483
IFN	ENSG00000140105	WARS1	14	100800125	100843142	0.1394	rs17099617	-2.19	rs3742384	0.09378	-5.38	1.356	201	5	lasso	0.0821	6.59e-06	-1.49498	0.1349
LPS2	ENSG00000149743	TRPT1	11	63991271	63993726	0.4162	rs10792421	3.25	rs11549690	0.196681	7.58	1.405	165	5	lasso	0.35455	1.75e-23	1.4942	0.135
LPS2	ENSG00000177946	CENPBD1	16	90036206	90038942	0.2053	rs12925933	3.24	rs4424910	0.15561	6.16	-1.386	160	3	lasso	0.1467	1.33e-09	-1.4934	0.135
CTS	ENSG00000136828	RALGPS1	9	129677053	129985445	0.1798	rs887656	3.21	rs561041	0.201323	13.24	1.572	233	9	lasso	0.26779	2.3e-53	1.49603	0.135
CTS	ENSG00000157764	BRAF	7	140419127	140624564	0.0355	rs12669654	-2.38	rs10487888	-0.00122	3.27	-0.523	194	194	blup	0.00353	0.0553	-1.49489	0.135
CTS	ENSG00000065665	SEC61A2	10	12171636	12211960	0.0549	rs7920721	5.21	rs2399786	0.054508	-6.58	1.494	290	1	lasso	0.05313	8.05e-11	-1.494	0.135
LPS24	ENSG00000188312	CENPP	9	95087766	95382815	0.1577	rs13285641	-3.33	rs10992312	0.15833	6.05	-1.501	189	2	lasso	0.14679	1.31e-09	-1.4942	0.13512
CD14	ENSG00000075399	VPS9D1	16	89773542	89787394	0.2682	rs3096309	3.35	rs2099105	0.26416	7.8	-1.498	206	6	lasso	0.28934	1.02e-18	-1.4939	0.1352
CD14	ENSG00000159840	ZYX	7	143078173	143088204	0.3772	rs11767557	-5.66	rs34824368	0.13345	-5.93	-1.906	122	5	lasso	0.126	2.13e-08	1.4935	0.1353
CD14	ENSG00000074696	HACD3	15	65822756	65870687	0.224	rs17810074	2.74	rs2456015	0.18364	6.8	-1.742	114	114	blup	0.1956	1.47e-12	-1.4935	0.13531
CD14	ENSG00000011243	AKAP8L	19	15490859	15529952	0.146	rs4239620	-2.77	rs1044009	0.000123	-3.43	0.495	313	313	blup	0.0131	0.0465	1.4934	0.13534
IFN	ENSG00000214274	ANG	14	21152336	21167130	0.1399	rs3737220	2.9	rs9322855	0.07408	-4.89	1.468	417	7	lasso	0.0598	0.000114	-1.49329	0.1354
IFN	ENSG00000148384	INPP5E	9	139323071	139334274	0.3427	rs2297690	-2.87	rs8413	0.45133	-10.17	-1.486	202	3	lasso	0.45153	1.59e-31	1.4921	0.13567
IFN	ENSG00000089063	TMEM230	20	5080486	5093749	0.1761	rs4815759	-3.13	rs6084985	0.194606	-7.12	-1.215	270	8	enet	0.2035	4.78e-13	1.49147	0.13584
LPS24	ENSG00000104497	SNX16	8	82711816	82755101	0.2785	rs7841723	2.51	rs1966850	0.1758	6.84	1.504	138	5	lasso	0.203381	4.83e-13	1.4902	0.136
LPS2	ENSG00000149548	CCDC15	11	124824017	124911385	0.2191	rs10893306	3.06	rs3809055	0.135153	5.9	-2.499	275	14	enet	0.14425	1.85e-09	-1.4901	0.136
LPS2	ENSG00000168404	MLKL	16	74705753	74734858	0.2436	rs2303275	-2.53	rs28579687	0.12463	5.47	-1.394	150	5	lasso	0.1107	1.6e-07	-1.4913	0.136
CTS	ENSG00000171729	TMEM51	1	15479028	15546976	0.5586	rs10489962	-2.47	rs4661590	0.27	15.12	-1.744	242	52	enet	0.55428	5.24e-135	-1.49087	0.136
CTS	ENSG00000123159	GIPC1	19	14588572	14606944	0.0495	rs2420543	2.52	rs11671204	0.025	-5.21	1.595	166	10	enet	0.0288	1.56e-06	-1.49244	0.136
CTS	ENSG00000105193	RPS16	19	39923847	39926588	0.0539	rs472265	2.47	rs10412931	0.0245	-5.2	-0.905	175	12	enet	0.0319	4.44e-07	1.49147	0.136
CTS	ENSG00000198087	CD2AP	6	47445525	47594999	0.041	rs9381563	5.54	rs12523687	0.036203	5.43	1.489	243	2	lasso	0.02846	1.78e-06	1.49085	0.136
CTS	ENSG00000164136	IL15	4	142557752	142655140	0.1116	rs6537064	-3.63	rs4956405	0.038568	6.4	2.842	161	19	enet	0.06847	1.49e-13	1.48997	0.136
IFN	ENSG00000129450	SIGLEC9	19	51628165	51639908	0.2297	rs3865444	-5.07	rs2673908	0.028009	4.45	1.19	345	5	lasso	0.0467	0.000595	1.4907	0.13604
CD14	ENSG00000185917	SETD4	21	37406839	37451687	0.129	rs2835331	3.28	rs2835228	0.099664	5.16	-1.501	216	3	lasso	0.0658	5.27e-05	-1.4906	0.1361
LPS24	ENSG00000177000	MTHFR	1	11845780	11866977	0.2106	rs17037390	2.98	rs198405	0.0397	-4.79	0.95	267	17	enet	0.17606	2.34e-11	1.4903	0.13615
CD14	ENSG00000097046	CDC7	1	91966408	91991321	0.1683	rs1192404	-4.05	rs13447454	0.182	-6.65	-1.743	221	4	lasso	0.173881	3.17e-11	1.49012	0.1362
LPS2	ENSG00000177000	MTHFR	1	11845780	11866977	0.3609	rs17037390	2.98	rs2184226	0.0913	-5.81	-0.951	267	267	blup	0.22678	1.58e-14	1.4901	0.1362
IFN	ENSG00000063761	ADCK1	14	78266426	78401355	0.3765	rs3087972	2.43	rs12590199	0.14336	-6.86	-1.638	339	34	enet	0.2414	1.76e-15	1.48796	0.1368
LPS2	ENSG00000150593	PDCD4	10	112631565	112659764	0.1299	rs4917589	3.59	rs1407696	0.091441	4.89	1.541	259	259	blup	0.07476	1.68e-05	1.4872	0.136953
LPS24	ENSG00000121413	ZSCAN18	19	58595205	58629794	0.1448	rs9676859	-3.22	rs1529329	0.084065	4.56	0.493	238	3	lasso	0.07388	1.88e-05	1.48846	0.137
CTS	ENSG00000186073	CDIN1	15	36871812	37102449	0.096	rs2701516	2.62	rs1453950	0.092295	-8.43	-1.578	302	3	lasso	0.09163	9.56e-18	1.48742	0.137
CTS	ENSG00000204217	BMPR2	2	203241659	203432474	0.0303	rs934287	-2.8	rs2177083	0.002084	3.66	2.25	142	142	blup	0.01146	0.00184	1.4873	0.137
CTS	ENSG00000117298	ECE1	1	21543740	21671997	0.0647	rs2320590	-3.33	rs2745251	0.00308	4.33	2.81	198	198	blup	0.02403	1.07e-05	1.487	0.137
IFN	ENSG00000070882	OSBPL3	7	24836158	25021253	0.1852	rs2523090	2.94	rs10239907	-0.00267	-3.66	0.401	342	342	blup	0.0646	6.19e-05	1.486	0.13728
LPS24	ENSG00000148384	INPP5E	9	139323071	139334274	0.2784	rs2297690	-2.87	rs8413	0.31585	-8.51	-1.486	202	1	lasso	0.31546	1.42e-20	1.486	0.13728
LPS24	ENSG00000167703	SLC43A2	17	1472561	1532180	0.137	rs11654642	-3.19	rs8073151	0.02836	4.09	0.717	268	22	enet	0.06465	6.11e-05	1.4858	0.13732
IFN	ENSG00000172590	MRPL52	14	23299088	23304246	0.3953	rs7142158	3.21	rs17122926	0.18827	-6.68	-1.644	328	4	lasso	0.1503	8.15e-10	1.48541	0.1374
LPS24	ENSG00000101773	RBBP8	18	20378224	20606451	0.1366	rs16967156	2.67	rs1893251	0.01822	-3.74	1.271	162	13	enet	0.0602	0.000107	-1.48553	0.1374
IFN	ENSG00000104112	SCG3	15	51973550	52013223	0.1319	rs1458928	-2.17	rs2622770	0.11089	-5.85	1.623	169	13	enet	0.1284	1.56e-08	-1.485	0.13755
LPS2	ENSG00000110435	PDHX	11	34937376	35042138	0.1341	rs475043	-3.09	rs3962032	0.111883	5.19	-1.598	347	9	enet	0.08358	5.43e-06	-1.4833	0.138
LPS2	ENSG00000063854	HAGH	16	1845621	1877195	0.1115	rs2268049	2.49	rs238678	0.00305	3.91	0.879	237	237	blup	0.0399	0.00142	1.4825	0.138
CTS	ENSG00000015532	XYLT2	17	48423453	48440499	0.0636	rs4794179	-3.34	rs12452484	0.03405	-5.7	1.75	188	2	lasso	0.03271	3.2e-07	-1.4848	0.138
CTS	ENSG00000163249	CCNYL1	2	208576264	208626563	0.0578	rs796272	-2.55	rs9636269	0.014715	4.5	1.892	179	179	blup	0.01334	0.000844	1.484	0.138
CTS	ENSG00000165879	FRAT1	10	99079022	99081672	0.0207	rs11188957	-2.49	rs1048445	0.019317	4.82	-1.372	184	3	lasso	0.01958	6.55e-05	-1.48348	0.138
CTS	ENSG00000164733	CTSB	8	11700033	11726957	0.1759	rs2306234	-1.99	rs10098874	0.0559	6.66	0.504	210	41	enet	0.08852	3.53e-17	1.4827	0.138
CTS	ENSG00000150054	MPP7	10	28339922	28623415	0.0864	rs332114	-3.72	rs1776122	0.033549	-6.54	-0.681	277	277	blup	0.04485	2.34e-09	1.48145	0.138
LPS2	ENSG00000165678	GHITM	10	85899196	85913001	0.147	rs10887188	2.72	rs17103143	0.037113	-5.31	0.7	256	18	enet	0.06217	8.38e-05	-1.482	0.138344
IFN	ENSG00000134905	CARS2	13	111293759	111365950	0.3098	rs7338606	-2.95	rs4771705	0.23398	-7.44	-1.238	371	4	lasso	0.2366	3.65e-15	1.4819	0.1384
CD14	ENSG00000148384	INPP5E	9	139323071	139334274	0.3583	rs2297690	-2.87	rs8413	0.56569	-11.36	-1.486	202	3	lasso	0.5645	6.85e-43	1.47971	0.13895
LPS24	ENSG00000144362	PHOSPHO2	2	170550975	170558218	0.1131	rs13007861	-2.44	rs7575494	0.096965	-4.82	-1.296	181	5	lasso	0.062779	7.76e-05	1.4792	0.139
LPS2	ENSG00000104450	SPAG1	8	101170134	101271506	0.2764	rs7002825	3.13	rs1460934	0.16117	6.84	1.007	175	4	lasso	0.2136	1.09e-13	1.4777	0.139
CTS	ENSG00000117505	DR1	1	93811445	93835055	0.0532	rs3950119	2.87	rs1060622	0.0547	6.74	-2.365	106	9	enet	0.05655	1.99e-11	-1.47951	0.139
CTS	ENSG00000140374	ETFA	15	76507696	76603813	0.0591	rs11072610	-2.74	rs11631423	0.023459	4.67	-1.056	104	104	blup	0.01535	0.000368	-1.47942	0.139
CTS	ENSG00000136874	STX17	9	102668915	102732618	0.032	rs12000794	3.16	rs12552646	0.035221	5.4	-1.715	93	4	lasso	0.03234	3.72e-07	-1.47833	0.139
IFN	ENSG00000115648	MLPH	2	238394071	238463961	0.1692	rs3751109	3.16	rs7569427	0.165376	6.55	1.181	217	11	enet	0.1539	4.98e-10	1.47919	0.13909
LPS24	ENSG00000151650	VENTX	10	135050908	135055433	0.2486	rs10776675	2.55	rs1054776	0.0361	-4.72	-0.586	215	215	blup	0.07191	2.42e-05	1.47864	0.13924
LPS24	ENSG00000131061	ZNF341	20	32319463	32380075	0.1171	rs1205357	2.52	rs6087514	0.001019	3.08	1.07	111	111	blup	0.0282	0.00633	1.4785	0.139265
LPS2	ENSG00000116478	HDAC1	1	32757687	32799236	0.1407	rs2184202	2.37	rs11582772	-0.00284	-3.26	-0.851	106	106	blup	0.00719	0.105	1.4782	0.13936
IFN	ENSG00000125657	TNFSF9	19	6531010	6535931	0.1865	rs16993897	3.65	rs4807101	-0.0007	3.71	1.321	239	28	enet	0.038	0.00182	1.4773	0.13958
IFN	ENSG00000013392	RWDD2A	6	83903098	83908651	0.0615	rs12212188	-3.42	rs592911	0.00735	3.6	-0.464	142	14	enet	0.0336	0.00317	1.4761	0.1399
IFN	ENSG00000172273	HINFP	11	118992297	119006752	0.1921	rs4938576	3.68	rs11217164	0.117371	5.97	-1.305	187	6	lasso	0.14852	1.04e-09	-1.47436	0.14
LPS24	ENSG00000181894	ZNF329	19	58637619	58666477	0.2702	rs257663	-2.15	rs260491	0.098237	-5.18	-0.238	222	222	blup	0.10769	2.39e-07	1.47404	0.14
CTS	ENSG00000071073	MGAT4A	2	99235569	99347589	0.0368	rs222	2.88	rs6711574	0.03045	4.98	-0.472	141	141	blup	0.02349	1.33e-05	-1.4762	0.14
CTS	ENSG00000134461	ANKRD16	10	5903580	5931869	0.0408	rs725206	-3.52	rs649537	0.017775	4.94	1.801	428	428	blup	0.01719	0.000173	1.47504	0.14
LPS2	ENSG00000021355	SERPINB1	6	2832566	2842240	0.3518	rs1150656	-3.25	rs316339	0.174397	6.89	1.21	302	9	lasso	0.23652	3.7e-15	1.4754	0.14009
LPS2	ENSG00000101290	CDS2	20	5107432	5178533	0.3374	rs4815759	-3.13	rs6085011	0.246151	-7.69	1.559	285	5	lasso	0.23151	7.83e-15	-1.4751	0.1402
LPS2	ENSG00000117054	ACADM	1	76190036	76253260	0.0777	rs12035017	2.45	rs1250880	0.0371	-4.05	0.413	169	169	blup	0.03269	0.00357	-1.4742	0.14042
CD14	ENSG00000125445	MRPS7	17	73257755	73262454	0.1237	rs11870474	4.21	rs2242231	0.129347	-5.86	1.399	182	3	lasso	0.10751	2.44e-07	-1.4739	0.140505
CD14	ENSG00000099817	POLR2E	19	1086594	1095598	0.1837	rs3764650	5.71	rs3761026	0.165735	6.25	-0.837	262	13	enet	0.208	2.47e-13	-1.4732	0.14071
IFN	ENSG00000154845	PPP4R1	18	9546789	9615238	0.1942	rs8083190	-3.01	rs589559	0.00215	-3.76	-2.356	314	314	blup	0.02134	0.0155	1.4722	0.141
IFN	ENSG00000169495	HTRA4	8	38831683	38846181	0.1579	rs2461333	-2.38	rs11781014	0.05889	4.51	0.765	159	16	enet	0.07572	1.49e-05	1.47358	0.141
CTS	ENSG00000115825	PRKD3	2	37477645	37551951	0.0272	rs2300892	3.83	rs13423928	0.001532	4.13	-1.437	198	198	blup	0.01002	0.00335	-1.4734	0.141
CTS	ENSG00000163703	CRELD1	3	9975506	9987097	0.07523	rs2479	-2.81	rs3172417	0.0485	-6.27	0.544	183	5	lasso	0.04577	1.61e-09	-1.4725	0.141
CTS	ENSG00000171720	HDAC3	5	141000443	141016437	0.0451	rs251018	3.14	rs3828680	0.00415	3.77	0.286	203	203	blup	0.02607	4.69e-06	-1.4723	0.141
CD14	ENSG00000116641	DOCK7	1	62920399	63153969	0.2256	rs1124625	2.63	rs11208004	0.236	-7.44	1.317	304	9	lasso	0.23741	3.24e-15	-1.46976	0.1416
CD14	ENSG00000099940	SNAP29	22	21213271	21245506	0.6295	rs178271	-3.02	rs5751800	0.40453	9.68	-1.259	185	6	lasso	0.6115	1.66e-48	-1.4696	0.14167
LPS24	ENSG00000180376	CCDC66	3	56591189	56655846	0.1401	rs1565377	3.5	rs6773931	0.07584	5.01	3.429	185	5	lasso	0.137	4.94e-09	1.4694	0.1417
LPS24	ENSG00000144115	THNSL2	2	88469835	88486146	0.6557	rs1805165	-2.66	rs10185660	0.293066	9.69	-0.385	120	21	enet	0.582363	5.93e-45	-1.467	0.142
CTS	ENSG00000087274	ADD1	4	2845584	2931803	0.1384	rs4690055	3.1	rs17834203	0.118669	9.78	-0.107	144	17	enet	0.15519	9.11e-30	-1.46908	0.142
CTS	ENSG00000011007	ELOA	1	24069645	24088549	0.0556	rs4649163	-2.96	rs2999566	0.0721	-7.69	1.465	140	2	lasso	0.06945	9.95e-14	-1.46861	0.142
CTS	ENSG00000164118	CEP44	4	175204828	175254531	0.0479	rs6553733	-3.19	rs954926	0.004313	-3.85	-0.873	216	4	lasso	0.0096	0.004	1.46737	0.142
LPS2	ENSG00000112078	KCTD20	6	36410544	36458920	0.1509	rs4713989	-2.97	rs4711453	0.133921	6.13	-1.637	261	3	lasso	0.14369	2e-09	-1.4681	0.14206
LPS2	ENSG00000122912	SLC25A16	10	70237756	70287231	0.1121	rs3898314	2.44	rs10998022	0.004385	-4.27	-0.287	162	162	blup	0.05342	0.000255	1.467	0.142367
LPS24	ENSG00000183625	CCR3	3	46205096	46308197	0.1005	rs9849400	2.99	rs9839623	0.02043	4.11	-1.341	236	236	blup	0.0675	4.28e-05	1.4663	0.1426
LPS24	ENSG00000161395	PGAP3	17	37827375	37853050	0.1147	rs7217037	-3.42	rs11078919	0.13808	6.14	-1.495	153	6	lasso	0.10814	2.25e-07	-1.465	0.14292
IFN	ENSG00000174791	RIN1	11	66097713	66104311	0.1458	rs668210	2.17	rs4390351	0.099129	-4.87	1.052	162	5	lasso	0.09304	1.6e-06	-1.46548	0.143
CTS	ENSG00000169026	SLC49A3	4	675618	683230	0.0376	rs1134921	-3.08	rs10023472	0.023967	4.49	1.459	130	3	lasso	0.01969	6.25e-05	1.46612	0.143
CTS	ENSG00000090104	RGS1	1	192544857	192549161	0.0678	rs12024892	-1.75	rs2984920	0.088	8.2	1.465	122	1	lasso	0.08499	1.55e-16	1.465	0.143
CTS	ENSG00000103196	CRISPLD2	16	84853590	84954374	0.233	rs7191339	3.23	rs8057431	0.15342	-10.9	-0.943	401	4	lasso	0.186704	4.79e-36	1.46583	0.143
CTS	ENSG00000127947	PTPN12	7	77166592	77269388	0.0853	rs11771619	3.45	rs11761324	0.034884	-7.22	1.392	201	5	lasso	0.08088	8.66e-16	-1.46529	0.143
CTS	ENSG00000148110	MFSD14B	9	97136833	97223324	0.4353	rs12341268	2.62	rs12236219	0.19582	12.33	0.426	165	4	lasso	0.25178	8.44e-50	1.46303	0.143
CD14	ENSG00000136146	MED4	13	48627459	48669267	0.4572	rs1359393	-3.11	rs4941618	0.56258	11.35	1.403	136	6	lasso	0.5623	1.22e-42	1.4631	0.1434
LPS2	ENSG00000111639	MRPL51	12	6601150	6603007	0.5924	rs1639122	-3.07	rs3180589	0.68543	-12.5	1.451	203	3	lasso	0.6837	1.27e-58	-1.4628	0.143521
CD14	ENSG00000119446	RBM18	9	124999903	125027118	0.1606	rs16911180	2.17	rs10818655	0.11139	5.94	1.429	247	5	enet	0.1384	4.09e-09	1.46216	0.1437
CD14	ENSG00000137364	TPMT	6	18128542	18155305	0.4021	rs214544	2.31	rs4449636	0.074983	-5.65	1.314	187	5	lasso	0.21645	7.23e-14	-1.462	0.14375
CTS	ENSG00000151458	ANKRD50	4	125585207	125633887	0.0682	rs6854804	-3.01	rs2242378	0.060809	-7	-0.831	168	11	enet	0.06244	1.78e-12	1.46271	0.144
CTS	ENSG00000181019	NQO1	16	69740899	69760854	0.1502	rs998109	-3.28	rs4247109	0.188911	12.01	1.473	92	2	lasso	0.192243	3.57e-37	1.46089	0.144
CTS	ENSG00000173821	RNF213	17	78234665	78372586	0.0725	rs12943620	-3.04	rs11150856	0.027078	-5.04	1.29	214	16	enet	0.05077	2.11e-10	-1.4605	0.144
CTS	ENSG00000214425	LRRC37A4P	17	43578685	43627701	0.522	rs2285426	3.26	rs11012	0.437862	-18.23	-1.235	56	20	enet	0.47268	2.24e-107	1.4604	0.144
CTS	ENSG00000170448	NFXL1	4	47849257	47916653	0.5356	rs2351791	-3	rs1062858	0.646416	22.14	1.643	193	5	lasso	0.65537	2.86e-177	1.45967	0.144
CD14	ENSG00000226479	TMEM185B	2	120978854	120980984	0.0694	rs7589683	-3.49	rs6541729	0.005937	-2.87	-1.094	132	132	blup	0.03581	0.00239	1.46081	0.14407
CD14	ENSG00000171766	GATM	15	45653322	45694525	0.2496	rs12914266	-2.55	rs1049518	0.11872	-6.77	1.004	173	33	enet	0.1843	7.37e-12	-1.45964	0.14439
IFN	ENSG00000095209	TMEM38B	9	108456825	108538893	0.1282	rs17251166	-3.51	rs7039618	0.11359	5.45	1.685	151	4	lasso	0.08929	2.61e-06	1.45911	0.14453
LPS24	ENSG00000167074	TEF	22	41763337	41795330	0.1206	rs5995992	3.48	rs9611566	0.1113	5.52	1.287	115	3	lasso	0.1136	1.09e-07	1.4589	0.1446
LPS24	ENSG00000169087	HSPBAP1	3	122458846	122512671	0.1704	rs1204	2.34	rs9812646	0.07531	-5.28	-1.21	242	242	blup	0.0797	8.96e-06	1.4573	0.145
CTS	ENSG00000182718	ANXA2	15	60639333	60695082	0.0534	rs3803487	-2.98	rs11631777	0.035523	5.7	-1.239	276	5	enet	0.03907	2.44e-08	-1.45882	0.145
CTS	ENSG00000255398	HCAR3	12	123199303	123201439	0.0507	rs7953290	-2.95	rs1798192	0.018	-4.02	1.948	83	3	lasso	0.01722	0.000171	-1.45634	0.145
CTS	ENSG00000112992	NNT	5	43602794	43707507	0.0942	rs10045432	2.73	rs11949083	0.0369	5.94	0.727	65	65	blup	0.07335	1.98e-14	1.4574	0.145
CTS	ENSG00000114473	IQCG	3	197615946	197687013	0.06596	rs7640149	2.69	rs9820771	0.078	8.83	1.152	98	5	lasso	0.11032	3.38e-21	1.4573	0.145
CD14	ENSG00000146232	NFKBIE	6	44225903	44233500	0.277	rs911982	-3.3	rs28385699	0.320807	-8.54	0.752	313	28	enet	0.34906	4.58e-23	-1.4573	0.14502
CD14	ENSG00000197971	MBP	18	74690783	74845639	0.189	rs7241806	2.45	rs1667903	0.14979	5.98	1.457	413	4	lasso	0.145	1.66e-09	1.4568	0.1452
LPS2	ENSG00000178802	MPI	15	75182346	75191798	0.0967	rs8028277	-2.06	rs6495122	0.13266	-5.83	-1.326	123	6	lasso	0.1018	5.16e-07	1.4565	0.14525
IFN	ENSG00000182612	TSPAN10	17	79604197	79615779	0.1399	rs7503940	-2.75	rs7406705	0.14265	5.97	1.554	167	3	lasso	0.1336	7.8e-09	1.45625	0.145322
LPS24	ENSG00000182534	MXRA7	17	74668633	74707098	0.5661	rs11655206	-2.83	rs2240773	0.51311	10.86	1.42	259	22	enet	0.51796	6.86e-38	1.4558	0.14546
IFN	ENSG00000197037	ZSCAN25	7	99214569	99230030	0.0964	rs6955348	4.02	rs3735451	0.0856	-4.53	1.455	161	1	lasso	0.0729	2.13e-05	-1.455	0.14567
IFN	ENSG00000010292	NCAPD2	12	6602522	6641121	0.3076	rs1639122	-3.07	rs7316224	0.275	8.08	1.215	203	24	enet	0.2586	1.29e-16	1.45454	0.145796
CD14	ENSG00000157954	WIPI2	7	5229819	5273457	0.4672	rs7790378	-3.16	rs12472	0.17036	7.2	-1.001	193	5	lasso	0.341	1.86e-22	-1.4544	0.14584
IFN	ENSG00000037757	MRI1	19	13875346	13885096	0.3308	rs10404224	-2.83	rs371671	0.23878	-7.51	1.368	173	4	lasso	0.2569	1.68e-16	-1.4538	0.14599
LPS24	ENSG00000143919	CAMKMT	2	44589089	44999731	0.1377	rs7593878	-2.7	rs13389981	-0.001987	3.74	-1.041	361	361	blup	0.009576	0.0752	-1.4541	0.146
CTS	ENSG00000038002	AGA	4	178351924	178363657	0.6183	rs13143572	2.61	rs4690523	0.380258	-17.01	-1.402	193	27	enet	0.44438	8.83e-99	1.45558	0.146
CTS	ENSG00000109861	CTSC	11	88026760	88070955	0.2794	rs10830841	-2.82	rs217053	0.199	-12.32	-1.967	250	4	lasso	0.231583	2.07e-45	1.4535	0.146
CTS	ENSG00000121289	CEP89	19	33369902	33462897	0.1363	rs4805863	2.93	rs2868197	0.162	-11.19	-1.725	197	4	lasso	0.17779	3.02e-34	1.45403	0.146
CD14	ENSG00000052749	RRP12	10	99116115	99161127	0.4113	rs11188952	2.58	rs10882904	0.451537	10.26	-1.445	256	17	enet	0.4652	9.01e-33	-1.4515	0.14663
IFN	ENSG00000111639	MRPL51	12	6601150	6603007	0.4017	rs1639122	-3.07	rs3180589	0.552	-11.22	1.451	203	2	lasso	0.5498	2.95e-41	-1.45104	0.146768
LPS24	ENSG00000213246	SUPT4H1	17	56422539	56430454	0.0977	rs2526378	-4.94	rs10515157	0.11677	-5.41	-2.165	175	12	enet	0.09429	1.37e-06	1.4503	0.14699
LPS2	ENSG00000090339	ICAM1	19	10381511	10397291	0.1588	rs7246673	-3.19	rs12720356	0.110719	5.19	-1.407	204	5	lasso	0.10168	5.23e-07	-1.44885	0.147
CTS	ENSG00000168234	TTC39C	18	21572737	21715574	0.7736	rs9635963	-3.14	rs4239439	0.774	24.21	1.395	236	10	enet	0.78308	2.64e-253	1.4511	0.147
CTS	ENSG00000173085	COQ2	4	84182689	84206067	0.0992	rs4693612	-2.42	rs7658518	0.052739	6.97	-1.133	133	3	lasso	0.06695	2.79e-13	-1.45087	0.147
CD14	ENSG00000144827	ABHD10	3	111697857	111712210	0.1067	rs1391361	-2.53	rs1127853	0.001899	3.56	0.079	227	227	blup	0.0613	9.37e-05	-1.44913	0.1473
IFN	ENSG00000125445	MRPS7	17	73257755	73262454	0.3064	rs11870474	4.21	rs2242231	0.29561	-8.34	1.399	182	3	lasso	0.2897	9.59e-19	-1.449	0.147338
IFN	ENSG00000170266	GLB1	3	33038100	33138722	0.1067	rs9836624	2.34	rs9310999	0.073411	4.71	0.501	164	164	blup	0.04	0.0014	-1.44832	0.14753
IFN	ENSG00000072694	FCGR2B	1	161551101	161648444	0.104	rs4233366	-2.98	rs1340976	0.1813	6.65	-1.529	240	2	lasso	0.17397	3.13e-11	-1.44764	0.147719
CD14	ENSG00000139112	GABARAPL1	12	10365057	10375727	0.1346	rs10505753	-2.78	rs1841957	0.069636	4.4	-0.632	232	232	blup	0.0549	0.000211	-1.4473	0.14781
CTS	ENSG00000198879	SFMBT2	10	7200586	7453450	0.1798	rs1969825	4.12	rs2762613	0.093471	8.5	1.821	393	32	enet	0.09176	9.04e-18	1.44676	0.148
CTS	ENSG00000101194	SLC17A9	20	61584052	61599949	0.05	rs4809479	-2.76	rs2093045	0.041976	5.91	1.137	179	5	lasso	0.03824	3.42e-08	1.44609	0.148
CTS	ENSG00000031691	CENPQ	6	49431091	49460820	0.0557	rs9473583	2.97	rs2501968	0.069283	7.84	-0.976	135	10	lasso	0.06937	1.03e-13	-1.4482	0.148
CD14	ENSG00000140471	LINS1	15	101099574	101143435	0.331	rs4965320	-2.55	rs8451	0.32422	-8.78	1.468	287	3	lasso	0.338	3.1e-22	-1.44524	0.14839
LPS2	ENSG00000089775	ZBTB25	14	64915824	64971931	0.115	rs1255873	-2.37	rs10133411	0.08955	-4.6	1.358	209	3	lasso	0.05904	0.000125	-1.4453	0.1484
LPS24	ENSG00000182612	TSPAN10	17	79604197	79615779	0.2423	rs7503940	-2.75	rs8477	0.27597	8.17	1.562	167	3	lasso	0.28717	1.44e-18	1.4452	0.14841
CD14	ENSG00000002933	TMEM176A	7	150497491	150502208	0.8293	rs10244748	2.79	rs7806458	0.7808	13.3	-1.541	266	8	lasso	0.7924	2.55e-79	-1.445	0.14845
LPS24	ENSG00000133065	SLC41A1	1	205758221	205782876	0.1651	rs11240594	-3.28	rs823088	0.179	-6.61	1.444	214	1	lasso	0.16653	8.78e-11	-1.444	0.14874
CTS	ENSG00000140471	LINS1	15	101099574	101143435	0.2007	rs12148836	-2.75	rs11247226	0.214076	-12.84	1.403	282	2	lasso	0.21182	3.19e-41	-1.44348	0.149
CTS	ENSG00000129933	MAU2	19	19431490	19469563	0.2788	rs7253352	-2.27	rs8108647	0.386	-17.32	1.425	106	3	lasso	0.38569	2.89e-82	-1.44152	0.149
IFN	ENSG00000117226	GBP3	1	89472349	89488577	0.393	rs3806338	3.29	rs12142922	0.30946	-8.44	-0.945	146	22	enet	0.3455	8.53e-23	1.44299	0.149022
IFN	ENSG00000137274	BPHL	6	3118608	3153812	0.1325	rs1150656	-3.25	rs9378352	-0.00136	-3.41	0.741	313	313	blup	0.0216	0.0149	-1.4426	0.1491
LPS2	ENSG00000116679	IVNS1ABP	1	185265520	185286461	0.1336	rs10489702	-1.92	rs10911736	0.0518	4.74	-1.674	130	11	enet	0.07161	2.52e-05	-1.4404	0.14977
IFN	ENSG00000119718	EIF2B2	14	75469614	75476292	0.2532	rs10483861	4.28	rs175040	0.42861	-9.9	1.652	199	4	lasso	0.4217	6.48e-29	-1.44036	0.1498
CD14	ENSG00000014138	POLA2	11	65029233	65073060	0.1563	rs35251366	3.66	rs487989	0.15911	-6.09	1.432	179	3	lasso	0.13294	8.48e-09	-1.43779	0.15
CTS	ENSG00000188321	ZNF559	19	9434448	9461838	0.2101	rs714395	2.88	rs2217652	0.0435	6.16	-0.684	154	29	enet	0.10959	4.61e-21	-1.44034	0.15
CD14	ENSG00000171792	RHNO1	12	2985424	2998626	0.2248	rs2370602	3.43	rs2074985	0.230621	-7.54	1.396	296	2	lasso	0.2294	1.07e-14	-1.4394	0.15003
CD14	ENSG00000118655	DCLRE1B	1	114447763	114456708	0.0922	rs2040041	2.81	rs10108	0.0184	3.78	0.312	215	215	blup	0.02462	0.0101	1.43803	0.1504
LPS2	ENSG00000133313	CNDP2	18	72163051	72188366	0.283	rs1790801	2.66	rs2278159	0.14737	-5.9	-1.479	234	37	enet	0.12447	2.62e-08	1.4378	0.1505
CD14	ENSG00000165233	CARD19	9	95858500	95875565	0.1863	rs13285641	-3.33	rs7035868	0.07984	-4.82	-1.46	176	176	blup	0.0783	1.07e-05	1.43759	0.15055
CD14	ENSG00000090432	MUL1	1	20825943	20834654	0.2796	rs2301475	-3.44	rs2000366	0.134	5.69	1.743	283	25	enet	0.177577	1.89e-11	1.43664	0.1508
LPS24	ENSG00000181274	FRAT2	10	99092255	99094458	0.1331	rs11188952	2.58	rs10882904	0.13987	5.85	-1.445	230	2	lasso	0.12736	1.78e-08	-1.43643	0.15088
LPS2	ENSG00000102710	SUPT20H	13	37583449	37633850	0.0775	rs9547873	-3.37	rs1199963	0.12587	-5.73	-1.437	233	3	lasso	0.1083	2.21e-07	1.4361	0.151
LPS2	ENSG00000134900	TPP2	13	103249353	103331521	0.1969	rs546325	-3.02	rs3783231	0.0457	-4.46	0.56	346	346	blup	0.0456	0.000684	1.4359	0.151
LPS2	ENSG00000171855	IFNB1	9	21077104	21077943	0.23	rs1330320	3.35	rs2275888	0.096764	-5.02	-0.873	186	186	blup	0.08825	2.98e-06	-1.4349	0.151
CTS	ENSG00000156299	TIAM1	21	32490734	32932290	0.0731	rs9982597	2.58	rs577738	0.0894	-8.33	1.437	280	1	lasso	0.08833	3.82e-17	-1.437	0.151
LPS2	ENSG00000140471	LINS1	15	101099574	101143435	0.2565	rs4965320	-2.55	rs8024825	0.09981	-5.11	1.376	287	5	lasso	0.0883	2.97e-06	-1.4356	0.15113
LPS2	ENSG00000182534	MXRA7	17	74668633	74707098	0.7052	rs11655206	-2.83	rs2240773	0.713961	12.73	1.42	259	3	lasso	0.71077	5.03e-63	1.4352	0.15123
CD14	ENSG00000119669	IRF2BPL	14	77490888	77495034	0.4985	rs1625024	2.9	rs10483880	0.285041	-8.19	0.936	284	6	lasso	0.3753	4.25e-25	-1.43356	0.1517
LPS24	ENSG00000177337	DLGAP1-AS1	18	3593730	3598350	0.3728	rs9961339	2.76	rs12455524	0.16672	-7.12	1.953	282	24	enet	0.2372	3.33e-15	-1.4333	0.1518
CD14	ENSG00000122359	ANXA11	10	81910645	81965328	0.1372	rs7097656	-4.21	rs2236558	0.061205	-4.66	-0.376	227	227	blup	0.0488	0.000459	1.4327	0.15195
LPS2	ENSG00000186111	PIP5K1C	19	3630181	3700477	0.151	rs4807493	-2.69	rs10432303	0.028785	-3.44	2.14	225	225	blup	0.04887	0.000454	-1.43364	0.152
LPS2	ENSG00000133739	LRRCC1	8	86019382	86058311	0.0749	rs12550044	-2.26	rs10088120	-0.00252	-3.35	-1.274	78	78	blup	0.0327	0.00357	1.431	0.152
CTS	ENSG00000142102	PGGHG	11	289135	296107	0.1529	rs7937869	-1.89	rs2242566	0.0489	7.49	0.818	105	4	lasso	0.086111	9.7e-17	1.434	0.152
CTS	ENSG00000014138	POLA2	11	65029233	65073060	0.0264	rs599670	2.58	rs487989	0.0333	-5.17	1.432	114	1	lasso	0.03156	5.1e-07	-1.432	0.152
CTS	ENSG00000129480	DTD2	14	31915242	31926716	0.0401	rs10139871	-2.23	rs7157390	0.037	5.7	-1.245	119	3	lasso	0.03545	1.06e-07	-1.4314	0.152
CTS	ENSG00000091436	MAP3K20	2	173940163	174132738	0.1001	rs2358087	2.59	rs8446	0.045812	-7.07	1.633	221	4	lasso	0.04934	3.78e-10	-1.432	0.152
CTS	ENSG00000135636	DYSF	2	71680852	71913898	0.1518	rs17723364	-3.32	rs2542501	0.167162	11.65	1.125	266	5	lasso	0.17751	3.43e-34	1.4311	0.152
CTS	ENSG00000123685	BATF3	1	212859760	212873327	0.1219	rs4951638	-2.77	rs2221593	0.127	-9.9	1.223	176	8	lasso	0.13627	4.2e-26	-1.43099	0.152
CTS	ENSG00000133739	LRRCC1	8	86019382	86058311	0.0612	rs1946401	-2.3	rs2403088	0.0629	-7.27	-1.44	94	3	lasso	0.05764	1.28e-11	1.4309	0.152
CD14	ENSG00000111639	MRPL51	12	6601150	6603007	0.1562	rs1639122	-3.07	rs3180589	0.187027	-6.67	1.451	203	4	lasso	0.1651	1.07e-10	-1.4317	0.15222
CD14	ENSG00000205581	HMGN1	21	40714241	40721573	0.27	rs378108	3.24	rs6517522	0.100998	-5.85	-1.162	294	15	enet	0.1287	1.49e-08	1.4314	0.1523
IFN	ENSG00000198722	UNC13B	9	35161999	35405335	0.1062	rs2297132	-2.58	rs2297132	0.02006	3.82	-2.581	186	11	enet	0.04025	0.00136	-1.43106	0.15241
IFN	ENSG00000183762	KREMEN1	22	29469066	29564321	0.3812	rs5763241	-2.73	rs134651	0.4007	-9.61	1.375	163	9	enet	0.40689	1.16e-27	-1.4307	0.15251
LPS2	ENSG00000099940	SNAP29	22	21213271	21245506	0.5224	rs178271	-3.02	rs10483104	0.43508	-10.09	1.18	185	37	enet	0.4457	5.32e-31	-1.4307	0.15251
LPS24	ENSG00000196118	CCDC189	16	30768744	30774031	0.0658	rs889555	-2.77	rs8058578	0.064577	4.87	-1.344	118	3	lasso	0.04851	0.000476	-1.4307	0.152516
IFN	ENSG00000175193	PARL	3	183547173	183602721	0.089	rs11706273	-2.75	rs1464322	0.003326	-3.71	-1.161	284	284	blup	0.0525	0.000285	1.42976	0.15279
[truncated: 7,746 more rows]

## Sheet: ST5
TISSUE	ID	SYMB	CHR	GENE_START	GENE_END	HSQ	BEST.GWAS.ID	BEST.GWAS.Z	EQTL.ID	EQTL.R2	EQTL.Z	EQTL.GWAS.Z	NSNP	NWGT	MODEL	MODELCV.R2	MODELCV.PV	TWAS.Z	TWAS.P
Adipose_Subcutaneous	ENSG00000000457	SCYL3	1	169818772	169863408	0.079	rs7535510	-3.43	rs17543370	0.0118	-4.53	-1.431	561	21	enet	0.0398	4.9e-05	0.55673	0.577714
Adipose_Subcutaneous	ENSG00000000971	CFH	1	196621008	196716634	0.0831	rs2336503	-2.81	rs1538687	0.0732	6.01	-0.047	259	3	lasso	0.0748	3.07e-08	-0.08594	0.931512
Adipose_Subcutaneous	ENSG00000001460	STPG1	1	24683489	24743424	0.3102	rs6689056	-3.06	rs520206	0.241	-9.72	-0.198	420	4	lasso	0.299	1.67e-31	0.99283	0.320795
Adipose_Subcutaneous	ENSG00000001461	NIPAL3	1	24742284	24799466	0.2024	rs6689056	-3.06	rs520206	0.0983	-6.84	-0.198	421	421	blup	0.113	8.5e-12	0.69265	0.488529
Adipose_Subcutaneous	ENSG00000007341	ST7L	1	113066140	113163447	0.3172	rs4294409	-2.38	rs10745330	0.346	11.73	-0.589	332	5	lasso	0.345	3.19e-37	-0.61694	0.537275
Adipose_Subcutaneous	ENSG00000007933	FMO3	1	171060018	171086959	0.1573	rs6681553	-2.89	rs1920152	0.0424	4.88	1.216	531	34	enet	0.0697	9.13e-08	1.16295	0.244851
Adipose_Subcutaneous	ENSG00000008130	NADK	1	1682671	1711896	0.0751	rs16824543	-2.13	rs7531583	0.0182	4.27	-0.037	289	4	lasso	0.00921	0.0333	-0.35488	0.722676
Adipose_Subcutaneous	ENSG00000010165	EEF1AKNMT	1	171750788	171783163	0.0603	rs929115	2.69	rs2294719	0.0188	4.52	0.325	480	480	blup	0.0196	0.00347	0.69131	0.48937
Adipose_Subcutaneous	ENSG00000010803	SCMH1	1	41492872	41707826	0.1095	rs927961	-3.1	rs11579485	0.0351	5.07	-0.211	430	4	lasso	0.0458	1.4e-05	-0.71515	0.474516
Adipose_Subcutaneous	ENSG00000011021	CLCN6	1	11866207	11903201	0.15	rs17037390	2.98	rs6541001	0.0736	5.92	1.929	483	3	lasso	0.0544	2.27e-06	1.92864	0.053775
Adipose_Subcutaneous	ENSG00000014914	MTMR11	1	149900543	149908791	0.1563	rs11586396	-3.03	rs1868992	0.113	6.71	2.043	139	4	lasso	0.109	1.83e-11	2.16993	0.030012
Adipose_Subcutaneous	ENSG00000023572	GLRX2	1	193065598	193075244	0.0897	rs9660530	2.42	rs12125235	0.00537	-3.95	0.096	351	351	blup	0.00805	0.0433	0.27936	0.779971
Adipose_Subcutaneous	ENSG00000023909	GCLM	1	94350761	94374966	0.0939	rs1191234	3.36	rs11165034	0.0819	-5.81	1.567	434	3	lasso	0.082	6.65e-09	-2.21878	0.026502
Adipose_Subcutaneous	ENSG00000025800	KPNA6	1	32573639	32642169	0.0734	rs10798892	2.43	rs16834916	0.0456	5.46	0.276	244	3	lasso	0.0605	6.37e-07	0.86755	0.385641
Adipose_Subcutaneous	ENSG00000034971	MYOC	1	171604557	171621823	0.109	rs929115	2.69	rs235913	0.063	-5.87	-0.872	540	5	lasso	0.0708	7.25e-08	0.94541	0.34445
Adipose_Subcutaneous	ENSG00000037637	FBXO42	1	16573334	16678949	0.0539	rs11588392	2.29	rs12134924	0.0145	-4.21	-1.292	272	6	enet	0.0225	0.00188	0.97885	0.327654
Adipose_Subcutaneous	ENSG00000040487	SLC66A1	1	19638820	19655794	0.1089	rs10917438	3.32	rs214336	0.0768	-6.23	-0.887	488	3	lasso	0.0761	2.33e-08	0.41363	0.679147
Adipose_Subcutaneous	ENSG00000041988	THAP3	1	6684926	6695646	0.2068	rs742394	-3.34	rs12127219	0.232	9.66	-3.239	439	2	lasso	0.233	4.71e-24	-3.23928	0.001198
Adipose_Subcutaneous	ENSG00000043514	TRIT1	1	40306723	40349183	0.4168	rs7516590	4.37	rs12123609	0.154	-7.89	0.358	394	9	lasso	0.2	1.84e-20	-1.16779	0.242892
Adipose_Subcutaneous	ENSG00000049239	H6PD	1	9294834	9331396	0.4521	rs7546225	-3.41	rs2268169	0.0641	6.54	-1.93	433	43	enet	0.157	4.46e-16	-2.84537	0.004436
Adipose_Subcutaneous	ENSG00000049245	VAMP3	1	7831329	7841492	0.1132	rs732400	2.99	rs10864316	0.0366	4.35	-0.982	460	460	blup	0.0327	0.000215	-1.41466	0.157168
Adipose_Subcutaneous	ENSG00000050628	PTGER3	1	71318036	71513491	0.0847	rs1327464	-2.5	rs500647	-0.000688	3.81	-0.169	367	367	blup	0.0292	0.00045	0.01378	0.989002
Adipose_Subcutaneous	ENSG00000053371	AKR7A2	1	19630459	19638640	0.34	rs10917438	3.32	rs3762391	0.0695	5.62	1.227	488	10	lasso	0.0519	3.86e-06	1.26484	0.205927
Adipose_Subcutaneous	ENSG00000053372	MRTO4	1	19578033	19586622	0.1479	rs10917438	3.32	rs12139436	-0.00211	-3.97	-0.171	506	506	blup	0.0437	2.18e-05	-0.82605	0.408777
Adipose_Subcutaneous	ENSG00000054277	OPN3	1	241753404	241840678	0.2929	rs10489350	3.01	rs676750	0.172	-8.22	-1.807	570	5	lasso	0.166	5.68e-17	1.90321	0.057013
Adipose_Subcutaneous	ENSG00000054282	SDCCAG8	1	243419320	243663394	0.2453	rs12133762	2.88	rs2275154	0.176	8.36	1.76	284	6	lasso	0.163	1.1e-16	1.80253	0.071462
Adipose_Subcutaneous	ENSG00000054523	KIF1B	1	10270863	10441661	0.1548	rs7514751	2.39	rs3748577	0.0026	3.72	1.643	352	10	enet	0.0103	0.0263	0.96687	0.333607
Adipose_Subcutaneous	ENSG00000057468	MSH4	1	76262567	76378923	0.2716	rs864205	2.69	rs1146644	0.229	-9.44	0.029	463	5	lasso	0.229	1.27e-23	-0.05936	0.952664
Adipose_Subcutaneous	ENSG00000057757	PITHD1	1	24104895	24114722	0.1065	rs6689056	-3.06	rs2502979	0.0761	-6.25	1.887	358	20	enet	0.0871	2.21e-09	-1.64188	0.100615
Adipose_Subcutaneous	ENSG00000058085	LAMC2	1	183155373	183214035	0.4216	rs1174657	-1.91	rs2276543	0.244	9.77	-0.637	452	5	lasso	0.241	6.54e-25	-0.80844	0.418835
Adipose_Subcutaneous	ENSG00000058453	CROCC	1	17066768	17299474	0.2683	rs7550829	2.79	rs6691985	0.223	9.33	2.082	279	9	lasso	0.214	6.07e-22	2.25047	0.024419
Adipose_Subcutaneous	ENSG00000060642	PIGV	1	27113963	27124889	0.0743	rs11247919	-2.39	rs34885854	0.0384	-5.39	0.745	294	294	blup	0.0528	3.2e-06	-0.70995	0.477733
Adipose_Subcutaneous	ENSG00000060656	PTPRU	1	29563028	29653325	0.0615	rs10914282	3.44	rs4654400	0.014	3.65	-0.132	347	17	enet	0.0176	0.00531	-0.33658	0.736431
Adipose_Subcutaneous	ENSG00000064703	DDX20	1	112297867	112310638	0.1303	rs1764807	2.95	rs197411	0.0507	5.54	0.21	685	8	enet	0.068	1.3e-07	0.32746	0.743321
Adipose_Subcutaneous	ENSG00000064886	CHI3L2	1	111743393	111786062	0.1657	rs1764807	2.95	rs7515361	0.0769	5.58	0.406	565	3	lasso	0.0987	1.84e-10	0.70615	0.480093
Adipose_Subcutaneous	ENSG00000066056	TIE1	1	43766664	43788779	0.1966	rs841837	-2.62	rs3768046	0.176	-8.29	0.084	462	6	lasso	0.15	1.95e-15	0.04037	0.9678
Adipose_Subcutaneous	ENSG00000066136	NFYC	1	41157320	41237275	0.1289	rs12562229	-3.42	rs2780950	0.0453	-4.71	-1.156	423	423	blup	0.046	1.34e-05	-0.23704	0.812628
Adipose_Subcutaneous	ENSG00000066185	ZMYND12	1	42896000	42921938	0.1041	rs841837	-2.62	rs4622104	0.0638	-5.24	-0.597	343	8	lasso	0.0672	1.54e-07	0.75928	0.447687
Adipose_Subcutaneous	ENSG00000067208	EVI5	1	92974253	93257961	0.0281	rs7517363	-2.53	rs7552212	0.0208	3.97	1.407	273	273	blup	0.0197	0.0034	2.0754	0.037949
Adipose_Subcutaneous	ENSG00000067533	RRP15	1	218458629	218511325	0.4211	rs6703224	3.08	rs10863387	0.236	9.77	0.394	477	7	lasso	0.242	5.38e-25	0.19315	0.846839
Adipose_Subcutaneous	ENSG00000069248	NUP133	1	229577045	229644103	0.0743	rs482442	3.29	rs6657735	0.0259	-3.99	0.626	436	2	lasso	0.0201	0.00314	-0.18737	0.85137
Adipose_Subcutaneous	ENSG00000069275	NUCKS1	1	205681947	205719404	0.0868	rs7538856	-3.46	rs823154	0.0458	-5.25	-0.635	408	2	lasso	0.0491	6.89e-06	0.64452	0.519235
Adipose_Subcutaneous	ENSG00000070785	EIF2B3	1	45316450	45452282	0.0779	rs264002	3.48	rs264011	0.0173	4.03	1.887	318	318	blup	0.0202	0.00306	1.3168	0.187906
Adipose_Subcutaneous	ENSG00000074800	ENO1	1	8921061	8939308	0.0602	rs7546225	-3.41	rs11811795	0.0731	5.46	-0.226	402	2	lasso	0.0671	1.59e-07	-0.34184	0.732473
Adipose_Subcutaneous	ENSG00000075945	KIFAP3	1	169890467	170054349	0.0415	rs7535510	-3.43	rs16863119	-0.0022	3.47	1.3	496	496	blup	0.0127	0.0155	-0.35899	0.719601
Adipose_Subcutaneous	ENSG00000076258	FMO4	1	171283347	171311223	0.1637	rs6681553	-2.89	rs4140632	0.0573	5.89	1.5	599	4	lasso	0.0867	2.4e-09	1.0819	0.279298
Adipose_Subcutaneous	ENSG00000077549	CAPZB	1	19665267	19812066	0.0747	rs10917438	3.32	rs10917438	0.0507	-4.97	3.323	533	3	lasso	0.0488	7.44e-06	-3.09327	0.00198
Adipose_Subcutaneous	ENSG00000077585	GPR137B	1	236305832	236385165	0.2364	rs6682352	-3.98	rs10802285	0.134	7.27	0.291	530	4	lasso	0.143	1.13e-14	0.39539	0.692556
Adipose_Subcutaneous	ENSG00000078618	NRDC	1	52254863	52344477	0.3279	rs12737451	3.28	rs2842576	0.112	6.81	0.611	207	13	enet	0.099	1.72e-10	0.53618	0.591833
Adipose_Subcutaneous	ENSG00000079335	CDC14A	1	100810584	100985833	0.1194	rs3176860	-2.58	rs17420882	0.0735	-5.78	-0.354	412	2	lasso	0.0516	4.15e-06	0.36477	0.715284
Adipose_Subcutaneous	ENSG00000079739	PGM1	1	64058947	64125916	0.1525	rs1887808	2.43	rs855300	0.0483	5.3	0.011	477	477	blup	0.0472	1.05e-05	0.00398	0.996823
Adipose_Subcutaneous	ENSG00000081026	MAGI3	1	113933371	114228545	0.0362	rs2040041	2.81	rs12566340	0.0305	-4.68	-0.499	370	4	lasso	0.0313	0.000292	0.30493	0.760423
Adipose_Subcutaneous	ENSG00000081277	PKP1	1	201252580	201302121	0.0965	rs1124048	-4.26	rs700473	0.0267	-4.05	-0.461	660	660	blup	0.00463	0.0961	2.23041	0.02572
Adipose_Subcutaneous	ENSG00000084072	PPIE	1	40157854	40229586	0.7362	rs7516590	4.37	rs3738673	0.631	15.66	-0.291	389	13	lasso	0.643	9.4e-88	-0.27828	0.780795
Adipose_Subcutaneous	ENSG00000084073	ZMPSTE24	1	40723779	40759856	0.1097	rs7516590	4.37	rs10493089	-0.00253	-3.51	-0.628	410	410	blup	0.0263	0.000836	-0.93691	0.348804
Adipose_Subcutaneous	ENSG00000085465	OVGP1	1	111956936	111970399	0.1051	rs1764807	2.95	rs1264899	0.076	-6.01	1.642	611	3	lasso	0.0729	4.58e-08	-1.71259	0.086788
Adipose_Subcutaneous	ENSG00000085491	SLC25A24	1	108676658	108743471	0.1452	rs12116550	-3.37	rs6702877	0.072	-5.93	-1.526	369	5	lasso	0.0724	5.13e-08	1.99253	0.046313
Adipose_Subcutaneous	ENSG00000085832	EPS15	1	51819935	51985000	0.7529	rs12737451	3.28	rs2185592	0.346	11.69	-2.248	208	12	lasso	0.34	1.62e-36	-2.51046	0.012057
Adipose_Subcutaneous	ENSG00000086015	MAST2	1	46252659	46501796	0.1344	rs12138495	-2.18	rs6666743	0.0826	6.31	0.523	306	7	lasso	0.0739	3.7e-08	0.63365	0.526307
Adipose_Subcutaneous	ENSG00000086619	ERO1B	1	236378855	236445319	0.1763	rs6682352	-3.98	rs1749553	0.0548	-6.31	2.293	585	17	enet	0.0814	7.56e-09	-1.54299	0.122833
Adipose_Subcutaneous	ENSG00000088280	ASAP3	1	23755056	23811061	0.1892	rs12126283	-2.27	rs2077066	0.0932	-6.16	0.107	300	3	lasso	0.0799	1.04e-08	-0.14286	0.886399
Adipose_Subcutaneous	ENSG00000090020	SLC9A1	1	27425306	27493472	0.0804	rs1997757	-2.21	rs12142002	0.0345	4.35	0.638	237	3	lasso	0.0338	0.000171	0.73023	0.465253
Adipose_Subcutaneous	ENSG00000090104	RGS1	1	192544857	192549161	0.0947	rs16834383	-2.25	rs1853433	0.00697	4.53	0.478	366	7	enet	0.0153	0.00874	0.51145	0.609038
Adipose_Subcutaneous	ENSG00000090432	MUL1	1	20825943	20834654	0.4515	rs2301475	-3.44	rs12724366	0.235	9.68	0.617	510	19	enet	0.274	1.23e-28	0.47142	0.63734
Adipose_Subcutaneous	ENSG00000090621	PABPC4	1	40026488	40042462	0.1843	rs7516590	4.37	rs4660293	0.143	-7.74	0.893	390	11	enet	0.138	2.96e-14	-1.1725	0.240994
Adipose_Subcutaneous	ENSG00000090686	USP48	1	22004791	22110099	0.1569	rs16825415	2.98	rs333204	0.0669	-6.14	-0.519	494	3	lasso	0.1	1.39e-10	0.54278	0.587285
Adipose_Subcutaneous	ENSG00000092607	TBX15	1	119425669	119532179	0.0973	rs1936068	-2.17	rs984225	0.0207	-4.35	1.293	427	427	blup	0.016	0.00749	-0.98012	0.327026
Adipose_Subcutaneous	ENSG00000094963	FMO2	1	171154347	171181822	0.3021	rs6681553	-2.89	rs2020870	0.041	-5.3	-0.717	549	31	enet	0.139	2.45e-14	0.30491	0.760433
Adipose_Subcutaneous	ENSG00000094975	SUCO	1	172501489	172580971	0.1723	rs1475230	2.37	rs10911843	0.065	6.43	0.046	393	6	lasso	0.101	1.12e-10	0.5336	0.593619
Adipose_Subcutaneous	ENSG00000097021	ACOT7	1	6324329	6454451	0.2592	rs742394	-3.34	rs9662106	0.102	7.32	0.167	419	15	enet	0.148	3.28e-15	0.90069	0.367755
Adipose_Subcutaneous	ENSG00000097033	SH3GLB1	1	87170259	87213867	0.0911	rs976332	-2.79	rs3737672	0.00847	-3.71	-1.511	392	392	blup	0.0276	0.000638	0.71082	0.477197
Adipose_Subcutaneous	ENSG00000097046	CDC7	1	91966408	91991321	0.2118	rs1192404	-4.05	rs13447454	0.0815	-6.78	-1.743	539	3	lasso	0.144	8.41e-15	1.31273	0.189273
Adipose_Subcutaneous	ENSG00000099260	PALMD	1	100111499	100160097	0.1083	rs834997	-2.85	rs834993	0.00031	4.05	0.488	499	499	blup	0.0276	0.000631	1.65969	0.096976
Adipose_Subcutaneous	ENSG00000116132	PRRX1	1	170631869	170708560	0.0946	rs7535510	-3.43	rs6427247	0.0472	4.69	-0.143	453	4	lasso	0.0143	0.0109	-0.07571	0.939654
Adipose_Subcutaneous	ENSG00000116133	DHCR24	1	55315306	55352891	0.071	rs7536204	4.33	rs11206521	0.00514	3.72	2.867	564	564	blup	0.00353	0.126	2.08702	0.036887
Adipose_Subcutaneous	ENSG00000116138	DNAJC16	1	15853308	15918874	0.1014	rs17381857	-2.82	rs6685648	0.0532	5.3	-0.67	504	504	blup	0.0301	0.000374	-1.27962	0.200678
Adipose_Subcutaneous	ENSG00000116141	MARK1	1	220701568	220837803	0.0749	rs11118622	2.82	rs10863542	0.0266	3.75	-1.043	402	402	blup	0.0337	0.000177	0.27076	0.786572
Adipose_Subcutaneous	ENSG00000116151	MORN1	1	2252692	2323146	0.2369	rs2132303	2.52	rs7545940	0.133	-7.42	0.032	355	3	lasso	0.125	5.39e-13	-0.42698	0.669394
Adipose_Subcutaneous	ENSG00000116157	GPX7	1	53068044	53074723	0.6152	rs2753399	-2.49	rs835342	0.523	14.28	-0.368	302	10	lasso	0.537	4.15e-66	-0.04446	0.964537
Adipose_Subcutaneous	ENSG00000116171	SCP2	1	53392901	53517375	0.1386	rs1288592	-2.77	rs1320594	0.0553	4.98	-1.698	439	2	enet	0.03	0.000386	-1.67681	0.09358
Adipose_Subcutaneous	ENSG00000116191	RALGPS2	1	178694300	178889238	0.3988	rs7544801	-2.22	rs2988259	0.239	9.74	0.623	389	47	enet	0.228	1.81e-23	-0.09458	0.924649
Adipose_Subcutaneous	ENSG00000116194	ANGPTL1	1	178818840	178840187	0.0661	rs7544801	-2.22	rs4652329	0.0319	-4.1	-0.63	428	428	blup	0.0217	0.00219	-0.39257	0.694638
Adipose_Subcutaneous	ENSG00000116198	CEP104	1	3728645	3773778	0.3333	rs12749547	-2.89	rs6424058	0.247	9.87	1.112	454	6	lasso	0.271	2.87e-28	0.69375	0.487837
Adipose_Subcutaneous	ENSG00000116199	FAM20B	1	178994939	179045697	0.0842	rs7544801	-2.22	rs12568291	0.0402	5.82	0.863	459	12	enet	0.0548	2.1e-06	1.3548	0.17548
Adipose_Subcutaneous	ENSG00000116213	WRAP73	1	3547331	3569325	0.5956	rs12749547	-2.89	rs4364818	0.201	9.7	0.442	463	38	enet	0.38	9.71e-42	0.24915	0.803241
Adipose_Subcutaneous	ENSG00000116237	ICMT	1	6281253	6296032	0.5102	rs742394	-3.34	rs12073932	0.186	-8.85	0.129	447	27	enet	0.231	7.47e-24	0.22477	0.822158
Adipose_Subcutaneous	ENSG00000116260	QSOX1	1	180123969	180173165	0.216	rs17279483	2.68	rs10798735	0.0224	-4.73	0.748	484	23	enet	0.0751	2.87e-08	-0.42077	0.673924
Adipose_Subcutaneous	ENSG00000116288	PARK7	1	8014351	8045565	0.1668	rs7518563	3.51	rs225119	0.117	-7.12	-0.866	425	3	lasso	0.112	9.65e-12	0.92568	0.354611
Adipose_Subcutaneous	ENSG00000116396	KCNC4	1	110753965	110825722	0.1159	rs12116787	3.18	rs1323724	0.0765	-6.29	-0.026	567	5	lasso	0.0726	4.9e-08	0.09743	0.922387
Adipose_Subcutaneous	ENSG00000116406	EDEM3	1	184659365	184724047	0.1724	rs10797983	-3.36	rs10911640	0.192	-8.68	0.702	426	19	enet	0.196	4.2e-20	-0.51123	0.609189
Adipose_Subcutaneous	ENSG00000116478	HDAC1	1	32757687	32799236	0.0802	rs10798892	2.43	rs704887	0.0282	-4.16	-0.868	205	5	lasso	0.0268	0.000752	1.22128	0.22198
Adipose_Subcutaneous	ENSG00000116489	CAPZA1	1	113161795	113214241	0.0998	rs4294409	-2.38	rs7415820	0.108	6.69	-0.707	332	4	lasso	0.109	1.92e-11	-0.23036	0.817811
Adipose_Subcutaneous	ENSG00000116663	FBXO6	1	11724181	11734411	0.1541	rs17037390	2.98	rs747862	0.0479	-4.5	-2.063	461	19	enet	0.0628	3.89e-07	1.12761	0.259486
Adipose_Subcutaneous	ENSG00000116667	C1orf21	1	184356192	184598154	0.1891	rs10797983	-3.36	rs6696816	0.136	7.41	0.404	490	6	lasso	0.12	1.62e-12	0.2999	0.764251
Adipose_Subcutaneous	ENSG00000116678	LEPR	1	65886248	66107242	0.2104	rs4329483	-2.96	rs2025805	0.0592	-5.31	-1.979	441	31	enet	0.106	3.39e-11	1.10999	0.267005
Adipose_Subcutaneous	ENSG00000116688	MFN2	1	12040238	12073571	0.1918	rs28551666	-3.81	rs873458	0.103	6.76	0.382	450	4	lasso	0.128	3.07e-13	0.56032	0.575259
Adipose_Subcutaneous	ENSG00000116698	SMG7	1	183441351	183567381	0.1667	rs2500103	2.5	rs796860	0.0406	5.42	0.548	514	514	blup	0.0577	1.14e-06	0.841	0.400349
Adipose_Subcutaneous	ENSG00000116701	NCF2	1	183524698	183560011	0.0756	rs2500103	2.5	rs3754517	0.0355	-4.93	-0.964	538	2	lasso	0.0532	2.95e-06	0.2396	0.810639
Adipose_Subcutaneous	ENSG00000116729	WLS	1	68564142	68698803	0.1802	rs12086539	3.54	rs3001035	0.00364	-3.57	-0.128	517	517	blup	0.0189	0.00401	0.37565	0.707176
Adipose_Subcutaneous	ENSG00000116741	RGS2	1	192778169	192781403	0.0817	rs16834383	-2.25	rs1342805	0.0449	5.74	-0.365	363	5	lasso	0.0592	8.34e-07	-0.43115	0.666361
Adipose_Subcutaneous	ENSG00000116774	OLFML3	1	114522063	114524876	0.1347	rs2040041	2.81	rs7545038	0.0177	-4.7	1.227	472	4	lasso	0.0473	1.01e-05	-0.00699	0.994426
Adipose_Subcutaneous	ENSG00000116783	TNNI3K	1	74663947	75010112	0.4711	rs17095161	2.38	rs518769	0.235	-10.57	-1.312	361	33	enet	0.423	8.22e-48	1.70644	0.087926
Adipose_Subcutaneous	ENSG00000116785	CFHR3	1	196743925	196763203	0.2601	rs2336503	-2.81	rs16840607	0.185	-8.66	-1.11	246	6	lasso	0.208	2.31e-21	1.33052	0.183347
Adipose_Subcutaneous	ENSG00000116786	PLEKHM2	1	16010827	16061264	0.0637	rs2308950	-2.75	rs10803368	0.00119	4.08	-0.68	481	3	lasso	0.00898	0.0351	0.41929	0.675005
Adipose_Subcutaneous	ENSG00000116791	CRYZ	1	75171170	75199092	0.8128	rs17096312	-2.47	rs10890142	0.266	11.2	-0.093	383	16	lasso	0.594	6.54e-77	-0.31387	0.753617
Adipose_Subcutaneous	ENSG00000116830	TTF2	1	117602925	117650075	0.2045	rs1146284	2.19	rs12029623	0.0837	6.15	-1.371	423	21	enet	0.0691	1.03e-07	-1.02034	0.307566
Adipose_Subcutaneous	ENSG00000116833	NR5A2	1	199996730	200146552	0.1338	rs6427833	-2.9	rs2817008	0.000122	3.18	-0.866	467	467	blup	0.0152	0.00893	0.16516	0.86882
Adipose_Subcutaneous	ENSG00000116857	TMEM9	1	201103900	201140702	0.4257	rs1124048	-4.26	rs7542768	0.3	10.86	-0.39	668	3	lasso	0.298	2.28e-31	-0.49999	0.617079
Adipose_Subcutaneous	ENSG00000116874	WARS2	1	119573839	119683294	0.5978	rs2282322	-1.97	rs2645303	0.435	-12.96	-0.789	416	30	enet	0.537	4.88e-66	0.53541	0.592369
Adipose_Subcutaneous	ENSG00000116882	HAO2	1	119911402	119936753	0.123	rs2266023	-3.09	rs10923755	0.0518	-4.86	0.064	442	1	lasso	0.0341	0.000162	-0.064	0.94897
Adipose_Subcutaneous	ENSG00000116883	None	1	36789335	36794822	0.3109	rs11582034	2.29	rs12116935	0.153	7.86	-1.229	361	12	enet	0.177	3.88e-18	-1.32786	0.184224
Adipose_Subcutaneous	ENSG00000116885	OSCP1	1	36881428	36916086	0.0918	rs11582034	2.29	rs16822888	0.0408	4.91	-0.625	378	11	enet	0.0468	1.12e-05	0.19426	0.845974
Adipose_Subcutaneous	ENSG00000116906	GNPAT	1	231376953	231413719	0.3161	rs2487453	-3.68	rs3767758	0.225	9.64	0.508	488	11	lasso	0.22	1.2e-22	0.69689	0.485874
Adipose_Subcutaneous	ENSG00000116922	C1orf109	1	38147242	38157914	0.1595	rs4653296	-2.41	rs684260	0.0987	-6.38	0.245	450	8	enet	0.0961	3.22e-10	0.06631	0.947127
Adipose_Subcutaneous	ENSG00000116957	None	1	235530675	235612283	0.194	rs4659923	2.95	rs12405889	0.104	6.9	0.987	324	3	lasso	0.103	7.5e-11	1.01081	0.312106
Adipose_Subcutaneous	ENSG00000116977	LGALS8	1	236681300	236716281	0.2239	rs6682352	-3.98	rs2273863	0.0829	-6.74	-1.126	639	8	lasso	0.097	2.62e-10	1.05694	0.29054
Adipose_Subcutaneous	ENSG00000116984	MTR	1	236958610	237067281	0.1087	rs11811696	2.55	rs4077829	0.0594	5.72	-0.82	678	678	blup	0.0533	2.9e-06	-1.65707	0.097506
Adipose_Subcutaneous	ENSG00000117013	KCNQ4	1	41249684	41306124	0.1111	rs12562229	-3.42	rs727145	0.0564	4.77	-1.824	414	5	lasso	0.043	2.5e-05	-1.52858	0.126369
Adipose_Subcutaneous	ENSG00000117054	ACADM	1	76190036	76253260	0.1162	rs864205	2.69	rs6699682	0.0319	4.6	-1.804	464	464	blup	0.0486	7.78e-06	-2.41314	0.015816
Adipose_Subcutaneous	ENSG00000117115	PADI2	1	17393256	17445948	0.1418	rs12756041	2.95	rs2235914	0.0665	-5.39	0.419	382	6	lasso	0.0514	4.33e-06	-0.29229	0.770066
Adipose_Subcutaneous	ENSG00000117122	MFAP2	1	17300997	17307330	0.1572	rs7550829	2.79	rs3738814	0.0967	-6.68	1.348	343	18	enet	0.0778	1.61e-08	-1.51423	0.129968
Adipose_Subcutaneous	ENSG00000117151	CTBS	1	85015289	85040163	0.2674	rs17131635	-2.66	rs2911602	0.0762	6.85	-1.426	544	6	lasso	0.104	5.96e-11	-1.52823	0.126454
Adipose_Subcutaneous	ENSG00000117153	KLHL12	1	202860228	202897764	0.1888	rs10920461	2.53	rs10800880	0.11	-7.53	1.344	490	10	enet	0.133	1.03e-13	-1.16238	0.245081
Adipose_Subcutaneous	ENSG00000117174	ZNHIT6	1	86115106	86174116	0.2163	rs485987	2.71	rs12097932	0.111	7.25	-1.276	536	32	enet	0.139	2.47e-14	-1.60357	0.10881
Adipose_Subcutaneous	ENSG00000117222	RBBP5	1	205055270	205091143	0.0609	rs6690686	3.18	rs1999131	-0.00115	3.51	0.156	602	602	blup	0.0163	0.00709	-0.23031	0.817847
Adipose_Subcutaneous	ENSG00000117226	GBP3	1	89472349	89488577	0.751	rs3806338	3.29	rs10493821	0.61	-15.42	-1.176	345	8	lasso	0.641	4.05e-87	1.26548	0.205698
Adipose_Subcutaneous	ENSG00000117245	KIF17	1	20990507	21044510	0.1055	rs11805006	-3.37	rs12036633	-0.000126	4.7	0.215	444	21	enet	0.0208	0.00268	0.28441	0.776099
Adipose_Subcutaneous	ENSG00000117280	RAB29	1	205737114	205744588	0.3588	rs7538856	-3.46	rs1775151	0.289	-10.58	-1.849	402	3	lasso	0.312	4.57e-33	1.22242	0.221547
Adipose_Subcutaneous	ENSG00000117335	CD46	1	207925402	207968858	0.0974	rs6701713	7.96	rs2724374	0.0793	-5.76	2.298	476	6	lasso	0.0684	1.2e-07	-2.08948	0.036665
Adipose_Subcutaneous	ENSG00000117407	ARTN	1	44398992	44402913	0.0403	rs7524452	3.31	rs783308	0.0161	3.88	-0.112	413	413	blup	0.015	0.00921	-0.21123	0.832705
Adipose_Subcutaneous	ENSG00000117410	ATP6V0B	1	44440159	44443967	0.1946	rs7524452	3.31	rs16831389	0.021	-4.71	-1.449	415	38	enet	0.0349	0.000138	1.09869	0.271902
Adipose_Subcutaneous	ENSG00000117450	PRDX1	1	45976708	45988719	0.1519	rs12138495	-2.18	rs17522918	0.0919	-6.82	-0.02	284	3	lasso	0.0955	3.64e-10	-0.06121	0.951194
Adipose_Subcutaneous	ENSG00000117461	PIK3R3	1	46505812	46642160	0.0312	rs6675720	-2.03	rs10890365	-0.00127	3.58	-0.166	338	338	blup	0.00702	0.0549	-0.31006	0.756518
Adipose_Subcutaneous	ENSG00000117480	FAAH	1	46859937	46879520	0.2959	rs6675720	-2.03	rs9865	0.0498	6.14	1.107	361	5	lasso	0.104	5.52e-11	1.01933	0.308049
Adipose_Subcutaneous	ENSG00000117481	NSUN4	1	46805849	46830824	0.0857	rs6675720	-2.03	rs6703669	0.0434	-4.75	0.447	377	377	blup	0.049	7.17e-06	0.54481	0.585881
Adipose_Subcutaneous	ENSG00000117500	TMED5	1	93615299	93646285	0.0687	rs12133060	-3.08	rs550892	0.0327	-4.11	-1.57	266	3	lasso	0.0236	0.00148	1.4566	0.145227
Adipose_Subcutaneous	ENSG00000117505	DR1	1	93811445	93835055	0.1799	rs12133060	-3.08	rs771472	0.154	7.85	-0.088	299	5	lasso	0.143	1.03e-14	-0.64841	0.516719
Adipose_Subcutaneous	ENSG00000117523	PRRC2C	1	171454651	171562650	0.0986	rs929115	2.69	rs1687061	0.0874	6.03	0.097	592	2	lasso	0.0783	1.47e-08	0.12613	0.899631
Adipose_Subcutaneous	ENSG00000117528	ABCD3	1	94883933	94984222	0.1935	rs1191234	3.36	rs2147795	0.13	7.57	0.618	575	3	lasso	0.137	3.81e-14	0.66996	0.502882
Adipose_Subcutaneous	ENSG00000117533	VAMP4	1	171669300	171711387	0.1335	rs929115	2.69	rs10913582	0.0528	5.19	-0.887	512	8	enet	0.0726	4.93e-08	-0.15215	0.879067
Adipose_Subcutaneous	ENSG00000117569	PTBP2	1	97187221	97289294	0.1302	rs2800428	-2.85	rs10875032	0.0942	-7.19	1.227	418	5	lasso	0.123	9.3e-13	-1.45669	0.145201
Adipose_Subcutaneous	ENSG00000117586	TNFSF4	1	173152873	173176452	0.0864	rs1578624	3.02	rs6425233	0.00782	4.56	0.533	326	7	enet	0.0153	0.00871	0.49624	0.619726
Adipose_Subcutaneous	ENSG00000117593	DARS2	1	173793641	173827684	0.0624	rs1578624	3.02	rs12566842	0.0363	-4.6	-0.341	279	17	enet	0.0354	0.000123	0.03934	0.968622
Adipose_Subcutaneous	ENSG00000117595	IRF6	1	209959036	209979465	0.1606	rs12737310	-3.11	rs7545542	0.129	-7.36	-0.177	524	5	lasso	0.112	9.92e-12	0.51853	0.604086
Adipose_Subcutaneous	ENSG00000117597	UTP25	1	210001352	210030910	0.127	rs12737310	-3.11	rs656566	0.0502	5.56	-0.327	525	17	enet	0.0833	5.05e-09	-0.59098	0.554536
Adipose_Subcutaneous	ENSG00000117601	SERPINC1	1	173872947	173886516	0.1577	rs17360044	2.46	rs16846667	0.131	7.19	-0.374	262	3	lasso	0.124	7.59e-13	-0.3493	0.726863
Adipose_Subcutaneous	ENSG00000117602	RCAN3	1	24829387	24867530	0.0927	rs6689056	-3.06	rs196433	0.0248	-4.37	-0.719	472	472	blup	0.019	0.00392	2.00824	0.044617
Adipose_Subcutaneous	ENSG00000117625	RCOR3	1	211431719	211489727	0.0873	rs6680997	-2.93	rs2292483	0.0598	-4.97	1.439	463	1	lasso	0.0514	4.25e-06	-1.439	0.150151
Adipose_Subcutaneous	ENSG00000117697	NSL1	1	212899495	212965124	0.0577	rs4951638	-2.77	rs11808846	0.0385	4.35	1.427	416	1	lasso	0.0181	0.00477	1.427	0.15358
Adipose_Subcutaneous	ENSG00000117748	RPA2	1	28218035	28241257	0.3335	rs11806397	2.31	rs17257252	0.0966	6.3	-0.793	259	32	enet	0.18	1.87e-18	-0.27352	0.784454
Adipose_Subcutaneous	ENSG00000117834	SLC5A9	1	48688357	48714316	0.3571	rs2165194	2.27	rs1338315	0.199	9.56	-0.29	486	38	enet	0.265	1.43e-27	-0.17756	0.859067
Adipose_Subcutaneous	ENSG00000117862	TXNDC12	1	52485803	52521843	0.0898	rs12732738	3.09	rs1288706	-0.00069	-3.86	1.442	202	5	lasso	0.00947	0.0315	-1.30208	0.192887
Adipose_Subcutaneous	ENSG00000118197	DDX59	1	200593024	200639097	0.4408	rs1124048	-4.26	rs12126676	0.191	-8.64	-1.344	540	16	enet	0.22	1.24e-22	0.61805	0.536543
Adipose_Subcutaneous	ENSG00000118200	CAMSAP2	1	200708686	200829832	0.1334	rs1124048	-4.26	rs3806358	0.0363	-5.27	0.892	550	6	lasso	0.0824	6.11e-09	-2.49231	0.012692
Adipose_Subcutaneous	ENSG00000118217	ATF6	1	161736084	161933860	0.1584	rs4656308	-3.16	rs2490442	0.0766	6.36	-1.133	487	5	lasso	0.0874	2.07e-09	-0.86275	0.388273
Adipose_Subcutaneous	ENSG00000118473	SGIP1	1	66999066	67213982	0.1184	rs4553158	3.25	rs2146904	0.0177	-4.16	1.792	570	570	blup	0.0221	0.00203	-0.84799	0.396446
Adipose_Subcutaneous	ENSG00000118873	RAB3GAP2	1	220321635	220445796	0.1043	rs1073461	2.55	rs2789792	0.067	-6	-0.892	380	2	lasso	0.0708	7.16e-08	0.71086	0.477173
Adipose_Subcutaneous	ENSG00000120332	TNN	1	175036994	175117202	0.0961	rs1351963	-2.27	rs6681984	0.0063	4.17	-0.498	449	5	lasso	0.00944	0.0317	-0.12159	0.903224
Adipose_Subcutaneous	ENSG00000120333	MRPS14	1	174979925	174992561	0.0541	rs1351963	-2.27	rs16847820	0.0142	4.07	0.454	442	442	blup	0.0235	0.0015	1.26082	0.207373
Adipose_Subcutaneous	ENSG00000120341	SEC16B	1	177893091	177953438	0.1407	rs1252083	3.12	rs7413442	0.0658	5.45	0.045	413	3	lasso	0.0485	7.97e-06	0.06529	0.947944
Adipose_Subcutaneous	ENSG00000120370	GORAB	1	170501270	170522587	0.1133	rs7535510	-3.43	rs4489621	0.0237	4.86	1.462	413	5	lasso	0.0438	2.13e-05	1.08488	0.277974
Adipose_Subcutaneous	ENSG00000121454	LHX4	1	180199421	180249380	0.2894	rs17279483	2.68	rs3845397	0.0788	-6.5	-1.606	466	36	enet	0.103	7.67e-11	0.33912	0.734522
Adipose_Subcutaneous	ENSG00000121775	TMEM39B	1	32537632	32568467	0.1173	rs10798892	2.43	rs4317856	0.0325	-4.8	0.389	246	246	blup	0.0518	3.98e-06	-0.45178	0.65143
Adipose_Subcutaneous	ENSG00000121848	None	1	145611036	145696218	0.0671	rs3766526	2.03	rs12725120	0.016	4.26	-1.341	108	3	lasso	0.0286	0.000513	-0.80653	0.419937
Adipose_Subcutaneous	ENSG00000121957	GPSM2	1	109417972	109477167	0.0971	rs705271	-2.93	rs12059541	-0.00248	3.37	1.143	370	370	blup	0.0229	0.0017	-0.91574	0.359804
Adipose_Subcutaneous	ENSG00000122176	FMOD	1	203309756	203320617	0.126	rs13303252	2.46	rs6697630	0.0295	-5.13	0.047	501	6	lasso	0.0385	6.35e-05	-0.14496	0.884745
Adipose_Subcutaneous	ENSG00000122417	ODF2L	1	86814344	86862023	0.2981	rs976332	-2.79	rs2390097	0.256	-10.15	-1.501	447	6	lasso	0.274	1.19e-28	1.28387	0.199187
Adipose_Subcutaneous	ENSG00000122432	SPATA1	1	84971974	85031877	0.1348	rs17131635	-2.66	rs2271620	0.0858	-5.84	0.602	538	3	lasso	0.0727	4.8e-08	-0.65336	0.513521
Adipose_Subcutaneous	ENSG00000122477	LRRC39	1	100614409	100643771	0.1693	rs9434126	-2.23	rs17121940	0.132	7.55	-1.325	443	5	lasso	0.125	5.2e-13	-1.37941	0.167769
Adipose_Subcutaneous	ENSG00000122481	RWDD3	1	95699711	95712781	0.2341	rs12038630	2.51	rs933107	0.0544	6.56	-0.472	498	22	enet	0.135	6.37e-14	0.08588	0.931562
Adipose_Subcutaneous	ENSG00000122483	CCDC18	1	93645476	93744287	0.0846	rs12133060	-3.08	rs10782959	0.0444	-5.04	-0.698	270	3	lasso	0.0401	4.61e-05	0.56015	0.575374
Adipose_Subcutaneous	ENSG00000122484	RPAP2	1	92764522	92867613	0.1175	rs17131602	2.23	rs7539757	0.0372	-5.76	-0.558	303	11	enet	0.0777	1.65e-08	0.96743	0.333327
Adipose_Subcutaneous	ENSG00000123091	RNF11	1	51701943	51739127	0.105	rs12737451	3.28	rs17391220	0.00886	3.68	-0.205	194	194	blup	0.0239	0.0014	0.99758	0.318483
Adipose_Subcutaneous	ENSG00000123473	STIL	1	47715811	47779819	0.1036	rs12734327	-3.03	rs11577621	0.0193	4.44	-0.106	427	15	enet	0.0204	0.00292	0.88825	0.374404
Adipose_Subcutaneous	ENSG00000123843	C4BPB	1	207262187	207273338	0.1994	rs6656401	7.93	rs12711513	0.0997	6.95	0.212	401	5	lasso	0.108	2.56e-11	-0.44068	0.659447
Adipose_Subcutaneous	ENSG00000125945	ZNF436	1	23685941	23695935	0.2678	rs12126283	-2.27	rs3795308	0.136	7.52	-1.398	311	6	lasso	0.118	2.7e-12	-1.18855	0.234615
Adipose_Subcutaneous	ENSG00000126088	UROD	1	45477819	45481247	0.337	rs264002	3.48	rs7541207	0.303	-10.92	-1.404	322	5	lasso	0.313	3.05e-33	0.92793	0.353442
Adipose_Subcutaneous	ENSG00000126091	ST3GAL3	1	44171495	44396831	0.1779	rs7524452	3.31	rs12760274	0.036	5.13	0.55	422	3	lasso	0.023	0.00167	0.63873	0.522995
Adipose_Subcutaneous	ENSG00000126698	DNAJC8	1	28525967	28559536	0.1092	rs11806397	2.31	rs905909	0.0636	-6.17	-0.157	254	3	lasso	0.0677	1.37e-07	0.18093	0.85642
Adipose_Subcutaneous	ENSG00000127054	INTS11	1	1246965	1260071	0.2741	rs4075116	-2.7	rs307380	0.0618	6.03	-1.392	261	261	blup	0.102	9.3e-11	-1.7006	0.089018
Adipose_Subcutaneous	ENSG00000127463	EMC1	1	19542158	19578046	0.3268	rs10917438	3.32	rs710865	0.279	-10.38	0.591	506	5	lasso	0.354	2.49e-38	-1.23285	0.217632
Adipose_Subcutaneous	ENSG00000127472	PLA2G5	1	20354672	20417683	0.1988	rs2301475	-3.44	rs16823377	0.0634	-5.27	0.885	525	22	enet	0.0902	1.14e-09	-0.5602	0.575344
Adipose_Subcutaneous	ENSG00000127481	UBR4	1	19401000	19536770	0.281	rs10917438	3.32	rs10916957	0.181	9.03	-0.417	513	7	lasso	0.184	7.37e-19	-0.29942	0.764621
Adipose_Subcutaneous	ENSG00000130695	CEP85	1	26560691	26605299	0.2138	rs11247919	-2.39	rs3795687	0.101	6.8	-0.5	429	4	lasso	0.0871	2.23e-09	-0.47958	0.631527
Adipose_Subcutaneous	ENSG00000130762	ARHGEF16	1	3370990	3397677	0.0916	rs12749547	-2.89	rs2794333	0.0122	3.92	-0.362	490	10	enet	0.0226	0.00182	-1.03122	0.302437
Adipose_Subcutaneous	ENSG00000130764	LRRC47	1	3696784	3713068	0.1202	rs12749547	-2.89	rs10752721	0.0488	-5.12	0.871	470	3	lasso	0.0319	0.000257	-0.48607	0.626916
Adipose_Subcutaneous	ENSG00000130768	SMPDL3B	1	28261504	28285668	0.1266	rs11806397	2.31	rs3737807	0.0599	-5.54	1.092	252	3	lasso	0.0401	4.55e-05	-0.92761	0.353612
Adipose_Subcutaneous	ENSG00000130770	ATP5IF1	1	28562620	28573417	0.2622	rs11806397	2.31	rs490633	0.2	-9.37	-0.038	255	2	lasso	0.213	6.45e-22	0.05116	0.959201
Adipose_Subcutaneous	ENSG00000130775	THEMIS2	1	28199055	28213196	0.1496	rs11806397	2.31	rs3766398	0.0422	4.81	0.023	258	19	enet	0.0508	4.89e-06	0.48571	0.627169
Adipose_Subcutaneous	ENSG00000131236	CAP1	1	40505905	40538321	0.1376	rs7516590	4.37	rs6600317	0.0163	-4.65	-0.062	414	414	blup	0.0313	0.000293	0.1255	0.900125
Adipose_Subcutaneous	ENSG00000131238	PPT1	1	40538379	40563375	0.0998	rs7516590	4.37	rs3131660	0.0692	5.67	0.803	420	4	lasso	0.0667	1.7e-07	1.0702	0.284529
Adipose_Subcutaneous	ENSG00000131584	ACAP3	1	1227756	1244989	0.069	rs4075116	-2.7	rs4475691	-0.00155	3.47	0.737	257	257	blup	0.00323	0.135	0.73841	0.460266
Adipose_Subcutaneous	ENSG00000131591	C1orf159	1	1017198	1051741	0.1856	rs4075116	-2.7	rs3766192	0.0615	-5.52	-1.325	222	222	blup	0.0661	1.93e-07	0.29996	0.76421
Adipose_Subcutaneous	ENSG00000131697	NPHP4	1	5922871	6052533	0.2222	rs2649069	-3.4	rs1295100	0.116	-8.09	-0.118	510	4	lasso	0.159	2.76e-16	0.35651	0.721455
Adipose_Subcutaneous	ENSG00000131778	CHD1L	1	146714291	146767443	0.4274	rs7512513	2.54	rs7555913	0.0314	-4.98	0.472	407	407	blup	0.116	4e-12	-0.51253	0.608278
Adipose_Subcutaneous	ENSG00000131781	FMO5	1	146646930	146714700	0.0431	rs7512513	2.54	rs10793653	-0.000416	3.53	0.544	407	407	blup	0.0121	0.0176	0.33317	0.73901
Adipose_Subcutaneous	ENSG00000131795	None	1	145507598	145513536	0.0918	rs3766526	2.03	rs4970850	0.0645	-5.24	0.288	109	1	lasso	0.0556	1.79e-06	-0.288	0.773347
Adipose_Subcutaneous	ENSG00000132763	MMACHC	1	45965725	45976739	0.112	rs12138495	-2.18	rs12049503	0.0777	6.47	0.397	283	11	enet	0.115	4.88e-12	0.35085	0.7257
Adipose_Subcutaneous	ENSG00000132781	MUTYH	1	45794835	45806142	0.0742	rs264002	3.48	rs12139364	0.0186	-4.34	-1.105	285	285	blup	0.0372	8.44e-05	-0.09222	0.926523
Adipose_Subcutaneous	ENSG00000132849	PATJ	1	62208149	62629592	0.1337	rs6668270	3.06	rs1332636	-0.00245	3.14	0.813	485	485	blup	0.0216	0.00225	0.93578	0.349387
Adipose_Subcutaneous	ENSG00000132881	CPLANE2	1	16558195	16563657	0.1794	rs11588392	2.29	rs6603850	0.164	8.07	-0.039	318	4	lasso	0.146	5.34e-15	-0.13545	0.892257
Adipose_Subcutaneous	ENSG00000132906	CASP9	1	15817327	15853029	0.2728	rs17381857	-2.82	rs4263990	0.252	-9.93	0.171	504	8	lasso	0.235	2.91e-24	-0.15761	0.874764
Adipose_Subcutaneous	ENSG00000133019	CHRM3	1	239549865	240078750	0.1319	rs10754671	-3.37	rs12119540	0.000562	-3.34	0.918	458	458	blup	0.0123	0.0169	-0.63813	0.523387
Adipose_Subcutaneous	ENSG00000133048	CHI3L1	1	203148059	203155877	0.2276	rs10920461	2.53	rs10399931	0.144	-7.62	0.327	503	3	lasso	0.136	4.84e-14	-0.27692	0.781842
Adipose_Subcutaneous	ENSG00000133059	DSTYK	1	205111632	205180727	0.2199	rs6690686	3.18	rs1180734	0.159	8.49	-0.395	596	7	lasso	0.161	1.75e-16	-0.45694	0.647712
Adipose_Subcutaneous	ENSG00000133065	SLC41A1	1	205758221	205782876	0.0699	rs7538856	-3.46	rs823091	0.0081	-3.98	1.788	388	388	blup	0.0167	0.00644	-0.41865	0.675469
Adipose_Subcutaneous	ENSG00000133069	TMCC2	1	205197304	205242471	0.138	rs6690686	3.18	rs1768587	0.0909	6.31	-0.482	588	3	lasso	0.0774	1.76e-08	-0.3948	0.692991
Adipose_Subcutaneous	ENSG00000134184	GSTM1	1	110230436	110251661	0.4273	rs12116787	3.18	rs11101992	0.0507	5.44	-0.43	460	48	enet	0.125	6.12e-13	-0.4447	0.65654
Adipose_Subcutaneous	ENSG00000134201	GSTM5	1	110254864	110318050	0.5516	rs12116787	3.18	rs3754446	0.275	-10.35	1.281	441	13	lasso	0.299	1.57e-31	-1.41022	0.158475
Adipose_Subcutaneous	ENSG00000134202	GSTM3	1	110276554	110284384	0.6987	rs12116787	3.18	rs1332018	0.351	-11.71	-1.306	448	13	lasso	0.446	3.37e-51	0.5516	0.581224
Adipose_Subcutaneous	ENSG00000134207	SYT6	1	114631913	114696541	0.215	rs2040041	2.81	rs596213	0.0704	-5.5	-0.695	448	8	lasso	0.0931	6.08e-10	1.00334	0.315697
Adipose_Subcutaneous	ENSG00000134215	VAV3	1	108113782	108507766	0.1323	rs12116550	-3.37	rs17020055	0.018	4.74	-1.066	464	7	lasso	0.048	8.71e-06	-0.73809	0.46046
Adipose_Subcutaneous	ENSG00000134216	CHIA	1	111833484	111863188	0.2589	rs1764807	2.95	rs4406630	0.154	8.25	-0.044	561	5	lasso	0.191	1.39e-19	0.37465	0.707921
Adipose_Subcutaneous	ENSG00000134222	PSRC1	1	109822178	109825808	0.1721	rs705271	-2.93	rs17645143	0.086	-5.88	-0.756	442	3	lasso	0.0811	8.02e-09	0.74723	0.454924
Adipose_Subcutaneous	ENSG00000134245	WNT2B	1	113009163	113072787	0.2498	rs4294409	-2.38	rs1175630	0.158	8.47	-0.353	403	5	lasso	0.171	1.68e-17	-0.28953	0.772177
Adipose_Subcutaneous	ENSG00000134375	TIMM17A	1	201924619	201939789	0.1494	rs6701121	3.07	rs7513	0.0466	5.02	-0.698	472	7	lasso	0.0414	3.48e-05	-1.01175	0.311657
Adipose_Subcutaneous	ENSG00000134376	CRB1	1	197170592	197447585	0.0914	rs2786106	-2.85	rs7522952	-0.002	-3.56	-2.021	261	261	blup	0.0254	0.00101	1.11917	0.263069
Adipose_Subcutaneous	ENSG00000134744	TUT4	1	52873954	53019159	0.1933	rs2753399	-2.49	rs7541658	0.0657	6.51	0.939	263	263	blup	0.128	2.73e-13	1.35909	0.174117
Adipose_Subcutaneous	ENSG00000134748	PRPF38A	1	52870236	52886511	0.1496	rs1167169	2.74	rs7512768	0.104	6.5	0.961	257	2	lasso	0.0977	2.25e-10	0.94191	0.34624
Adipose_Subcutaneous	ENSG00000135744	AGT	1	230838269	230850043	0.5676	rs2493144	-3.15	rs5050	0.359	11.77	0.163	689	9	lasso	0.348	1.4e-37	0.22705	0.820385
Adipose_Subcutaneous	ENSG00000135747	ZNF670-ZNF695	1	247108849	247242113	0.2745	rs12567575	2.89	rs3806269	0.0854	6.75	0.074	466	6	lasso	0.168	3.23e-17	0.28217	0.777812
Adipose_Subcutaneous	ENSG00000135749	PCNX2	1	233119181	233431459	0.1322	rs1353434	-3.62	rs1294327	0.0165	-4.47	-0.823	597	29	enet	0.0451	1.61e-05	1.30089	0.193297
Adipose_Subcutaneous	ENSG00000135750	KCNK1	1	233749750	233808258	0.3514	rs2477865	-2.88	rs630938	0.231	9.5	-0.481	604	6	lasso	0.246	1.7e-25	-0.2453	0.806221
Adipose_Subcutaneous	ENSG00000135778	NTPCR	1	233086351	233119628	0.4259	rs1353434	-3.62	rs3820124	0.355	11.71	0.695	594	8	lasso	0.363	1.57e-39	0.57895	0.562623
Adipose_Subcutaneous	ENSG00000135801	TAF5L	1	229728858	229761794	0.072	rs482442	3.29	rs6671385	0.00833	3.79	0.802	425	425	blup	0.00936	0.0322	-0.34762	0.728124
Adipose_Subcutaneous	ENSG00000135828	RNASEL	1	182542769	182558391	0.1093	rs12736689	2.81	rs11072	0.113	6.88	-0.425	456	1	lasso	0.105	4.79e-11	-0.425	0.670837
Adipose_Subcutaneous	ENSG00000135845	PIGC	1	172339329	172413230	0.217	rs1475230	2.37	rs3768445	0.0336	-4.69	1.72	392	28	enet	0.0855	3.12e-09	-0.9141	0.360666
Adipose_Subcutaneous	ENSG00000136628	EPRS1	1	220141943	220220000	0.0958	rs6541139	2.47	rs2047451	0.0619	5.14	-1.49	420	3	lasso	0.0538	2.59e-06	-1.50282	0.132887
Adipose_Subcutaneous	ENSG00000136643	RPS6KC1	1	213224589	213448116	0.1926	rs4951638	-2.77	rs6692144	0.0884	-6.76	0.439	425	425	blup	0.101	1.16e-10	-0.29344	0.769187
Adipose_Subcutaneous	ENSG00000137944	KYAT3	1	89401456	89458636	0.3844	rs3806338	3.29	rs4655890	0.285	-10.75	-1.329	359	22	enet	0.33	2.95e-35	1.60196	0.109164
Adipose_Subcutaneous	ENSG00000137955	RABGGTB	1	76251879	76260764	0.051	rs864205	2.69	rs12092388	0.000254	-4.3	1.025	461	461	blup	0.00539	0.0803	-0.71436	0.475005
Adipose_Subcutaneous	ENSG00000137968	SLC44A5	1	75667816	76076801	0.2834	rs17096312	-2.47	rs1249813	0.092	-6.67	-0.173	422	35	enet	0.151	1.62e-15	0.3656	0.714666
Adipose_Subcutaneous	ENSG00000137976	DNASE2B	1	84864215	84880701	0.0923	rs17131635	-2.66	rs1506700	0.00484	3.97	1.273	512	512	blup	0.0147	0.00999	0.23364	0.815261
Adipose_Subcutaneous	ENSG00000137992	DBT	1	100652475	100715390	0.0664	rs3176860	-2.58	rs2810424	0.028	-4.34	-0.181	407	11	enet	0.0256	0.000957	0.34032	0.733619
Adipose_Subcutaneous	ENSG00000137996	RTCA	1	100731763	100758325	0.2891	rs3176860	-2.58	rs3806240	0.129	8.07	-0.346	413	39	enet	0.197	3.82e-20	-0.67325	0.500791
Adipose_Subcutaneous	ENSG00000142599	RERE	1	8412457	8877702	0.2475	rs7518563	3.51	rs2708633	0.175	8.63	-2.745	376	7	lasso	0.166	5.23e-17	-2.66812	0.007628
Adipose_Subcutaneous	ENSG00000142606	MMEL1	1	2522078	2564481	0.0585	rs2132303	2.52	rs10910105	0.0432	-4.63	1.581	368	2	lasso	0.017	0.00598	-1.58068	0.113952
Adipose_Subcutaneous	ENSG00000142632	ARHGEF19	1	16524349	16539104	0.6338	rs11588392	2.29	rs221045	0.484	13.71	0.337	335	10	lasso	0.484	5.17e-57	0.28815	0.77323
Adipose_Subcutaneous	ENSG00000142655	PEX14	1	10532345	10690815	0.2002	rs6688450	2.39	rs7543322	0.172	-8.25	1.493	408	5	lasso	0.179	2.73e-18	-1.34741	0.177849
Adipose_Subcutaneous	ENSG00000142669	SH3BGRL3	1	26605667	26608007	0.0618	rs11247919	-2.39	rs4659415	0.016	4.53	-1.772	417	4	lasso	0.0193	0.00367	-1.68026	0.092907
Adipose_Subcutaneous	ENSG00000142675	CNKSR1	1	26503894	26516377	0.4561	rs11247919	-2.39	rs12145714	0.312	-10.95	0.469	441	6	lasso	0.31	7.74e-33	-0.51752	0.604793
Adipose_Subcutaneous	ENSG00000142677	IL22RA1	1	24446261	24469611	0.111	rs6689056	-3.06	rs16829209	0.00116	-4.01	-0.226	418	418	blup	0.0177	0.00523	0.68936	0.4906
Adipose_Subcutaneous	ENSG00000142684	ZNF593	1	26496362	26498551	0.2469	rs11247919	-2.39	rs12145714	0.104	-6.69	0.469	443	3	lasso	0.109	1.86e-11	-0.25623	0.797775
Adipose_Subcutaneous	ENSG00000142686	C1orf216	1	36179476	36185073	0.1429	rs659215	-2.79	rs11264194	0.0787	-6.66	-0.776	247	7	lasso	0.0941	4.97e-10	0.29587	0.767329
Adipose_Subcutaneous	ENSG00000142733	MAP3K6	1	27681675	27693383	0.2951	rs12743229	-2.27	rs4970520	0.0783	-5.56	0.499	230	8	lasso	0.0792	1.21e-08	-0.57963	0.562165
Adipose_Subcutaneous	ENSG00000142794	NBPF3	1	21766621	21811498	0.8211	rs12402486	-3.13	rs1827293	0.52	14.63	-1.049	380	15	lasso	0.673	5.45e-95	-0.63068	0.528247
Adipose_Subcutaneous	ENSG00000142798	HSPG2	1	22148738	22263790	0.3298	rs16825415	2.98	rs12737091	0.201	8.91	-0.741	523	5	lasso	0.199	2.11e-20	-0.78259	0.433871
Adipose_Subcutaneous	ENSG00000142856	ITGB3BP	1	63906441	64059392	0.7526	rs1124625	2.63	rs17391823	0.604	15.26	-0.33	491	8	lasso	0.608	7.9e-80	-0.45644	0.64807
Adipose_Subcutaneous	ENSG00000142864	SERBP1	1	67873493	67896098	0.1562	rs2093335	3.26	rs11209059	0.0958	6.41	0.721	512	3	lasso	0.0675	1.46e-07	0.80374	0.421548
Adipose_Subcutaneous	ENSG00000142892	PIGK	1	77554675	77685115	0.293	rs3104467	2.31	rs4949766	0.0947	6.21	1.027	456	456	blup	0.111	1.23e-11	0.11105	0.911579
Adipose_Subcutaneous	ENSG00000142937	RPS8	1	45240923	45244451	0.1413	rs264002	3.48	rs11573562	0.127	-7.77	-0.449	356	8	lasso	0.126	4.19e-13	0.97183	0.331133
Adipose_Subcutaneous	ENSG00000142945	KIF2C	1	45205490	45233439	0.0803	rs264002	3.48	rs17886354	-0.00245	3.07	1.966	366	366	blup	0.0106	0.0247	2.23793	0.025226
Adipose_Subcutaneous	ENSG00000142973	CYP4B1	1	47223510	47285085	0.1381	rs12734327	-3.03	rs2297809	0.107	-6.51	-0.043	389	3	lasso	0.0977	2.25e-10	0.05001	0.960117
Adipose_Subcutaneous	ENSG00000143028	SYPL2	1	110009180	110024759	0.1454	rs839879	-2.56	rs485660	0.0846	5.8	-0.507	426	3	lasso	0.0782	1.49e-08	-0.28368	0.776658
Adipose_Subcutaneous	ENSG00000143093	STRIP1	1	110574199	110617263	0.1051	rs12116787	3.18	rs333079	0.0241	4.65	-0.583	519	519	blup	0.027	0.000721	-0.57472	0.565482
Adipose_Subcutaneous	ENSG00000143119	CD53	1	111415775	111442550	0.0937	rs6701118	2.92	rs11102175	0.00968	4	1.572	595	595	blup	0.0213	0.0024	1.291	0.196702
Adipose_Subcutaneous	ENSG00000143126	CELSR2	1	109792641	109818372	0.1409	rs705271	-2.93	rs17034466	0.0152	-4.62	1.431	423	423	blup	0.041	3.76e-05	-1.54899	0.121384
Adipose_Subcutaneous	ENSG00000143147	GPR161	1	168053997	168106821	0.0638	rs11803859	-2.93	rs2294253	0.0186	-3.99	-2.047	477	14	enet	0.0185	0.00433	1.50486	0.132361
Adipose_Subcutaneous	ENSG00000143149	ALDH9A1	1	165631453	165668100	0.1132	rs12057296	3.5	rs12408101	0.0418	-5.32	-0.212	593	4	lasso	0.0543	2.32e-06	0.54129	0.58831
Adipose_Subcutaneous	ENSG00000143153	ATP1B1	1	169074935	169101960	0.0777	rs2786758	2.8	rs2000321	0.0567	4.95	-0.172	592	2	lasso	0.0446	1.78e-05	-0.1664	0.86784
Adipose_Subcutaneous	ENSG00000143156	NME7	1	169101769	169337205	0.2477	rs4987373	3.02	rs1208377	0.189	-9.25	-1.615	595	6	lasso	0.236	2.42e-24	1.45138	0.146673
Adipose_Subcutaneous	ENSG00000143158	MPC2	1	167885967	167906278	0.0703	rs11803859	-2.93	rs4657733	0.0591	-5.19	-0.834	539	4	lasso	0.0486	7.68e-06	0.99593	0.319282
Adipose_Subcutaneous	ENSG00000143162	CREG1	1	167498914	167523004	0.1046	rs7519927	-3.05	rs2064294	0.0351	-4.8	-2.089	600	17	enet	0.0409	3.92e-05	1.41185	0.157993
Adipose_Subcutaneous	ENSG00000143164	DCAF6	1	167905021	168045081	0.0808	rs11803859	-2.93	rs203849	0.000644	-3.65	1.767	540	540	blup	0.0134	0.0132	-0.60049	0.548183
Adipose_Subcutaneous	ENSG00000143167	GPA33	1	167022073	167059868	0.0801	rs7519927	-3.05	rs3753914	0.0112	4.64	-0.026	644	17	enet	0.0297	0.000406	-0.03716	0.970354
Adipose_Subcutaneous	ENSG00000143171	RXRG	1	165370159	165414433	0.1293	rs12057296	3.5	rs6669441	0.0147	4.29	-1.919	644	4	lasso	0.0201	0.00309	-1.5805	0.113993
Adipose_Subcutaneous	ENSG00000143183	TMCO1	1	165696032	165796992	0.1339	rs12057296	3.5	rs7524755	0.0628	-5.38	-0.966	548	3	lasso	0.048	8.78e-06	0.84081	0.400452
Adipose_Subcutaneous	ENSG00000143196	DPT	1	168664697	168698502	0.1779	rs2786758	2.8	rs580360	0.0284	-4.11	0.652	583	583	blup	0.0283	0.000546	-1.46682	0.142424
Adipose_Subcutaneous	ENSG00000143198	MGST3	1	165600098	165631033	0.1238	rs12057296	3.5	rs16846549	0.00759	-3.82	-0.062	627	3	lasso	0.016	0.00753	1.34137	0.179801
Adipose_Subcutaneous	ENSG00000143224	PPOX	1	161136200	161147803	0.17	rs4656308	-3.16	rs11587213	0.0188	-4.79	2.148	376	4	lasso	0.054	2.47e-06	-2.6943	0.007054
Adipose_Subcutaneous	ENSG00000143303	RRNAD1	1	156698234	156706752	0.1481	rs4661061	2.96	rs4399146	0.0904	6.48	1.507	450	2	lasso	0.0755	2.66e-08	1.52625	0.126948
Adipose_Subcutaneous	ENSG00000143315	PIGM	1	159997462	160001783	0.1174	rs1446963	2.59	rs1048512	0.0517	-5.32	0.146	511	3	lasso	0.038	7.19e-05	-0.14545	0.884359
Adipose_Subcutaneous	ENSG00000143344	RGL1	1	183605220	183897665	0.1022	rs2500103	2.5	rs11585126	0.0533	4.73	-0.538	521	5	lasso	0.0476	9.45e-06	-0.62441	0.532359
Adipose_Subcutaneous	ENSG00000143374	TARS2	1	150459887	150480078	0.1319	rs11586396	-3.03	rs486275	0.0617	-5.53	0.306	280	280	blup	0.053	3.1e-06	-0.59563	0.55142
Adipose_Subcutaneous	ENSG00000143376	SNX27	1	151584541	151671567	0.2242	rs7537265	-2.8	rs6685067	0.238	9.89	-2.347	335	4	lasso	0.251	5.11e-26	-2.2749	0.022912
Adipose_Subcutaneous	ENSG00000143416	SELENBP1	1	151336778	151345209	0.0663	rs7537265	-2.8	rs11807526	0.0153	3.93	0.101	336	5	lasso	0.0107	0.0237	-0.0414	0.966975
Adipose_Subcutaneous	ENSG00000143418	CERS2	1	150933059	150947479	0.1477	rs11799964	2.56	rs17658705	0.0994	6.83	1.066	316	316	blup	0.114	7.14e-12	-0.00228	0.998185
Adipose_Subcutaneous	ENSG00000143420	ENSA	1	150573327	150602088	0.1273	rs11586396	-3.03	rs10305740	-0.00246	3.23	-0.229	297	297	blup	0.0148	0.00978	0.97716	0.328488
Adipose_Subcutaneous	ENSG00000143434	SEMA6C	1	151104161	151119104	0.3138	rs11799964	2.56	rs12089658	0.168	8.48	0.077	314	19	enet	0.19	1.68e-19	-0.17476	0.861268
Adipose_Subcutaneous	ENSG00000143437	ARNT	1	150782181	150849244	0.1432	rs11799964	2.56	rs7412746	0.122	7.22	1.061	305	23	enet	0.13	1.89e-13	1.25931	0.207918
Adipose_Subcutaneous	ENSG00000143442	POGZ	1	151375200	151431941	0.1589	rs7537265	-2.8	rs4603	0.114	7.12	0.293	348	6	lasso	0.103	7.25e-11	0.30424	0.760944
Adipose_Subcutaneous	ENSG00000143452	HORMAD1	1	150670536	150693364	0.3266	rs11799964	2.56	rs11204698	0.43	13.09	1.167	303	18	enet	0.429	1.16e-48	1.04744	0.294895
Adipose_Subcutaneous	ENSG00000143458	GABPB2	1	151043054	151098018	0.2165	rs11799964	2.56	rs6694357	0.0786	6.2	-0.328	321	14	enet	0.0849	3.6e-09	0.08557	0.931807
Adipose_Subcutaneous	ENSG00000143466	None	1	206643791	206670223	0.0829	rs17013797	3.26	rs11117909	0.0163	4.1	0.366	341	19	enet	0.0307	0.000328	1.55957	0.118862
Adipose_Subcutaneous	ENSG00000143479	DYRK3	1	206808881	206857764	0.1163	rs17013797	3.26	rs13208	0.0526	-4.88	1.253	384	1	lasso	0.032	0.00025	-1.253	0.210206
Adipose_Subcutaneous	ENSG00000143486	EIF2D	1	206744620	206785904	0.3004	rs17013797	3.26	rs3813972	0.138	7.57	1.235	375	25	enet	0.154	7.68e-16	1.01452	0.310337
Adipose_Subcutaneous	ENSG00000143498	TAF1A	1	222731244	222763275	0.1325	rs158729	2.75	rs4481859	0.00393	-3.45	-1.544	332	332	blup	0.0123	0.0169	0.45519	0.648972
Adipose_Subcutaneous	ENSG00000143512	HHIPL2	1	222695602	222721445	0.0685	rs158729	2.75	rs35200886	0.0286	4.32	0.002	342	3	lasso	0.0227	0.00178	0.64175	0.521034
Adipose_Subcutaneous	ENSG00000143514	TP53BP2	1	223967601	224033674	0.1488	rs6682667	2.63	rs1419310	0.0285	4.9	1.177	363	363	blup	0.0473	1.01e-05	1.08412	0.278313
Adipose_Subcutaneous	ENSG00000143578	CREB3L4	1	153940010	153946839	0.1871	rs11577201	2.53	rs4845360	0.171	8.82	-0.493	332	11	enet	0.18	2.08e-18	-0.16036	0.8726
Adipose_Subcutaneous	ENSG00000143595	AQP10	1	154293566	154297801	0.087	rs3766924	-3.09	rs6672010	0.0944	-6.13	2.235	379	3	lasso	0.0912	9.27e-10	-2.37219	0.017683
Adipose_Subcutaneous	ENSG00000143603	KCNN3	1	154669931	154842756	0.1139	rs3766924	-3.09	rs4845693	0.0122	-4.79	0.346	419	16	enet	0.0383	6.75e-05	0.56774	0.570209
Adipose_Subcutaneous	ENSG00000143614	GATAD2B	1	153777201	153895451	0.1565	rs11577201	2.53	rs4434872	0.0343	-4.05	-0.547	322	322	blup	0.0305	0.000341	0.43258	0.665321
Adipose_Subcutaneous	ENSG00000143622	RIT1	1	155867599	155881195	0.2493	rs7534339	-2.63	rs867550	0.197	-8.95	-0.716	282	3	lasso	0.23	9.5e-24	0.89217	0.372301
Adipose_Subcutaneous	ENSG00000143631	FLG	1	152274651	152297679	0.2987	rs3753443	-2.48	rs1552991	0.172	8.19	0.113	402	8	lasso	0.179	2.28e-18	-0.31562	0.752293
Adipose_Subcutaneous	ENSG00000143633	C1orf131	1	231359509	231376933	0.0975	rs2487453	-3.68	rs11579396	0.00678	3.98	0.251	488	21	enet	0.0372	8.39e-05	-1.00044	0.317095
Adipose_Subcutaneous	ENSG00000143653	SCCPDH	1	246887349	246931439	0.1439	rs12567575	2.89	rs3935011	0.0363	-5.45	0.707	441	5	lasso	0.0563	1.54e-06	-0.85734	0.391258
Adipose_Subcutaneous	ENSG00000143702	CEP170	1	243287730	243418650	0.0753	rs12133762	2.88	rs35214822	0.0446	4.7	2.199	285	285	blup	0.0316	0.000276	2.54295	0.010992
Adipose_Subcutaneous	ENSG00000143740	SNAP47	1	227916240	227968927	0.1443	rs11805236	2.58	rs6683869	0.0995	-6.68	1.264	381	6	lasso	0.0917	8.24e-10	-1.116	0.264423
Adipose_Subcutaneous	ENSG00000143748	NVL	1	224415036	224518089	0.0981	rs16847945	-3.02	rs712065	0.0399	4.22	-1.636	354	16	enet	0.0292	0.000455	-1.90956	0.05619
Adipose_Subcutaneous	ENSG00000143756	FBXO28	1	224301789	224349749	0.0897	rs16847945	-3.02	rs2404843	0.048	5.33	-0.368	322	9	enet	0.0445	1.84e-05	-0.46276	0.643539
Adipose_Subcutaneous	ENSG00000143771	CNIH4	1	224544552	224567161	0.3383	rs16847945	-3.02	rs6675858	0.317	-11.34	1.093	354	5	lasso	0.342	7.72e-37	-1.35591	0.175126
Adipose_Subcutaneous	ENSG00000143776	CDC42BPA	1	227177566	227506175	0.1387	rs12038272	-2.5	rs2175789	0.0234	4.55	-0.322	455	7	lasso	0.0446	1.8e-05	-1.05419	0.291796
Adipose_Subcutaneous	ENSG00000143786	CNIH3	1	224622362	224928251	0.1073	rs16847945	-3.02	rs9662190	0.0508	5.69	-0.491	373	5	lasso	0.0488	7.45e-06	-0.18431	0.853766
Adipose_Subcutaneous	ENSG00000143799	PARP1	1	226548392	226595780	0.0873	rs9728310	-2.46	rs4653710	0.00161	4.32	0.653	386	4	lasso	0.056	1.64e-06	0.6389	0.522886
Adipose_Subcutaneous	ENSG00000143801	PSEN2	1	227057885	227083806	0.1491	rs12038272	-2.5	rs7513120	0.00266	4.13	-0.773	494	22	enet	0.0528	3.17e-06	0.60325	0.546342
Adipose_Subcutaneous	ENSG00000143815	LBR	1	225589204	225616627	0.0663	rs7518221	2.24	rs6676935	0.00241	4.26	0.373	407	16	enet	0.0142	0.011	0.06831	0.945542
Adipose_Subcutaneous	ENSG00000143850	PLEKHA6	1	204187979	204346793	0.2048	rs4614318	3.08	rs4523575	0.0913	6.36	0.927	557	7	lasso	0.0952	3.91e-10	1.00474	0.315022
Adipose_Subcutaneous	ENSG00000152061	RABGAP1L	1	174128548	174964445	0.2017	rs17360044	2.46	rs6695327	0.0625	6.54	-0.699	278	5	lasso	0.109	1.93e-11	-0.95426	0.339953
Adipose_Subcutaneous	ENSG00000152104	PTPN14	1	214522039	214725792	0.1796	rs11120466	-2.92	rs17734758	0.0167	-4.91	0.01	564	9	lasso	0.0657	2.12e-07	-0.24715	0.804795
Adipose_Subcutaneous	ENSG00000152382	TADA1	1	166825747	166845564	0.0819	rs10918448	-3.06	rs11583927	0.0278	-4.54	1.039	592	8	lasso	0.0214	0.00235	-0.71866	0.472348
Adipose_Subcutaneous	ENSG00000152760	TCTEX1D1	1	67218142	67244470	0.1508	rs2093335	3.26	rs10493416	0.0798	-5.77	-0.018	562	5	lasso	0.0788	1.3e-08	-0.41794	0.675993
Adipose_Subcutaneous	ENSG00000152763	DNAI4	1	67278568	67390570	0.1116	rs2093335	3.26	rs1925402	0.0462	4.85	-1.868	548	13	enet	0.07	8.47e-08	-2.01805	0.043586
Adipose_Subcutaneous	ENSG00000152904	GGPS1	1	235490665	235507847	0.1802	rs4659923	2.95	rs7515496	0.0232	4.54	-2.186	346	26	enet	0.0596	7.74e-07	-1.70302	0.088565
Adipose_Subcutaneous	ENSG00000153207	AHCTF1	1	247002400	247095280	0.125	rs12567575	2.89	rs1691252	0.052	-6.18	0.446	449	19	enet	0.0664	1.82e-07	-0.43839	0.661101
Adipose_Subcutaneous	ENSG00000153363	LINC00467	1	211556145	211605878	0.2014	rs6680997	-2.93	rs12137964	0.0408	-5.54	0.684	430	6	lasso	0.0872	2.16e-09	-1.17605	0.239576
Adipose_Subcutaneous	ENSG00000153898	MCOLN2	1	85391268	85462796	0.2623	rs485987	2.71	rs7522851	0.231	-9.45	-0.041	581	19	enet	0.212	8.38e-22	-0.25778	0.796579
Adipose_Subcutaneous	ENSG00000153936	HS2ST1	1	87380331	87602334	0.0496	rs2892962	2.54	rs554213	0.0104	-3.92	0.459	449	449	blup	0.00593	0.0707	0.45504	0.649078
Adipose_Subcutaneous	ENSG00000154027	AK5	1	77747736	78025651	0.0859	rs3104467	2.31	rs1993266	0.023	4.09	-1.683	438	438	blup	0.0338	0.000174	-1.29823	0.194209
Adipose_Subcutaneous	ENSG00000154198	CYP4Z2P	1	47308767	47366109	0.1013	rs12734327	-3.03	rs9333016	0.00958	-3.86	-0.557	374	374	blup	0.0374	8.01e-05	0.19224	0.847554
Adipose_Subcutaneous	ENSG00000154222	CC2D1B	1	52811395	52831865	0.2586	rs1167169	2.74	rs11803338	0.12	6.99	1.072	256	256	blup	0.155	7.1e-16	-0.27516	0.783191
Adipose_Subcutaneous	ENSG00000154305	MIA3	1	222791428	222841354	0.1333	rs158729	2.75	rs12043288	0.0204	3.93	-2.688	318	318	blup	0.0324	0.00023	-2.5166	0.011849
Adipose_Subcutaneous	ENSG00000154309	DISP1	1	222988406	223179337	0.2031	rs17532708	-2.74	rs2609400	0.0609	5.99	-2.338	364	364	blup	0.0932	5.97e-10	0.0468	0.962669
Adipose_Subcutaneous	ENSG00000154429	CCSAP	1	229456758	229479041	0.1414	rs482442	3.29	rs237749	0.0523	6.21	-0.504	477	2	lasso	0.0699	8.78e-08	-0.2054	0.837261
Adipose_Subcutaneous	ENSG00000154511	DIPK1A	1	93307724	93427057	0.1377	rs12138486	-2.56	rs17371561	0.112	-6.76	0.267	268	4	lasso	0.121	1.33e-12	-0.70722	0.479429
Adipose_Subcutaneous	ENSG00000155380	SLC16A1	1	113454469	113499635	0.1082	rs4294409	-2.38	rs773433	0.0519	-4.65	0.449	330	2	lasso	0.0423	2.88e-05	-0.44812	0.654065
Adipose_Subcutaneous	ENSG00000155761	SPAG17	1	118496484	118727846	0.0645	rs1936068	-2.17	rs4659339	-0.000111	-3.74	-0.997	382	382	blup	0.0123	0.0167	0.64017	0.522065
Adipose_Subcutaneous	ENSG00000156171	DRAM2	1	111659955	111682838	0.5925	rs1764807	2.95	rs3818797	0.49	13.74	1.168	579	7	lasso	0.5	9.41e-60	1.13135	0.257908
Adipose_Subcutaneous	ENSG00000156876	SASS6	1	100549119	100598511	0.0868	rs834997	-2.85	rs12036260	0.0859	6.03	0.177	452	2	lasso	0.0781	1.52e-08	0.17464	0.86136
Adipose_Subcutaneous	ENSG00000157193	LRP8	1	53711217	53793742	0.1295	rs1288592	-2.77	rs17108202	0.044	-5.59	-0.211	494	26	enet	0.05	5.78e-06	-0.14657	0.883469
Adipose_Subcutaneous	ENSG00000157873	TNFRSF14	1	2487078	2496821	0.071	rs2132303	2.52	rs10797432	-0.00119	4.13	0.539	376	376	blup	0.0201	0.00314	1.0518	0.292892
Adipose_Subcutaneous	ENSG00000157911	PEX10	1	2336236	2345236	0.1787	rs2132303	2.52	rs1129332	0.114	6.69	-0.745	364	2	lasso	0.102	8.47e-11	-0.73528	0.462167
Adipose_Subcutaneous	ENSG00000157916	RER1	1	2323267	2336883	0.102	rs2132303	2.52	rs2494428	0.0108	-4.03	-0.093	355	355	blup	0.0186	0.00427	0.04726	0.962304
Adipose_Subcutaneous	ENSG00000157978	LDLRAP1	1	25870071	25895377	0.1564	rs4520361	2.51	rs6688931	0.0833	-6.47	1.302	347	4	lasso	0.0861	2.76e-09	-1.56257	0.118154
Adipose_Subcutaneous	ENSG00000158006	PAFAH2	1	26286258	26324648	0.1566	rs11247919	-2.39	rs3008241	0.0548	5.21	0.776	444	6	lasso	0.0637	3.23e-07	0.43542	0.663258
Adipose_Subcutaneous	ENSG00000158062	UBXN11	1	26607819	26644854	0.1113	rs11247919	-2.39	rs4450008	0.0382	4.98	-0.26	396	14	enet	0.0536	2.69e-06	-0.40869	0.682764
Adipose_Subcutaneous	ENSG00000158161	EYA3	1	28296855	28415207	0.1445	rs11806397	2.31	rs12144354	0.134	7.44	1.036	259	1	lasso	0.132	1.31e-13	1.036	0.300202
Adipose_Subcutaneous	ENSG00000158473	CD1D	1	158149737	158154686	0.1065	rs2106084	2.46	rs2246434	-0.002	-3.43	0.407	462	462	blup	0.0348	0.00014	-0.01124	0.99103
Adipose_Subcutaneous	ENSG00000158477	CD1A	1	158223927	158228059	0.0963	rs2106084	2.46	rs17628151	-0.000777	-3.62	2.006	474	26	enet	0.0337	0.000175	-1.10708	0.268257
Adipose_Subcutaneous	ENSG00000158488	CD1E	1	158323254	158327343	0.1056	rs2106084	2.46	rs6699757	0.0481	-4.74	1.986	516	9	enet	0.0407	4.05e-05	-2.39086	0.016809
Adipose_Subcutaneous	ENSG00000158769	F11R	1	160965001	160991138	0.1217	rs4656308	-3.16	rs7546890	0.0689	-5.25	0.069	442	2	lasso	0.0619	4.71e-07	-0.31196	0.75507
Adipose_Subcutaneous	ENSG00000158793	NIT1	1	161087876	161095235	0.2662	rs4656308	-3.16	rs17392570	0.0856	-6.14	0.618	401	21	enet	0.113	8.66e-12	-1.76129	0.07819
Adipose_Subcutaneous	ENSG00000158796	DEDD	1	161090764	161102478	0.0689	rs4656308	-3.16	rs4347230	0.03	-3.75	2.311	390	390	blup	0.0178	0.00509	-2.22183	0.026295
Adipose_Subcutaneous	ENSG00000158825	CDA	1	20915441	20945401	0.321	rs2301475	-3.44	rs1689924	0.126	-7.62	-1.003	483	6	lasso	0.245	2.57e-25	1.46577	0.142711
Adipose_Subcutaneous	ENSG00000158828	PINK1	1	20959948	20978004	0.1151	rs2301475	-3.44	rs10157351	0.00965	-3.69	1.642	468	468	blup	0.0116	0.0195	-1.32562	0.184967
Adipose_Subcutaneous	ENSG00000158850	B4GALT3	1	161141100	161147287	0.3354	rs4656308	-3.16	rs4233366	0.0531	6.45	-2.984	373	373	blup	0.131	1.5e-13	-2.33605	0.019489
Adipose_Subcutaneous	ENSG00000158864	NDUFS2	1	161166894	161184185	0.1748	rs4656308	-3.16	rs11585858	0.00849	-4.52	2.208	375	21	enet	0.0506	5.12e-06	-1.87837	0.060331
Adipose_Subcutaneous	ENSG00000158869	FCER1G	1	161185024	161190489	0.2267	rs4656308	-3.16	rs2301286	0.0703	-6.34	2.437	392	19	enet	0.144	8.46e-15	-3.07542	0.002102
Adipose_Subcutaneous	ENSG00000158882	TOMM40L	1	161195793	161200408	0.1496	rs4656308	-3.16	rs4073054	0.0463	4.52	-0.152	406	5	lasso	0.0271	0.0007	-0.23357	0.815317
Adipose_Subcutaneous	ENSG00000159023	EPB41	1	29213603	29446553	0.0964	rs150087	-2.54	rs1485471	0.0373	4.48	2.364	320	4	lasso	0.0308	0.000325	2.30644	0.021086
Adipose_Subcutaneous	ENSG00000159164	SV2A	1	149874870	149889434	0.0646	rs11586396	-3.03	rs17643644	0.0303	-4.72	2.375	136	3	lasso	0.0384	6.49e-05	-2.30558	0.021134
Adipose_Subcutaneous	ENSG00000159339	PADI4	1	17634690	17690499	0.1562	rs12756041	2.95	rs12037653	0.0517	5.38	-1.994	462	462	blup	0.0776	1.69e-08	-3.01044	0.002609
Adipose_Subcutaneous	ENSG00000159445	THEM4	1	151846060	151882284	0.2403	rs7537265	-2.8	rs6685187	0.233	-9.5	-0.767	336	2	lasso	0.232	7.02e-24	0.77718	0.43705
Adipose_Subcutaneous	ENSG00000159450	TCHH	1	152078793	152086556	0.2027	rs7537265	-2.8	rs3001979	0.0326	4.61	0.319	351	3	lasso	0.0239	0.00139	0.65823	0.51039
Adipose_Subcutaneous	ENSG00000159479	MED8	1	43849588	43855479	0.0883	rs841837	-2.62	rs12076751	0.0177	4.98	0.074	458	6	lasso	0.0439	2.07e-05	0.40414	0.686112
Adipose_Subcutaneous	ENSG00000159588	CCDC17	1	46085716	46089729	0.0557	rs12138495	-2.18	rs28817701	0.0248	-4.42	-0.231	288	12	enet	0.0391	5.69e-05	0.06361	0.949284
Adipose_Subcutaneous	ENSG00000159658	EFCAB14	1	47124366	47184824	0.0724	rs12734327	-3.03	rs2304745	0.0128	4.69	-1.582	382	382	blup	0.0176	0.0053	-0.37987	0.704042
Adipose_Subcutaneous	ENSG00000160049	DFFA	1	10516579	10532583	0.1185	rs6688450	2.39	rs7543322	0.0139	-4.54	1.493	405	16	enet	0.0272	0.000683	-1.75978	0.078446
Adipose_Subcutaneous	ENSG00000160072	ATAD3B	1	1407143	1433228	0.3701	rs4075116	-2.7	rs2031709	0.0544	-5.58	-2.03	288	7	lasso	0.0631	3.68e-07	1.82493	0.068011
Adipose_Subcutaneous	ENSG00000160075	SSU72	1	1477053	1510249	0.1414	rs11260556	2.69	rs7519837	0.0932	6.24	-0.385	284	1	lasso	0.081	8.26e-09	-0.385	0.700237
Adipose_Subcutaneous	ENSG00000160678	S100A1	1	153600402	153604513	0.5029	rs16835003	2.68	rs1888115	0.501	14.09	0.568	408	7	lasso	0.512	1.15e-61	0.53939	0.589621
Adipose_Subcutaneous	ENSG00000160685	ZBTB7B	1	154975127	154990998	0.1005	rs3766924	-3.09	rs3753639	0.0102	-4.62	0.67	388	12	enet	0.0273	0.000679	-0.201	0.840695
Adipose_Subcutaneous	ENSG00000160741	CRTC2	1	153920145	153931101	0.0393	rs11577201	2.53	rs1572788	0.00338	-3.37	0.573	328	328	blup	0.00826	0.0414	0.14894	0.881599
Adipose_Subcutaneous	ENSG00000160752	FDPS	1	155278539	155290457	0.0667	rs2230288	2.43	rs2297480	0.0796	5.68	0.133	277	4	lasso	0.0656	2.17e-07	0.27029	0.786937
Adipose_Subcutaneous	ENSG00000160766	GBAP1	1	155183616	155197214	0.3574	rs2230288	2.43	rs2990245	0.338	11.45	0.077	328	6	lasso	0.338	2.8e-36	0.11659	0.907185
Adipose_Subcutaneous	ENSG00000160767	FAM189B	1	155216996	155225274	0.0786	rs2230288	2.43	rs3768566	0.0372	4.2	0.193	305	305	blup	0.0177	0.00517	-0.54324	0.586965
Adipose_Subcutaneous	ENSG00000160781	PAQR6	1	156213206	156217881	0.093	rs12117552	-2.65	rs7522860	0.0249	-4.66	0.653	388	7	lasso	0.0333	0.000189	0.0276	0.977982
Adipose_Subcutaneous	ENSG00000160783	PMF1	1	156182784	156212874	0.0747	rs7534339	-2.63	rs510441	-0.00183	-3.44	-1.62	377	377	blup	0.0115	0.0199	-0.35061	0.725881
Adipose_Subcutaneous	ENSG00000160785	SLC25A44	1	156163880	156182587	0.2363	rs7534339	-2.63	rs2241109	0.0867	-5.99	-2.545	375	4	lasso	0.083	5.32e-09	2.52357	0.011617
Adipose_Subcutaneous	ENSG00000160856	FCRL3	1	157644111	157670647	0.1171	rs10908567	3.22	rs3761959	0.084	6.13	-1.207	541	10	enet	0.0979	2.17e-10	-1.45516	0.145626
Adipose_Subcutaneous	ENSG00000162365	CYP4A22	1	47603107	47615413	0.1274	rs12734327	-3.03	rs7528956	0.0348	-5.46	-0.515	423	24	enet	0.072	5.6e-08	1.53294	0.125292
Adipose_Subcutaneous	ENSG00000162366	PDZK1IP1	1	47649265	47656716	0.114	rs12734327	-3.03	rs2248907	0.0637	-5.12	2.532	416	5	lasso	0.0797	1.09e-08	-1.59447	0.110832
Adipose_Subcutaneous	ENSG00000162383	SLC1A7	1	53552855	53608289	0.3518	rs1288592	-2.77	rs1288404	0.0845	-6.47	0.3	488	11	lasso	0.154	8.6e-16	-0.62075	0.534763
Adipose_Subcutaneous	ENSG00000162384	CZIB	1	53679771	53686289	0.2764	rs1288592	-2.77	rs10788949	0.171	-9.15	0.584	489	6	lasso	0.258	9.24e-27	-0.35867	0.719846
Adipose_Subcutaneous	ENSG00000162402	USP24	1	55532032	55680786	0.1798	rs7536204	4.33	rs679804	0.111	-7.37	3.126	616	5	lasso	0.107	3.16e-11	-3.30821	0.000939
Adipose_Subcutaneous	ENSG00000162408	NOL9	1	6581407	6614595	0.0937	rs742394	-3.34	rs11122082	0.0805	5.82	-0.065	429	1	lasso	0.0685	1.16e-07	-0.065	0.948174
Adipose_Subcutaneous	ENSG00000162415	ZSWIM5	1	45482071	45771881	0.1477	rs264002	3.48	rs346693	0.0675	6.33	0.725	289	5	lasso	0.0897	1.28e-09	0.60136	0.547602
Adipose_Subcutaneous	ENSG00000162437	RAVER2	1	65210778	65298915	0.13	rs12139788	-3.82	rs12038159	0.0183	-4.42	1.029	452	452	blup	0.0343	0.000155	-0.49263	0.622274
Adipose_Subcutaneous	ENSG00000162444	RBP7	1	10057264	10076078	0.2793	rs1300645	-2.1	rs35232720	0.112	-6.71	0.175	303	4	lasso	0.106	3.61e-11	-0.21466	0.830034
Adipose_Subcutaneous	ENSG00000162458	FBLIM1	1	16083102	16113089	0.1743	rs2308950	-2.75	rs867321	0.0548	5.34	1.26	439	5	lasso	0.0757	2.52e-08	1.05873	0.289723
Adipose_Subcutaneous	ENSG00000162461	SLC25A34	1	16062900	16067891	0.28	rs2308950	-2.75	rs35352784	0.177	-8.29	0.873	444	5	lasso	0.169	2.66e-17	-0.99832	0.318126
Adipose_Subcutaneous	ENSG00000162482	AKR7A3	1	19609052	19615744	0.3301	rs10917438	3.32	rs6665756	0.0413	-4.71	-2.026	495	6	lasso	0.0471	1.05e-05	1.79628	0.07245
Adipose_Subcutaneous	ENSG00000162494	LRRC38	1	13801445	13840543	0.173	rs12092233	-2.53	rs164868	0.0426	4.5	-1.293	376	376	blup	0.0256	0.000974	0.3036	0.761435
Adipose_Subcutaneous	ENSG00000162517	PEF1	1	32095463	32110497	0.1317	rs10798892	2.43	rs2292989	0.069	-6.17	-0.179	352	5	lasso	0.0713	6.47e-08	0.22475	0.822171
Adipose_Subcutaneous	ENSG00000162520	SYNC	1	33145507	33169197	0.1235	rs479014	-2.2	rs12039939	0.0543	-5.36	0.82	243	5	lasso	0.0624	4.21e-07	-0.94748	0.343396
Adipose_Subcutaneous	ENSG00000162521	RBBP4	1	33116743	33151812	0.0914	rs479014	-2.2	rs12039939	-0.00189	4.17	0.82	240	240	blup	0.0106	0.0243	-0.14268	0.886545
Adipose_Subcutaneous	ENSG00000162545	CAMK2N1	1	20808884	20812713	0.1565	rs2301475	-3.44	rs10799613	0.0231	5.08	-1.163	508	508	blup	0.056	1.64e-06	-0.0091	0.992739
Adipose_Subcutaneous	ENSG00000162572	SCNN1D	1	1215816	1227409	0.1379	rs4075116	-2.7	rs6667923	0.0228	3.87	-1.2	253	13	enet	0.022	0.00207	-0.51054	0.60967
Adipose_Subcutaneous	ENSG00000162585	FAAP20	1	2115903	2144159	0.4872	rs2132303	2.52	rs2503706	0.0689	5.6	-0.285	379	67	enet	0.117	3.51e-12	-0.24243	0.808445
Adipose_Subcutaneous	ENSG00000162600	OMA1	1	58881056	59012474	0.183	rs849477	-3.08	rs6587829	0.0475	-6.13	-1.146	549	7	lasso	0.0619	4.7e-07	0.97048	0.331805
Adipose_Subcutaneous	ENSG00000162613	FUBP1	1	78409740	78444794	0.1523	rs6666954	-2.37	rs17391694	0.0493	-5.22	-0.081	333	3	lasso	0.052	3.8e-06	0.14393	0.885557
Adipose_Subcutaneous	ENSG00000162614	NEXN	1	78354198	78409580	0.0755	rs6666954	-2.37	rs7524504	0.0239	-4.75	1.177	352	11	enet	0.0232	0.00161	-0.79816	0.424775
Adipose_Subcutaneous	ENSG00000162618	ADGRL4	1	79355449	79472403	0.1236	rs1981071	3.11	rs7535544	0.0513	-4.71	-1.845	422	4	lasso	0.0526	3.32e-06	1.72058	0.085327
Adipose_Subcutaneous	ENSG00000162620	LRRIQ3	1	74491699	74663871	0.0826	rs17095161	2.38	rs489941	0.018	-4.61	-1.504	361	12	enet	0.0333	0.000189	1.88307	0.059691
Adipose_Subcutaneous	ENSG00000162623	TYW3	1	75198836	75232362	0.0686	rs17096312	-2.47	rs7535692	0.0436	-4.78	-0.234	383	4	lasso	0.0347	0.000143	0.21664	0.828486
Adipose_Subcutaneous	ENSG00000162627	SNX7	1	99127236	99226056	0.2761	rs1434364	-3.34	rs9727869	0.0182	5.24	0.724	401	52	enet	0.0821	6.52e-09	0.55129	0.581438
Adipose_Subcutaneous	ENSG00000162631	NTNG1	1	107682629	108026080	0.2909	rs7527807	2.88	rs6657710	0.00341	4.42	-1.36	467	67	enet	0.131	1.44e-13	-1.82985	0.067272
Adipose_Subcutaneous	ENSG00000162669	HFM1	1	91726323	91870426	0.4422	rs1192404	-4.05	rs17131417	0.293	10.78	-1.96	526	8	lasso	0.353	3.01e-38	-1.53745	0.124184
Adipose_Subcutaneous	ENSG00000162687	KCNT2	1	196194909	196578355	0.1043	rs2336503	-2.81	rs3928857	0.065	5.7	-0.08	270	5	lasso	0.0645	2.75e-07	-0.11606	0.907601
Adipose_Subcutaneous	ENSG00000162704	ARPC5	1	183592401	183604892	0.2183	rs2500103	2.5	rs2761558	0.207	9.17	-0.903	521	4	lasso	0.2	1.6e-20	-0.97935	0.327407
Adipose_Subcutaneous	ENSG00000162714	ZNF496	1	247460714	247495148	0.3114	rs7525979	2.74	rs2153631	0.193	9.34	0.376	459	7	lasso	0.208	2.64e-21	0.36889	0.712213
Adipose_Subcutaneous	ENSG00000162722	TRIM58	1	248020501	248041507	0.3384	rs10888312	3.28	rs1176011	0.0808	-6.03	-1.229	455	9	lasso	0.137	4.26e-14	0.58702	0.557192
Adipose_Subcutaneous	ENSG00000162729	IGSF8	1	160061130	160068733	0.1062	rs4656252	-2.52	rs12408242	0.0504	-5.41	-0.413	507	4	lasso	0.0465	1.2e-05	-0.11929	0.905046
Adipose_Subcutaneous	ENSG00000162738	VANGL2	1	160370376	160398468	0.1626	rs4656252	-2.52	rs4656906	0.0463	-5.43	0.086	497	497	blup	0.0625	4.16e-07	-0.28277	0.777357
Adipose_Subcutaneous	ENSG00000162746	FCRLB	1	161691353	161697933	0.1587	rs4656308	-3.16	rs1503813	0.00183	4.23	0.719	491	20	enet	0.0479	8.9e-06	1.6598	0.096954
Adipose_Subcutaneous	ENSG00000162755	KLHDC9	1	161068151	161070136	0.0675	rs4656308	-3.16	rs3813619	0.0212	4.89	-0.282	412	9	enet	0.0463	1.26e-05	-1.39963	0.161624
Adipose_Subcutaneous	ENSG00000162761	LMX1A	1	165171104	165325952	0.1546	rs12057296	3.5	rs10918148	0.0279	5.03	-1.046	647	11	enet	0.0535	2.78e-06	-0.75075	0.452805
Adipose_Subcutaneous	ENSG00000162769	FLVCR1	1	213031597	213072705	0.2498	rs4951638	-2.77	rs3768548	0.0951	6.44	-0.074	414	414	blup	0.121	1.4e-12	-1.09415	0.273888
Adipose_Subcutaneous	ENSG00000162782	TDRD5	1	179560748	179660407	0.492	rs4652421	3.16	rs913514	0.378	12.08	0.55	475	9	lasso	0.386	1.38e-42	0.27746	0.781428
Adipose_Subcutaneous	ENSG00000162817	C1orf115	1	220863187	220872499	0.0563	rs11118622	2.82	rs337170	0.0165	4.27	-0.197	406	406	blup	0.0152	0.00899	-1.32449	0.18534
Adipose_Subcutaneous	ENSG00000162819	BROX	1	222885895	222908538	0.3364	rs158729	2.75	rs34290674	0.244	9.76	-0.485	323	4	lasso	0.247	1.28e-25	-0.58519	0.558418
Adipose_Subcutaneous	ENSG00000162836	ACP6	1	147101453	147142618	0.6054	rs7512513	2.54	rs6674938	0.321	-11.22	0.643	414	24	enet	0.42	2.39e-47	-1.0883	0.276464
Adipose_Subcutaneous	ENSG00000162852	CNST	1	246729746	246831886	0.167	rs12404212	-3.52	rs3124075	0.0884	6.63	-0.668	470	6	lasso	0.107	3.33e-11	-0.37748	0.70582
Adipose_Subcutaneous	ENSG00000162873	KLHDC8A	1	205305220	205326218	0.1119	rs6690686	3.18	rs10900518	0.00634	-3.99	1.215	586	586	blup	0.018	0.00484	-1.48007	0.138854
Adipose_Subcutaneous	ENSG00000162877	PM20D1	1	205797150	205819260	0.4675	rs7538856	-3.46	rs708727	0.362	-11.88	-0.579	370	4	lasso	0.363	1.84e-39	0.75937	0.447631
Adipose_Subcutaneous	ENSG00000162885	B3GALNT2	1	235613238	235667781	0.3404	rs4659923	2.95	rs291360	0.258	-10.2	-0.615	324	9	lasso	0.254	2.24e-26	0.75325	0.4513
Adipose_Subcutaneous	ENSG00000162909	CAPN2	1	223889295	223963720	0.1023	rs11261290	2.08	rs12080565	0.0197	-4.04	-0.025	397	19	enet	0.035	0.000133	-0.79902	0.424276
Adipose_Subcutaneous	ENSG00000162946	DISC1	1	231762561	232177018	0.1471	rs2487453	-3.68	rs7551537	0.0117	4.07	-0.18	484	8	enet	0.0412	3.62e-05	-1.1428	0.253121
Adipose_Subcutaneous	ENSG00000163041	H3-3A	1	226249552	226259702	0.4422	rs9728310	-2.46	rs3768543	0.442	13.14	-0.25	387	6	lasso	0.436	1.1e-49	-0.27021	0.786999
Adipose_Subcutaneous	ENSG00000163050	COQ8A	1	227085237	227175246	0.1023	rs12038272	-2.5	rs12405469	0.0717	-5.54	1.414	492	5	lasso	0.0641	2.94e-07	-1.3462	0.178239
Adipose_Subcutaneous	ENSG00000163125	RPRD2	1	150335567	150449042	0.0671	rs11586396	-3.03	rs12116970	0.00623	3.92	0.36	266	266	blup	0.0261	0.000861	0.80396	0.42142
Adipose_Subcutaneous	ENSG00000163131	CTSS	1	150702672	150738433	0.1801	rs11799964	2.56	rs10305724	0.123	-7.87	-2.078	304	6	lasso	0.217	2.42e-22	1.88637	0.059245
Adipose_Subcutaneous	ENSG00000163141	BNIPL	1	151009046	151020076	0.0461	rs11799964	2.56	rs35118469	0.00518	3.1	0.844	313	2	lasso	0.00536	0.0808	0.62404	0.5326
Adipose_Subcutaneous	ENSG00000163155	LYSMD1	1	151132224	151138424	0.1593	rs6690942	-2.71	rs12569193	0.0453	5.18	0.796	319	17	enet	0.0657	2.1e-07	0.58755	0.556834
Adipose_Subcutaneous	ENSG00000163220	S100A9	1	153330330	153333503	0.1678	rs16835003	2.68	rs11205279	0.11	6.64	1.12	470	5	lasso	0.101	1.1e-10	1.71266	0.086774
Adipose_Subcutaneous	ENSG00000163239	TDRD10	1	154474695	154520623	0.1135	rs3766924	-3.09	rs6674171	0.0584	-5.26	1.282	405	4	lasso	0.0594	7.99e-07	-1.35275	0.176136
Adipose_Subcutaneous	ENSG00000163346	PBXIP1	1	154916552	154928599	0.1864	rs3766924	-3.09	rs4845693	0.0881	-6.67	0.346	399	399	blup	0.115	5.27e-12	-0.90213	0.366989
Adipose_Subcutaneous	ENSG00000163354	DCST2	1	154990996	155006257	0.0999	rs3766924	-3.09	rs10908452	0.0607	-5.14	-0.096	380	1	lasso	0.0385	6.48e-05	0.096	0.923521
Adipose_Subcutaneous	ENSG00000163382	NAXE	1	156561554	156564091	0.2145	rs4661061	2.96	rs4661184	0.0733	-6.36	0.024	440	4	lasso	0.109	1.84e-11	0.90371	0.366152
Adipose_Subcutaneous	ENSG00000163386	None	1	145289772	145370303	0.1598	rs12124527	-2.04	rs7536830	0.0271	4.45	-1.18	112	112	blup	0.0427	2.68e-05	-1.33213	0.182817
Adipose_Subcutaneous	ENSG00000163393	SLC22A15	1	116519119	116612675	0.2147	rs10489749	2.77	rs17035096	0.113	7.29	1.077	476	21	enet	0.151	1.48e-15	0.70656	0.479843
Adipose_Subcutaneous	ENSG00000163431	LMOD1	1	201865580	201915715	0.2648	rs6701121	3.07	rs2644121	0.185	-8.94	0.223	476	3	lasso	0.203	7.87e-21	-0.22627	0.820995
Adipose_Subcutaneous	ENSG00000163468	CCT3	1	156278759	156337664	0.1634	rs4661061	2.96	rs11264463	0.11	-7.04	1.715	411	6	lasso	0.112	9.59e-12	-1.67958	0.093039
Adipose_Subcutaneous	ENSG00000163545	NUAK2	1	205271187	205290883	0.0925	rs6690686	3.18	rs4950989	0.0791	-5.79	0.238	588	3	lasso	0.0671	1.59e-07	-0.64098	0.521534
Adipose_Subcutaneous	ENSG00000163554	SPTA1	1	158580496	158656488	0.5477	rs3026946	2.76	rs6675810	0.168	8.7	0.888	464	8	lasso	0.291	1.37e-30	-0.12186	0.903011
Adipose_Subcutaneous	ENSG00000163568	AIM2	1	159032274	159116886	0.1655	rs3026946	2.76	rs862999	0.142	7.49	-0.279	472	9	enet	0.128	3.24e-13	-0.25104	0.801781
Adipose_Subcutaneous	ENSG00000163875	MEAF6	1	37958176	37980375	0.1296	rs4653296	-2.41	rs2076519	0.0278	5.17	-2.211	450	4	lasso	0.053	3.05e-06	-1.51499	0.129775
Adipose_Subcutaneous	ENSG00000163879	DNALI1	1	38022520	38032458	0.2024	rs4653296	-2.41	rs11264049	0.0661	6.25	-0.244	452	13	lasso	0.116	4.22e-12	-0.03717	0.970351
Adipose_Subcutaneous	ENSG00000164002	EXO5	1	40974413	40982228	0.1214	rs12562229	-3.42	rs3795344	0.00496	4.55	0.012	436	5	lasso	0.00924	0.0331	-0.73003	0.465373
Adipose_Subcutaneous	ENSG00000164008	C1orf50	1	43232940	43263968	0.0978	rs841837	-2.62	rs11210721	0.00447	-4.55	-0.282	417	417	blup	0.0376	7.77e-05	0.42519	0.6707
Adipose_Subcutaneous	ENSG00000164010	ERMAP	1	43282795	43310660	0.1542	rs841837	-2.62	rs12406643	0.0588	-5.1	0.171	431	23	enet	0.0391	5.61e-05	0.26605	0.790198
Adipose_Subcutaneous	ENSG00000168159	RNF187	1	228674762	228683467	0.1005	rs16849237	3.07	rs12084511	0.0311	4.47	0.723	388	17	enet	0.044	2.05e-05	-0.49087	0.623518
Adipose_Subcutaneous	ENSG00000168275	COA6	1	234509202	234519795	0.3551	rs12091145	3.49	rs6586384	0.225	9.96	-0.124	632	5	lasso	0.264	1.9e-27	0.02374	0.981057
Adipose_Subcutaneous	ENSG00000168528	SERINC2	1	31882412	31907525	0.2617	rs10798892	2.43	rs7548985	0.0293	-4.71	0.769	382	19	enet	0.0619	4.7e-07	0.09011	0.928199
Adipose_Subcutaneous	ENSG00000168653	NDUFS5	1	39491990	39500308	0.5538	rs16825392	-2.89	rs10888650	0.38	-12.12	-0.623	400	4	lasso	0.428	1.61e-48	0.79985	0.423798
Adipose_Subcutaneous	ENSG00000168679	SLC16A4	1	110905470	110933704	0.162	rs12116787	3.18	rs4501839	0.1	6.35	-0.984	569	5	lasso	0.113	8.81e-12	-1.9328	0.05326
Adipose_Subcutaneous	ENSG00000168765	GSTM4	1	110198703	110208118	0.4666	rs17025328	-2.52	rs673151	0.119	6.95	-1.258	458	36	enet	0.221	9.85e-23	-0.56901	0.56935
Adipose_Subcutaneous	ENSG00000169231	THBS3	1	155165379	155178842	0.0666	rs2230288	2.43	rs4971079	0.0162	4.26	-1.292	338	338	blup	0.0206	0.00278	-0.78027	0.435232
Adipose_Subcutaneous	ENSG00000169403	PTAFR	1	28473677	28520447	0.1388	rs11806397	2.31	rs796847	0.0745	-5.63	-0.593	253	18	enet	0.0817	7.07e-09	0.75019	0.453143
Adipose_Subcutaneous	ENSG00000169418	NPR1	1	153651113	153666468	0.0826	rs12119788	2.11	rs28580554	0.0211	4.8	0.613	396	7	enet	0.0647	2.62e-07	0.58594	0.557918
Adipose_Subcutaneous	ENSG00000169442	CD52	1	26644448	26647014	0.1131	rs11247919	-2.39	rs11584185	0.0401	-5.47	0.224	397	13	enet	0.0657	2.14e-07	0.28099	0.778716
Adipose_Subcutaneous	ENSG00000169504	CLIC4	1	25071848	25170815	0.096	rs4520361	2.51	rs7412132	0.00741	-4.26	0.42	471	4	lasso	0.0331	0.000197	-1.66351	0.096211
Adipose_Subcutaneous	ENSG00000169641	LUZP1	1	23410516	23504301	0.0653	rs11801544	-2.38	rs1740482	0.0313	-4.86	0.721	368	4	lasso	0.038	7.11e-05	-0.996	0.31925
Adipose_Subcutaneous	ENSG00000169885	CALML6	1	1846266	1848735	0.2483	rs2132303	2.52	rs4648732	0.0935	7.26	-0.46	329	3	lasso	0.191	1.33e-19	-0.40341	0.686646
Adipose_Subcutaneous	ENSG00000169914	OTUD3	1	20209006	20239438	0.301	rs2301475	-3.44	rs10916668	0.129	8.03	1.596	542	4	lasso	0.204	6.46e-21	2.00877	0.044561
Adipose_Subcutaneous	ENSG00000169972	PUSL1	1	1243947	1247057	0.1317	rs4075116	-2.7	rs2765023	0.0114	-3.93	-0.354	257	23	enet	0.0167	0.00643	-0.4884	0.62527
Adipose_Subcutaneous	ENSG00000170989	S1PR1	1	101702444	101707074	0.1284	rs7541500	2.76	rs12756986	-0.00259	-3.51	0.126	483	483	blup	0.00122	0.227	1.3466	0.178108
Adipose_Subcutaneous	ENSG00000171357	LURAP1	1	46669006	46686933	0.265	rs6675720	-2.03	rs953823	0.238	9.85	1.144	349	35	enet	0.254	2.16e-26	0.819	0.412789
Adipose_Subcutaneous	ENSG00000171385	KCND3	1	112313284	112531777	0.1659	rs10857892	2.72	rs17029261	0.0209	-4.52	-0.245	576	576	blup	0.0363	0.000102	-0.09903	0.921117
Adipose_Subcutaneous	ENSG00000171488	LRRC8C	1	90098631	90235462	0.102	rs2816850	3.31	rs6694039	0.0879	6.26	-0.665	367	3	lasso	0.0714	6.37e-08	-0.62075	0.534766
Adipose_Subcutaneous	ENSG00000171502	COL24A1	1	86194916	86622626	0.5191	rs976332	-2.79	rs4912453	0.368	-11.97	0.9	485	11	lasso	0.386	1.31e-42	-0.65866	0.510114
Adipose_Subcutaneous	ENSG00000171603	CLSTN1	1	9789084	9884584	0.0807	rs6688312	3.03	rs6699320	0.0232	4.4	0.436	310	3	lasso	0.017	0.00598	0.36836	0.712602
Adipose_Subcutaneous	ENSG00000171735	CAMTA1	1	6845384	7829766	0.0549	rs742394	-3.34	rs11120779	0.0264	4.46	-0.803	439	2	lasso	0.0281	0.000565	-0.78225	0.434065
Adipose_Subcutaneous	ENSG00000171790	SLFNL1	1	41481269	41488909	0.1365	rs12562229	-3.42	rs11579485	0.0273	-3.89	-0.211	431	4	lasso	0.0153	0.00874	0.21093	0.832942
Adipose_Subcutaneous	ENSG00000171806	METTL18	1	169761670	169764107	0.2947	rs7535510	-3.43	rs17603666	0.424	-12.97	-1.715	560	7	lasso	0.437	9.38e-50	1.71432	0.086469
Adipose_Subcutaneous	ENSG00000171824	EXOSC10	1	11126675	11159938	0.1386	rs1782455	2.77	rs2486920	0.00586	3.74	1.899	358	358	blup	0.0206	0.00278	1.15234	0.249183
Adipose_Subcutaneous	ENSG00000171943	SRGAP2C	1	121107124	121129949	0.2519	rs4649801	2.5	rs6683357	0.266	10.14	1.202	22	3	lasso	0.256	1.46e-26	1.27437	0.202532
Adipose_Subcutaneous	ENSG00000171960	PPIH	1	43124096	43142429	0.139	rs841837	-2.62	rs2816602	-0.00262	2.81	-0.911	366	4	lasso	-0.000767	0.401	-1.66819	0.095279
Adipose_Subcutaneous	ENSG00000172380	GNG12	1	68167149	68299150	0.0825	rs12086539	3.54	rs1276315	0.0217	4.26	-1.376	574	15	enet	0.0339	0.000169	-1.2661	0.205477
Adipose_Subcutaneous	ENSG00000173218	VANGL1	1	116184574	116240845	0.3091	rs12026714	2.81	rs751581	0.228	-9.61	-1.782	531	9	lasso	0.231	7.48e-24	1.85653	0.063379
Adipose_Subcutaneous	ENSG00000173409	ARV1	1	231114727	231136341	0.1277	rs2493144	-3.15	rs7417590	0.113	-6.8	-0.322	624	2	lasso	0.108	2.24e-11	0.49837	0.618222
Adipose_Subcutaneous	ENSG00000173436	MICOS10	1	19923477	19956314	0.1163	rs10917438	3.32	rs728611	0.00617	3.96	1.363	533	533	blup	-9.32e-05	0.327	0.52128	0.602172
Adipose_Subcutaneous	ENSG00000173641	HSPB7	1	16340523	16346089	0.0904	rs11588392	2.29	rs4661679	-0.000623	-3.25	0.99	386	386	blup	0.0295	0.000424	-0.13105	0.895733
Adipose_Subcutaneous	ENSG00000173660	UQCRH	1	46769303	46782448	0.1022	rs6675720	-2.03	rs17102101	0.011	-4.07	0.57	356	7	lasso	0.0162	0.0072	-1.00313	0.315798
Adipose_Subcutaneous	ENSG00000173726	TOMM20	1	235272651	235292251	0.0707	rs4659923	2.95	rs3806393	0.0407	4.84	0.457	411	13	enet	0.0309	0.000317	0.5888	0.555994
Adipose_Subcutaneous	ENSG00000174514	MFSD4A	1	205538013	205572046	0.2453	rs7538856	-3.46	rs12751472	0.14	-8.15	-0.465	488	4	lasso	0.172	1.42e-17	0.60555	0.544814
Adipose_Subcutaneous	ENSG00000174529	TMEM81	1	205052258	205053645	0.1228	rs6690686	3.18	rs11576867	0.0743	-6.05	-1.153	610	2	lasso	0.0743	3.45e-08	1.10082	0.270975
Adipose_Subcutaneous	ENSG00000174606	ANGEL2	1	213165524	213189168	0.2927	rs4951638	-2.77	rs3002284	0.197	9.41	0.646	420	6	lasso	0.245	2.64e-25	0.50729	0.611952
Adipose_Subcutaneous	ENSG00000175137	SH3BP5L	1	249104648	249120832	0.0492	rs12746903	2.94	rs12029054	0.0414	-4.44	0.919	93	93	blup	0.0364	9.86e-05	-0.62814	0.52991
Adipose_Subcutaneous	ENSG00000175279	CENPS	1	10490159	10512210	0.0925	rs6688450	2.39	rs1307490	0.0811	5.75	-1.156	387	1	lasso	0.0739	3.76e-08	-1.156	0.247681
Adipose_Subcutaneous	ENSG00000176022	B3GALT6	1	1167629	1170421	0.2861	rs4075116	-2.7	rs3813199	0.124	-7.59	-0.015	237	7	lasso	0.127	3.83e-13	0.21798	0.827445
Adipose_Subcutaneous	ENSG00000176393	RNPEP	1	201951500	201975275	0.2771	rs6701121	3.07	rs16849558	0.0268	5.35	1.688	457	33	enet	0.109	2.14e-11	1.83548	0.066435
Adipose_Subcutaneous	ENSG00000177000	MTHFR	1	11845780	11866977	0.2484	rs17037390	2.98	rs1476413	0.161	7.94	0.248	483	21	enet	0.152	1.39e-15	0.43687	0.662204
Adipose_Subcutaneous	ENSG00000177173	NAP1L4P1	1	117075558	117076714	0.1253	rs10489749	2.77	rs1414275	0.0398	-4.31	0.965	415	3	lasso	0.02	0.00317	-0.6303	0.5285
Adipose_Subcutaneous	ENSG00000177181	RIMKLA	1	42846466	42888249	0.1473	rs7543061	-2.46	rs17378108	0.109	-6.67	-0.24	326	2	lasso	0.101	1.1e-10	0.28609	0.774807
Adipose_Subcutaneous	ENSG00000177628	GBA	1	155204243	155214490	0.1345	rs2230288	2.43	rs4043	0.0589	-5.51	0.223	318	318	blup	0.0506	5.09e-06	0.19128	0.848308
Adipose_Subcutaneous	ENSG00000177868	SVBP	1	43272723	43282954	0.3031	rs841837	-2.62	rs323719	0.172	8.91	-0.17	431	7	lasso	0.207	3.33e-21	-0.25939	0.795331
Adipose_Subcutaneous	ENSG00000177888	ZBTB41	1	197122810	197169672	0.086	rs2786106	-2.85	rs10801589	0.0151	-4.62	0.685	261	261	blup	0.03	0.000383	1.54042	0.123459
Adipose_Subcutaneous	ENSG00000178922	HYI	1	43916824	43919660	0.2812	rs10493115	2.45	rs4660731	0.0924	6.85	-1.001	441	6	lasso	0.108	2.6e-11	-0.71304	0.475824
Adipose_Subcutaneous	ENSG00000179023	KLHDC7A	1	18807424	18812478	0.5235	rs12735521	-3.24	rs7528572	0.391	12.31	-0.426	653	6	lasso	0.41	6.82e-46	-0.46176	0.644253
Adipose_Subcutaneous	ENSG00000179163	FUCA1	1	24171567	24194784	0.1311	rs6689056	-3.06	rs2229579	0.0915	6.05	1.049	377	5	lasso	0.0828	5.6e-09	0.80317	0.421875
Adipose_Subcutaneous	ENSG00000179397	CATSPERE	1	244617679	244804479	0.1313	rs4658673	-2.98	rs3127464	0.0858	6.12	-0.059	461	7	enet	0.0905	1.07e-09	-0.17901	0.857927
Adipose_Subcutaneous	ENSG00000179639	FCER1A	1	159259504	159278014	0.1278	rs3026946	2.76	rs2251746	0.0525	4.84	0.606	435	36	enet	0.0332	0.000194	-0.38529	0.700024
Adipose_Subcutaneous	ENSG00000179743	None	1	16160560	16174642	0.1561	rs2308950	-2.75	rs4661661	0.0844	5.95	1.674	423	5	lasso	0.0761	2.36e-08	1.28897	0.197408
Adipose_Subcutaneous	ENSG00000179862	CITED4	1	41326729	41328018	0.1382	rs12562229	-3.42	rs731917	0.0621	5.62	1.269	413	28	enet	0.066	1.97e-07	-0.04296	0.965736
Adipose_Subcutaneous	ENSG00000180198	RCC1	1	28832455	28865812	0.0865	rs150087	-2.54	rs797397	-0.00223	-3.56	0.473	273	273	blup	0.0101	0.0275	0.70254	0.482345
Adipose_Subcutaneous	ENSG00000180287	PLD5	1	242246288	242687998	0.0951	rs12133762	2.88	rs2013655	0.00269	-3.3	-1.592	517	517	blup	0.011	0.0225	-0.20193	0.839975
Adipose_Subcutaneous	ENSG00000180758	GPR157	1	9160364	9189229	0.126	rs7546225	-3.41	rs7364899	-0.00245	-3.34	-0.506	423	423	blup	0.0118	0.0187	-0.70949	0.478019
Adipose_Subcutaneous	ENSG00000181039	None	1	145470508	145475646	0.1024	rs3766526	2.03	rs4970850	0.00777	-3.9	0.288	109	109	blup	0.0363	0.000103	-0.24253	0.808373
Adipose_Subcutaneous	ENSG00000181227	DLSTP1	1	76209103	76210461	0.0706	rs864205	2.69	rs9943136	0.0127	-4.14	1.582	458	4	lasso	0.0172	0.00577	-1.00012	0.317254
Adipose_Subcutaneous	ENSG00000181656	GPR88	1	101003693	101007574	0.1171	rs3176860	-2.58	rs955336	0.039	-5.58	-1.74	373	16	enet	0.0766	2.09e-08	2.05058	0.040308
Adipose_Subcutaneous	ENSG00000181754	AMIGO1	1	110046797	110052360	0.5007	rs17025328	-2.52	rs534135	0.354	11.8	-0.68	424	7	lasso	0.354	2.26e-38	-0.55261	0.580532
Adipose_Subcutaneous	ENSG00000181873	IBA57	1	228353516	228369958	0.0469	rs11805236	2.58	rs849749	0.00132	-3.75	-1.414	339	339	blup	-6.27e-05	0.324	0.1184	0.905751
Adipose_Subcutaneous	ENSG00000182109	None	1	39987952	40011859	0.1137	rs7516590	4.37	rs12134412	0.0397	-5.35	-0.235	383	14	enet	0.0794	1.16e-08	2.12193	0.033843
Adipose_Subcutaneous	ENSG00000182118	FAM89A	1	231154704	231175992	0.1471	rs2493144	-3.15	rs4074493	0.0526	5.26	1.61	600	7	lasso	0.0721	5.5e-08	0.99086	0.321756
Adipose_Subcutaneous	ENSG00000182134	TDRKH	1	151742583	151763892	0.2976	rs7537265	-2.8	rs1781423	0.219	9.23	-1.976	339	15	lasso	0.251	5.29e-26	-2.14186	0.032205
Adipose_Subcutaneous	ENSG00000182873	PRKCZ-AS1	1	2113233	2115828	0.2487	rs28487995	2.69	rs2503701	0.155	-7.8	0.273	382	39	enet	0.193	9.67e-20	0.4798	0.631373
Adipose_Subcutaneous	ENSG00000183386	FHL3	1	38462442	38471278	0.1839	rs2798812	2.9	rs4072980	0.0788	6.8	0.661	465	465	blup	0.0894	1.36e-09	0.8949	0.370839
Adipose_Subcutaneous	ENSG00000183431	SF3A3	1	38422647	38456593	0.3149	rs2798812	2.9	rs7366048	0.289	10.79	0.216	470	13	enet	0.298	2.21e-31	0.53987	0.589288
Adipose_Subcutaneous	ENSG00000183520	UTP11	1	38474930	38490496	0.1493	rs2798812	2.9	rs7366048	0.0377	4.57	0.216	464	464	blup	0.0394	5.36e-05	0.4646	0.642217
Adipose_Subcutaneous	ENSG00000183682	BMP8A	1	39957318	39991607	0.0606	rs7516590	4.37	rs3768320	0.0239	4.08	1.23	379	379	blup	0.0282	0.000557	2.9334	0.003353
Adipose_Subcutaneous	ENSG00000183831	ANKRD45	1	173578700	173639001	0.051	rs1578624	3.02	rs7514876	0.0264	3.79	-0.624	286	286	blup	0.0141	0.0114	-0.44199	0.658499
Adipose_Subcutaneous	ENSG00000183929	DUSP5P1	1	228744885	228788150	0.1296	rs16849237	3.07	rs1925715	-0.00261	3.25	0.658	399	6	lasso	0.00685	0.0571	0.88	0.37886
Adipose_Subcutaneous	ENSG00000184292	TACSTD2	1	59041099	59043166	0.1885	rs849477	-3.08	rs596534	0.088	-6.47	0.263	540	5	lasso	0.0698	8.86e-08	0.07396	0.941041
Adipose_Subcutaneous	ENSG00000184371	CSF1	1	110452864	110473614	0.1287	rs12116787	3.18	rs333947	0.0678	5.61	-1.332	474	3	lasso	0.0557	1.75e-06	-1.53354	0.125143
Adipose_Subcutaneous	ENSG00000184389	A3GALT2	1	33772367	33786699	0.2086	rs10914752	-2.61	rs1998623	0.217	9.32	-1.109	434	9	lasso	0.194	6.51e-20	-1.15546	0.247904
Adipose_Subcutaneous	ENSG00000184908	CLCNKB	1	16370272	16383803	0.055	rs11588392	2.29	rs11588392	0.0304	-4.78	2.288	378	7	enet	0.0425	2.78e-05	-1.98584	0.047052
Adipose_Subcutaneous	ENSG00000185499	MUC1	1	155158300	155162707	0.2262	rs2230288	2.43	rs11264341	0.0112	4.34	0.328	339	52	enet	0.0862	2.68e-09	-0.12044	0.904133
Adipose_Subcutaneous	ENSG00000185842	DNAH14	1	225083964	225586996	0.1275	rs10915686	2.6	rs6426049	-0.00214	3.78	1.793	408	408	blup	0.0417	3.29e-05	0.28011	0.779393
Adipose_Subcutaneous	ENSG00000185946	RNPC3	1	104068313	104097861	0.1057	rs546288	-2.77	rs17014930	-0.00182	-3.62	2.485	166	23	enet	0.0379	7.35e-05	-1.36952	0.170838
Adipose_Subcutaneous	ENSG00000186063	AIDA	1	222841355	222886552	0.103	rs158729	2.75	rs34290674	0.0724	-5.71	-0.485	323	2	lasso	0.0588	9.01e-07	0.38257	0.702042
Adipose_Subcutaneous	ENSG00000186160	CYP4Z1	1	47533160	47583991	0.2248	rs12734327	-3.03	rs3766194	0.0771	-6.59	-0.06	406	406	blup	0.127	3.57e-13	1.03185	0.302142
Adipose_Subcutaneous	ENSG00000186283	TOR3A	1	179050512	179067158	0.1897	rs7517766	2.39	rs2636293	0.12	7.55	0.112	463	9	lasso	0.153	1.09e-15	-0.11319	0.909881
Adipose_Subcutaneous	ENSG00000186301	MST1P2	1	16972069	16976914	0.2598	rs7550829	2.79	rs7537985	0.0912	6.23	-0.652	261	21	enet	0.119	2.36e-12	-0.32325	0.746506
Adipose_Subcutaneous	ENSG00000186364	NUDT17	1	145586115	145589439	0.0377	rs3766526	2.03	rs2018027	0.0215	4.12	-1.046	109	5	lasso	0.0298	0.000402	-1.4022	0.160855
Adipose_Subcutaneous	ENSG00000186377	CYP4X1	1	47427036	47516423	0.1861	rs12734327	-3.03	rs3766194	0.074	-6.19	-0.06	383	383	blup	0.0955	3.64e-10	0.40431	0.685985
Adipose_Subcutaneous	ENSG00000186409	CCDC30	1	42929001	43120335	0.1623	rs841837	-2.62	rs4660646	0.12	7.28	-0.449	340	1	lasso	0.122	1.21e-12	-0.449	0.653432
Adipose_Subcutaneous	ENSG00000186501	TMEM222	1	27648651	27662891	0.2354	rs12743229	-2.27	rs7521203	0.0965	6.57	-0.094	235	3	lasso	0.09	1.19e-09	-0.33515	0.737514
Adipose_Subcutaneous	ENSG00000186510	CLCNKA	1	16345370	16360545	0.0888	rs11588392	2.29	rs7538216	0.0145	-4.02	-0.386	386	25	enet	0.0329	0.000206	-0.88022	0.378738
Adipose_Subcutaneous	ENSG00000186715	MST1L	1	17081405	17096732	0.3304	rs7550829	2.79	rs6691985	0.158	7.95	2.082	291	22	enet	0.16	2.33e-16	2.04311	0.041042
Adipose_Subcutaneous	ENSG00000186891	TNFRSF18	1	1138888	1142071	0.1276	rs4075116	-2.7	rs6697886	0.0297	-4.89	-0.578	234	234	blup	0.0246	0.0012	1.47084	0.141334
Adipose_Subcutaneous	ENSG00000187010	RHD	1	25598884	25656936	0.684	rs4520361	2.51	rs9689	0.263	10.08	0.14	361	16	lasso	0.49	5.35e-58	-0.65983	0.509365
Adipose_Subcutaneous	ENSG00000187048	CYP4A11	1	47394849	47407156	0.2309	rs12734327	-3.03	rs11211406	0.165	8.07	-1.341	380	3	lasso	0.175	6.95e-18	-1.04636	0.295393
Adipose_Subcutaneous	ENSG00000187145	None	1	150266289	150281414	0.1592	rs11586396	-3.03	rs10888578	0.0305	-5.49	-0.695	250	250	blup	0.0565	1.47e-06	0.40245	0.687355
Adipose_Subcutaneous	ENSG00000187583	PLEKHN1	1	901877	911245	0.1705	rs4075116	-2.7	rs2340582	0.0615	-5.46	-1.377	187	5	lasso	0.0576	1.16e-06	1.41838	0.156079
Adipose_Subcutaneous	ENSG00000187608	ISG15	1	948803	949920	0.1537	rs4075116	-2.7	rs3128117	0.0384	5.06	-1.342	191	191	blup	0.0622	4.43e-07	-0.90411	0.365937
Adipose_Subcutaneous	ENSG00000187815	ZFP69	1	40942887	40962015	0.3341	rs12562229	-3.42	rs11208254	0.197	-8.83	1.75	430	6	lasso	0.251	5.27e-26	-2.32844	0.019889
Adipose_Subcutaneous	ENSG00000187942	LDLRAD2	1	22138758	22151714	0.1416	rs16825415	2.98	rs12737091	0.0938	6.21	-0.741	498	4	lasso	0.0849	3.57e-09	-0.65259	0.514024
Adipose_Subcutaneous	ENSG00000187961	KLHL17	1	895967	901095	0.1142	rs4075116	-2.7	rs4246503	0.0528	-4.81	-1.3388	187	3	lasso	0.0478	9.1e-06	1.27844	0.201094
Adipose_Subcutaneous	ENSG00000188004	SNHG28	1	159804264	159825137	0.3387	rs1446963	2.59	rs16842686	0.0549	6.79	0.513	510	5	lasso	0.159	2.95e-16	0.24769	0.80437
Adipose_Subcutaneous	ENSG00000188157	AGRN	1	955503	991496	0.2319	rs4075116	-2.7	rs2710888	0.0709	-5.33	-1.097	193	21	enet	0.098	2.14e-10	1.34251	0.179429
Adipose_Subcutaneous	ENSG00000188295	ZNF669	1	247263264	247267674	0.2685	rs12567575	2.89	rs2270616	0.245	9.76	0.458	476	4	lasso	0.242	5.64e-25	0.50282	0.615093
Adipose_Subcutaneous	ENSG00000188396	TCTEX1D4	1	45271585	45272957	0.1311	rs264002	3.48	rs3767490	-0.00257	-3.36	3.008	345	345	blup	0.0351	0.000131	-2.15118	0.031462
Adipose_Subcutaneous	ENSG00000188529	SRSF10	1	24291294	24307417	0.1581	rs6689056	-3.06	rs12026723	0.0483	-5.85	2.884	405	405	blup	0.102	8.78e-11	-2.61476	0.008929
Adipose_Subcutaneous	ENSG00000188610	FAM72B	1	120837756	120855681	0.1208	rs2266023	-3.09	rs6683357	0.0902	6.19	1.202	101	2	lasso	0.0815	7.35e-09	1.23512	0.216785
Adipose_Subcutaneous	ENSG00000188672	RHCE	1	25688740	25756683	0.282	rs4520361	2.51	rs1053438	0.134	-7.52	0.081	386	6	lasso	0.125	5.46e-13	-0.02512	0.979956
Adipose_Subcutaneous	ENSG00000188931	CFAP126	1	161334521	161337664	0.0901	rs4656308	-3.16	rs2501875	0.00494	3.85	-0.11	404	404	blup	0.0116	0.0197	-1.92371	0.054391
Adipose_Subcutaneous	ENSG00000188976	NOC2L	1	879584	894689	0.323	rs4075116	-2.7	rs3748595	0.167	8.32	-1.336	187	14	enet	0.202	1.09e-20	-1.506	0.132066
Adipose_Subcutaneous	ENSG00000189171	S100A13	1	153591263	153606568	0.4407	rs16835003	2.68	rs3790412	0.258	10.22	0.525	406	406	blup	0.266	1.01e-27	-0.38166	0.702711
Adipose_Subcutaneous	ENSG00000189266	PNRC2	1	24285599	24289952	0.5886	rs6689056	-3.06	rs12026723	0.217	-9.27	2.884	405	14	lasso	0.431	6.34e-49	-2.26808	0.023324
Adipose_Subcutaneous	ENSG00000189280	GJB5	1	35220648	35224113	0.1006	rs12090691	-2.86	rs1764390	0.0799	-5.87	2.186	408	1	lasso	0.0692	1.02e-07	-2.186	0.028816
Adipose_Subcutaneous	ENSG00000196189	SEMA4A	1	156117157	156147543	0.251	rs7534339	-2.63	rs3738581	0.134	7.45	-1.212	353	19	enet	0.139	2.66e-14	-1.60439	0.108629
Adipose_Subcutaneous	ENSG00000196352	CD55	1	207494853	207534311	0.0862	rs6701713	7.96	rs28371614	0.0277	-4.48	2.707	369	3	lasso	0.0341	0.000161	-2.34196	0.019183
Adipose_Subcutaneous	ENSG00000196418	ZNF124	1	247285277	247335318	0.2873	rs12567575	2.89	rs4925715	0.198	-8.91	-0.376	468	5	lasso	0.2	1.88e-20	0.39315	0.694209
Adipose_Subcutaneous	ENSG00000197056	ZMYM1	1	35525387	35581460	0.1137	rs12090691	-2.86	rs2101973	0.0754	5.65	0.803	307	9	enet	0.0672	1.53e-07	1.2496	0.211446
Adipose_Subcutaneous	ENSG00000197147	LRRC8B	1	89990395	90063423	0.1693	rs2816850	3.31	rs2045583	0.153	-7.95	-0.201	350	20	enet	0.129	2.32e-13	0.68203	0.495222
Adipose_Subcutaneous	ENSG00000197245	FAM110D	1	26485511	26489119	0.1028	rs11247919	-2.39	rs12565228	0.0503	4.91	0.079	447	2	lasso	0.0498	6.02e-06	0.26261	0.792854
Adipose_Subcutaneous	ENSG00000197530	MIB2	1	1550795	1565990	0.1894	rs11260556	2.69	rs4648611	0.0675	5.36	0.399	294	3	lasso	0.054	2.46e-06	0.61152	0.540853
Adipose_Subcutaneous	ENSG00000197568	HHLA3	1	70820488	70851022	0.2211	rs6661178	2.78	rs10493473	0.0929	-6.25	-2.535	413	8	lasso	0.0782	1.5e-08	2.18032	0.029233
Adipose_Subcutaneous	ENSG00000197622	CDC42SE1	1	151023447	151042801	0.0768	rs11799964	2.56	rs2902810	0.0542	4.96	1.107	321	3	lasso	0.0466	1.18e-05	1.37697	0.168523
Adipose_Subcutaneous	ENSG00000197747	S100A10	1	151955391	151966866	0.0652	rs7537265	-2.8	rs1387835	0.0449	5.23	-0.07	345	2	lasso	0.0346	0.000144	-0.10486	0.916486
Adipose_Subcutaneous	ENSG00000197780	TAF13	1	109605108	109618624	0.2232	rs705271	-2.93	rs8856	0.0358	5.35	0.534	408	5	lasso	0.06	6.99e-07	0.74201	0.458079
Adipose_Subcutaneous	ENSG00000197915	HRNR	1	152184558	152196669	0.66	rs3748612	-2.49	rs1552991	0.292	-10.68	0.113	386	22	lasso	0.375	4.73e-41	-0.92082	0.357145
Adipose_Subcutaneous	ENSG00000198160	MIER1	1	67390578	67454302	0.1879	rs2093335	3.26	rs3008871	0.0912	6.82	1.758	548	23	enet	0.115	4.79e-12	1.35675	0.174861
Adipose_Subcutaneous	ENSG00000198162	MAN1A2	1	117910071	118071494	0.1156	rs1146284	2.19	rs2767319	0.00869	-3.68	-0.4	485	485	blup	0.0234	0.00152	1.53046	0.125903
Adipose_Subcutaneous	ENSG00000198468	FLVCR1-DT	1	213025450	213031430	0.6664	rs4951638	-2.77	rs2279692	0.594	-15.1	1.617	414	36	enet	0.615	2.14e-81	-1.71342	0.086635
Adipose_Subcutaneous	ENSG00000198520	ARMH1	1	45140364	45191263	0.0759	rs264002	3.48	rs7539312	0.0561	4.79	-0.314	369	4	lasso	0.0483	8.26e-06	-1.18254	0.23699
Adipose_Subcutaneous	ENSG00000198625	MDM4	1	204485511	204542871	0.0899	rs4614318	3.08	rs10900597	0.0151	3.91	1.974	629	629	blup	0.0113	0.0209	2.43613	0.014845
Adipose_Subcutaneous	ENSG00000198715	GLMP	1	156259880	156265463	0.1183	rs3795737	-2.65	rs11264463	0.0804	-6.11	1.715	394	5	enet	0.0867	2.42e-09	-1.53958	0.123662
Adipose_Subcutaneous	ENSG00000198754	OXCT2	1	40235195	40237020	0.1071	rs7516590	4.37	rs506333	0.00636	-3.86	0.622	384	384	blup	0.0266	0.000778	-1.39928	0.161729
Adipose_Subcutaneous	ENSG00000198771	RCSD1	1	167599330	167675486	0.2344	rs7519927	-3.05	rs11584355	0.129	7.15	0.566	576	6	lasso	0.114	6.56e-12	0.49407	0.621257
Adipose_Subcutaneous	ENSG00000198837	DENND4B	1	153901977	153919172	0.0847	rs11577201	2.53	rs10127983	0.0318	5.49	0.49	326	11	enet	0.0658	2.08e-07	-0.36737	0.713345
Adipose_Subcutaneous	ENSG00000198842	DUSP27	1	167063282	167098402	0.1013	rs7519927	-3.05	rs12037793	-1.55e-05	-3.88	0.312	650	650	blup	0.0121	0.0176	2.8118	0.004927
Adipose_Subcutaneous	ENSG00000198860	TSEN15	1	184020811	184043346	0.071	rs2500103	2.5	rs1327144	0.0245	4.56	0.271	507	13	enet	0.0221	0.00204	0.24973	0.802794
Adipose_Subcutaneous	ENSG00000198890	PRMT6	1	107599267	107601916	0.3499	rs17530804	-2.57	rs1623927	0.195	-8.86	-0.497	458	4	lasso	0.193	9.25e-20	0.48466	0.627919
Adipose_Subcutaneous	ENSG00000198892	SHISA4	1	201857808	201861434	0.1417	rs6701121	3.07	rs1032524	0.0655	5.69	-0.612	507	10	enet	0.0602	6.76e-07	-0.2628	0.792702
Adipose_Subcutaneous	ENSG00000198912	C1orf174	1	3805689	3816857	0.5578	rs12749547	-2.89	rs7367066	0.358	-11.8	0.111	452	8	lasso	0.351	5.81e-38	-0.07936	0.936747
Adipose_Subcutaneous	ENSG00000198929	NOS1AP	1	162039564	162353321	0.1644	rs2134697	-2.92	rs12090201	-0.000337	-3.31	-0.799	570	570	blup	0.00436	0.103	0.40806	0.683226
Adipose_Subcutaneous	ENSG00000198952	SMG5	1	156219015	156252620	0.1875	rs3795737	-2.65	rs3762281	0.201	-9.04	0.661	394	3	lasso	0.206	4.02e-21	-0.75746	0.448774
Adipose_Subcutaneous	ENSG00000203288	TDRKH-AS1	1	151763280	151766878	0.0639	rs7537265	-2.8	rs6673002	0.0245	-4.47	0.095	340	340	blup	0.0305	0.000347	-1.77402	0.076059
Adipose_Subcutaneous	ENSG00000203301	None	1	2143360	2145620	0.116	rs2132303	2.52	rs2460001	0.0957	6.26	0.187	379	4	lasso	0.0994	1.56e-10	0.09007	0.92823
Adipose_Subcutaneous	ENSG00000203666	EFCAB2	1	245133007	245290466	0.424	rs4658673	-2.98	rs632676	0.159	9.07	1.532	475	45	enet	0.267	8.24e-28	1.22275	0.221424
Adipose_Subcutaneous	ENSG00000203668	CHML	1	241792155	241799232	0.3138	rs10489350	3.01	rs688659	0.189	-9.23	-1.747	567	26	enet	0.208	2.41e-21	1.29217	0.196297
Adipose_Subcutaneous	ENSG00000203697	CAPN8	1	223711349	223853436	0.139	rs11261290	2.08	rs6693911	0.0064	-4.86	0.915	391	391	blup	0.0362	0.000105	-0.39945	0.689561
Adipose_Subcutaneous	ENSG00000203705	TATDN3	1	212965170	212989968	0.279	rs4951638	-2.77	rs6702101	0.257	-10.12	1.395	416	4	lasso	0.278	4.74e-29	-0.88063	0.378516
Adipose_Subcutaneous	ENSG00000203706	SERTAD4-AS1	1	210404801	210407392	0.1069	rs4951508	2.81	rs654523	0.0318	4.93	-1.604	560	560	blup	0.0369	8.97e-05	-1.31727	0.187749
Adipose_Subcutaneous	ENSG00000203709	MIR29B2CHG	1	207974863	208042495	0.1252	rs6701713	7.96	rs17006738	0.000128	3.84	-0.784	495	495	blup	0.0162	0.00718	-0.22779	0.819811
Adipose_Subcutaneous	ENSG00000203710	CR1	1	207669492	207813992	0.0677	rs6701713	7.96	rs1429904	-0.00212	-3.44	2.717	388	388	blup	0.0188	0.00408	-3.29353	0.000989
Adipose_Subcutaneous	ENSG00000203761	MSTO2P	1	155581011	155720105	0.0991	rs7534339	-2.63	rs10908481	0.0232	-4.47	-0.005	236	236	blup	0.0483	8.27e-06	-1.32276	0.185915
Adipose_Subcutaneous	ENSG00000203878	CHIAP2	1	111822681	111828738	0.3022	rs1764807	2.95	rs7515361	0.223	9.32	0.406	563	8	lasso	0.209	1.77e-21	0.55568	0.578431
Adipose_Subcutaneous	ENSG00000204060	FOXO6	1	41827594	41849262	0.1216	rs10493098	2.72	rs12759023	0.0415	4.71	1.071	442	4	lasso	0.0375	7.86e-05	1.08999	0.275716
Adipose_Subcutaneous	ENSG00000204084	INPP5B	1	38326369	38412729	0.53	rs2798812	2.9	rs4653329	0.396	12.34	-0.106	461	6	lasso	0.449	1.16e-51	0.18315	0.85468
Adipose_Subcutaneous	ENSG00000204138	PHACTR4	1	28696114	28826881	0.3564	rs1485471	2.36	rs10794514	0.215	-9.81	0.218	280	6	lasso	0.261	4.45e-27	0.11478	0.908616
Adipose_Subcutaneous	ENSG00000204219	TCEA3	1	23707554	23751233	0.0581	rs12126283	-2.27	rs1316855	0.00592	3.81	0.579	314	12	enet	0.0163	0.00695	-0.31407	0.753468
Adipose_Subcutaneous	ENSG00000204377	None	1	16555368	16556038	0.0587	rs11588392	2.29	rs2983163	0.00224	3.77	-0.563	322	322	blup	0.0234	0.00155	1.39149	0.164076
Adipose_Subcutaneous	ENSG00000205231	TTLL10-AS1	1	1108436	1114935	0.1543	rs4075116	-2.7	rs4970405	-0.00248	-3.41	-0.237	230	230	blup	0.0176	0.00534	1.21944	0.222677
Adipose_Subcutaneous	ENSG00000212670	None	1	54569968	54571750	0.2504	rs213499	2.43	rs7524477	0.101	6.5	-1.185	477	37	enet	0.129	2.21e-13	-0.69309	0.488252
Adipose_Subcutaneous	ENSG00000212916	MAP10	1	232940643	232946092	0.1542	rs1353434	-3.62	rs1495986	0.0302	-4.82	0.804	619	5	lasso	0.0503	5.39e-06	-0.19363	0.846465
Adipose_Subcutaneous	ENSG00000213047	DENND1B	1	197473878	197744826	0.0706	rs2786106	-2.85	rs10737693	0.0423	4.78	1.09	336	2	lasso	0.0262	0.00085	1.08811	0.276547
Adipose_Subcutaneous	ENSG00000213190	MLLT11	1	151030234	151040970	0.046	rs11799964	2.56	rs4971009	0.0387	4.43	1.495	320	5	lasso	0.0325	0.000225	1.41875	0.15597
Adipose_Subcutaneous	ENSG00000213240	None	1	145209119	145291972	0.3411	rs16827018	-1.89	rs12091564	0.048	5.37	1.127	101	17	enet	0.0749	3.03e-08	-0.11058	0.911952
Adipose_Subcutaneous	ENSG00000213366	GSTM2	1	110210644	110252171	0.3139	rs17025328	-2.52	rs3754446	0.104	-6.4	1.281	459	8	lasso	0.112	9.41e-12	-0.82726	0.408088
Adipose_Subcutaneous	ENSG00000213512	GBP7	1	89597434	89641723	0.4118	rs3806338	3.29	rs521704	0.387	12.24	2.803	358	16	enet	0.378	1.52e-41	2.84858	0.004391
Adipose_Subcutaneous	ENSG00000213516	RBMXL1	1	89445139	89458643	0.1541	rs3806338	3.29	rs10801687	0.00452	-4.46	-0.234	358	358	blup	0.0454	1.53e-05	0.03428	0.972656
Adipose_Subcutaneous	ENSG00000213625	LEPROT	1	65886270	65901690	0.091	rs2310752	-3.25	rs6656519	-0.000213	-3.79	1.055	443	443	blup	0.0191	0.00381	-0.79654	0.425716
Adipose_Subcutaneous	ENSG00000215790	SLC35E2A	1	1656277	1677431	0.6125	rs16824543	-2.13	rs6699975	0.179	8.37	-0.1456	294	17	enet	0.224	5.23e-23	-0.21354	0.830908
Adipose_Subcutaneous	ENSG00000215795	None	1	247347115	247348784	0.138	rs7525979	2.74	rs12145632	0.1	6.29	-1.271	467	5	lasso	0.0946	4.41e-10	-1.19587	0.231747
Adipose_Subcutaneous	ENSG00000215845	TSTD1	1	161007421	161008780	0.5409	rs4656308	-3.16	rs4559524	0.255	9.93	-0.405	438	36	enet	0.312	4.33e-33	-0.17782	0.858866
Adipose_Subcutaneous	ENSG00000215908	CROCCP2	1	16944751	16971178	0.2064	rs7550829	2.79	rs2076606	-0.00256	3.8	-0.949	263	263	blup	0.0168	0.00636	0.21183	0.83224
Adipose_Subcutaneous	ENSG00000215915	ATAD3C	1	1385069	1405538	0.3302	rs4075116	-2.7	rs873927	0.0832	-5.9	0.109	292	37	enet	0.108	2.23e-11	0.56883	0.569472
Adipose_Subcutaneous	ENSG00000218510	LINC00339	1	22351681	22357716	0.7697	rs17457434	-2.53	rs11586488	0.616	15.4	0.419	520	9	lasso	0.611	1.5e-80	0.40301	0.686943
Adipose_Subcutaneous	ENSG00000219481	NBPF1	1	16888814	16940057	0.3509	rs7550829	2.79	rs761423	0.0539	-5.61	-1.133	276	10	lasso	0.104	6.05e-11	1.88627	0.059259
Adipose_Subcutaneous	ENSG00000221571	RNU6ATAC35P	1	220998962	220999389	0.1431	rs11118622	2.82	rs4143772	0.109	-6.73	-0.557	405	5	lasso	0.107	2.81e-11	1.02954	0.303227
Adipose_Subcutaneous	ENSG00000221953	C1orf229	1	247273462	247275719	0.1358	rs12567575	2.89	rs10924919	0.056	-5.78	-0.024	475	4	lasso	0.0597	7.51e-07	-0.10283	0.918094
Adipose_Subcutaneous	ENSG00000222009	BTBD19	1	45274154	45281257	0.0804	rs264002	3.48	rs12095412	0.0751	-5.91	3.078	343	1	lasso	0.0692	1.01e-07	-3.078	0.002084
Adipose_Subcutaneous	ENSG00000222112	RN7SKP16	1	33802167	33802465	0.14	rs10914752	-2.61	rs11590395	0.0944	-6.35	-1.21	443	7	lasso	0.0886	1.61e-09	1.17098	0.241608
Adipose_Subcutaneous	ENSG00000223345	H2BP1	1	120906028	120915073	0.1336	rs2266023	-3.09	rs4844616	0.0833	-6.01	1.22	78	2	lasso	0.0737	3.88e-08	-1.04629	0.295425
Adipose_Subcutaneous	ENSG00000223396	RPS10P7	1	201487831	201499602	0.1886	rs12139527	-3.14	rs2210733	0.00114	3.85	-0.847	669	669	blup	0.0575	1.19e-06	-1.33419	0.182142
Adipose_Subcutaneous	ENSG00000223653	None	1	85742398	85913807	0.1948	rs485987	2.71	rs2735592	0.0973	7.04	0.153	545	10	enet	0.12	1.93e-12	0.67604	0.499015
Adipose_Subcutaneous	ENSG00000223745	CCDC18-AS1	1	93727743	93811582	0.6762	rs12133060	-3.08	rs1414367	0.492	-14.36	-0.332	299	299	blup	0.55	2.13e-68	0.43804	0.661357
Adipose_Subcutaneous	ENSG00000224081	SLC44A3-AS1	1	95104017	95285837	0.1232	rs12038630	2.51	rs698963	0.0079	-4.23	0.454	525	13	enet	0.0353	0.000125	0.31082	0.755936
Adipose_Subcutaneous	ENSG00000224183	SDHDP6	1	25620655	25621134	0.6314	rs4520361	2.51	rs9689	0.163	8.73	0.14	374	14	lasso	0.419	2.98e-47	-0.55747	0.577207
Adipose_Subcutaneous	ENSG00000224228	None	1	172745045	173033155	0.3656	rs1234318	2.68	rs859722	0.176	-8.38	-0.895	391	8	lasso	0.195	5.61e-20	1.04659	0.295287
Adipose_Subcutaneous	ENSG00000224468	LAMC1-AS1	1	183107537	183110417	0.1091	rs789185	-1.82	rs2274984	0.116	7.17	-0.268	445	6	lasso	0.112	9.23e-12	-0.24207	0.808729
Adipose_Subcutaneous	ENSG00000224609	None	1	59597608	59664293	0.36	rs2811850	2.33	rs12758288	0.327	11.19	-0.341	400	5	lasso	0.321	3.38e-34	-0.32578	0.744592
Adipose_Subcutaneous	ENSG00000224687	RASAL2-AS1	1	178060643	178063119	0.1233	rs1252083	3.12	rs1319918	0.095	6.91	-0.965	431	8	enet	0.101	1.05e-10	-1.02597	0.304904
Adipose_Subcutaneous	ENSG00000224800	RPS27AP6	1	150853712	150854159	0.0355	rs11799964	2.56	rs8444	0.0196	-4.16	0.124	305	305	blup	0.0113	0.021	-0.40649	0.68438
Adipose_Subcutaneous	ENSG00000224818	None	1	201433511	201434274	0.2284	rs1124048	-4.26	rs12090950	0.151	7.87	2.692	660	14	enet	0.168	2.94e-17	2.82552	0.00472
Adipose_Subcutaneous	ENSG00000224939	LINC00184	1	234765057	234770526	0.2265	rs12091145	3.49	rs6696170	0.0379	5.41	0.635	578	30	enet	0.0889	1.51e-09	0.56223	0.573958
Adipose_Subcutaneous	ENSG00000224950	None	1	117035645	117041834	0.104	rs10489749	2.77	rs766429	0.0251	5	-1.684	401	20	enet	0.0489	7.21e-06	-0.84792	0.396481
Adipose_Subcutaneous	ENSG00000225154	TUBAP9	1	47540450	47541651	0.0722	rs12734327	-3.03	rs837400	0.0258	-4.53	-0.606	410	410	blup	0.0342	0.000157	0.49159	0.623006
Adipose_Subcutaneous	ENSG00000225171	DUTP6	1	166837985	166838446	0.1833	rs10918448	-3.06	rs6691431	0.204	9.04	-2.101	590	6	lasso	0.199	2.22e-20	-1.99704	0.04582
Adipose_Subcutaneous	ENSG00000225217	HSPA7	1	161576081	161578007	0.4075	rs4656308	-3.16	rs2099684	0.0921	-7.93	1.43	452	452	blup	0.196	4.12e-20	-0.18117	0.856232
Adipose_Subcutaneous	ENSG00000225265	TAF1A-AS1	1	222763167	222766374	0.2155	rs158729	2.75	rs17163191	0.0711	-6.67	0.124	332	4	lasso	0.09	1.2e-09	0.06539	0.947862
Adipose_Subcutaneous	ENSG00000225300	None	1	246769175	246771404	0.1077	rs12404212	-3.52	rs6696420	0.0724	5.8	0.097	461	5	lasso	0.073	4.54e-08	0.01608	0.987167
Adipose_Subcutaneous	ENSG00000225492	GBP1P1	1	89873238	89891802	0.1687	rs2816850	3.31	rs7545722	0.045	-5.84	-2.676	365	365	blup	0.0409	3.86e-05	3.70449	0.000212
Adipose_Subcutaneous	ENSG00000225518	LINC01703	1	226271340	226277993	0.1566	rs9728310	-2.46	rs12136759	0.0249	-5.26	-1.304	392	392	blup	0.0321	0.000244	1.26663	0.205286
Adipose_Subcutaneous	ENSG00000225855	RUSC1-AS1	1	155286654	155293967	0.0844	rs2230288	2.43	rs2297480	0.127	7.11	0.133	264	4	lasso	0.103	7.58e-11	0.17104	0.864195
Adipose_Subcutaneous	ENSG00000225880	LINC00115	1	761586	762902	0.2059	rs4075116	-2.7	rs1048488	0.0824	5.95	-1.379	162	5	lasso	0.0811	8.1e-09	-1.12007	0.262682
Adipose_Subcutaneous	ENSG00000225905	None	1	1355625	1358071	0.1252	rs4075116	-2.7	rs12072310	0.00616	-4.76	-0.918	293	293	blup	0.0183	0.00459	1.34651	0.178137
Adipose_Subcutaneous	ENSG00000225920	RIMKLBP2	1	219373256	219373909	0.0694	rs1598472	3.53	rs3001032	0.0286	-4.1	2.181	487	2	lasso	0.0213	0.0024	-2.17417	0.029692
Adipose_Subcutaneous	ENSG00000226015	CCT8P1	1	146674857	146676513	0.133	rs7512513	2.54	rs6703847	0.0177	-4.27	-0.897	390	10	lasso	0.0294	0.000435	0.50474	0.613743
Adipose_Subcutaneous	ENSG00000226026	None	1	95628775	95699538	0.185	rs12038630	2.51	rs1062076	0.0779	-5.7	-0.119	498	4	lasso	0.0817	7.1e-09	0.08814	0.929767
Adipose_Subcutaneous	ENSG00000226172	None	1	119542967	119544015	0.2441	rs1936068	-2.17	rs1409159	0.17	8.37	0.648	425	11	lasso	0.176	5.01e-18	0.51299	0.607957
Adipose_Subcutaneous	ENSG00000226251	LINC02608	1	212398620	212412319	0.5313	rs4951457	-2.67	rs11590242	0.539	14.37	-1.147	441	7	lasso	0.54	1.47e-66	-1.13803	0.255108
Adipose_Subcutaneous	ENSG00000226822	LINC02785	1	108614104	108617141	0.2142	rs12116550	-3.37	rs9803640	0.115	7.43	-0.54	413	24	enet	0.148	3.59e-15	-0.63521	0.525292
Adipose_Subcutaneous	ENSG00000226849	None	1	11128528	11133154	0.1104	rs1782455	2.77	rs2791653	0.0796	-6.24	2.237	363	4	lasso	0.0815	7.32e-09	-2.02711	0.042651
Adipose_Subcutaneous	ENSG00000227001	NBPF2P	1	21751118	21754460	0.5685	rs12402486	-3.13	rs4654947	0.356	-11.81	-0.248	377	6	lasso	0.377	2.49e-41	-0.14431	0.885256
Adipose_Subcutaneous	ENSG00000227006	None	1	230394440	230404229	0.1191	rs2493144	-3.15	rs1967707	0.0281	-3.96	0.74	608	608	blup	0.0106	0.0242	-0.61053	0.541513
Adipose_Subcutaneous	ENSG00000227082	LINC02798	1	121138614	121204983	0.1541	rs4649801	2.5	rs6683357	0.0512	5.28	1.202	22	8	enet	0.0737	3.85e-08	0.95929	0.337412
Adipose_Subcutaneous	ENSG00000227135	None	1	247687981	247690054	0.4389	rs7512072	2.89	rs10925061	0.145	7.76	2.065	471	15	lasso	0.176	4.69e-18	1.83485	0.066528
Adipose_Subcutaneous	ENSG00000227141	None	1	179555840	179558310	0.1517	rs4652421	3.16	rs3765547	0.0614	5.55	-0.367	474	474	blup	0.091	9.62e-10	-0.8171	0.413869
Adipose_Subcutaneous	ENSG00000227372	TP73-AS1	1	3652548	3663900	0.1584	rs12749547	-2.89	rs2298222	0.132	7.26	0.289	464	2	lasso	0.124	6.73e-13	0.24628	0.805464
Adipose_Subcutaneous	ENSG00000227533	SLC2A1-AS1	1	43424720	43449029	0.4699	rs841837	-2.62	rs900835	0.285	10.51	-0.459	435	10	lasso	0.276	7.66e-29	-0.43459	0.663859
Adipose_Subcutaneous	ENSG00000227637	None	1	29479001	29479503	0.0793	rs150087	-2.54	rs6703599	0.00249	-3.5	0.811	360	360	blup	0.0222	0.002	0.14644	0.883576
Adipose_Subcutaneous	ENSG00000227775	None	1	1655951	1668690	0.5989	rs16824543	-2.13	rs6699975	0.0842	-5.93	-0.0943	298	31	enet	0.209	1.97e-21	-0.20218	0.839775
Adipose_Subcutaneous	ENSG00000227953	LINC01341	1	246939315	246955687	0.3979	rs12567575	2.89	rs10754532	0.0256	-5.3	1.032	438	32	enet	0.156	4.73e-16	-0.36944	0.711798
Adipose_Subcutaneous	ENSG00000228037	None	1	2512999	2515972	0.0881	rs2132303	2.52	rs4648356	0.000955	3.84	1.617	379	379	blup	0.0215	0.00231	1.16375	0.244526
[truncated: 244,357+ more rows]

## Sheet: ST6
MONOCYTE	TISSUE	R2	p-value	no. of genes
CD14	IFN	0.833	6.644e-245	948
LPS2	LPS24	0.826	1.175e-222	887
[truncated: 84 more rows]
